# Supplementary material for: Metabolic activity and survival strategies of thermophilic microbiomes during hyperthermophilic composting
Source: mSystems. 2025 Oct 23;10(11):e00956-25. doi: 10.1128/msystems.00956-25 (PMC12625702; doi:10.1128/msystems.00956-25)
Supplement: Supplemental tables — Tables S1 to S6. [file msystems.00956-25-s0002.xlsx]

## Sheet: Table S1
Supplementary Table S1 | Summary of raw metagenomic sequencing data.
Sample	Raw Reads	Raw Bases (bp)	Clean_Q20(%)	Clean_Q30(%)	Clean_GC(%)	Effective(%)
H0-1	59952050	8992807500	100	96.08	58.5	85.35
H0-2	48481912	7272286800	100	95.72	58.5	85.13
H0-3	65245504	9786825600	100	96.36	58	85.09
H4-1	66726866	10009029900	100	96.44	62	85.45
H4-2	115200002	17280000300	100	96.87	65	85.53
H4-3	117759646	17663946900	100	96.72	62	84.03
H15-1	68586278	10287941700	100	95.85	64	84.59
H15-2	67127550	10069132500	100	96.36	61	85.06
H15-3	64651446	9697716900	100	95.88	66	84.57
H27-1	90768710	13615306500	100	96.07	65	86.99
H27-2	93936564	14090484600	100	96.01	62	83.36
H27-3	79757960	11963694000	100	95.92	63	84.47

## Sheet: Table S2
Supplementary Table S2 | Detailed information on KEGG Pathways identified across all samples.
KO Number	KEGG pathway level 3	KEGG pathway level2	KEGG pathway level 1	KEGG pathway ID	Description
K00001	Glycolysis / Gluconeogenesis	Carbohydrate metabolism	Metabolism	ko00010	E1.1.1.1, adh; alcohol dehydrogenase [EC:1.1.1.1]
K00002	Glycolysis / Gluconeogenesis	Carbohydrate metabolism	Metabolism	ko00010	AKR1A1, adh; alcohol dehydrogenase (NADP+) [EC:1.1.1.2]
K00003	Glycine, serine and threonine metabolism	Amino acid metabolism	Metabolism	ko00260	hom; homoserine dehydrogenase [EC:1.1.1.3]
K00004	Butanoate metabolism	Carbohydrate metabolism	Metabolism	ko00650	BDH, butB; (R,R)-butanediol dehydrogenase / meso-butanediol dehydrogenase / diacetyl reductase [EC:1.1.1.4 1.1.1.- 1.1.1.303]
K00005	Propanoate metabolism	Carbohydrate metabolism	Metabolism	ko00640	gldA; glycerol dehydrogenase [EC:1.1.1.6]
K00008	Pentose and glucuronate interconversions	Carbohydrate metabolism	Metabolism	ko00040	SORD, gutB; L-iditol 2-dehydrogenase [EC:1.1.1.14]
K00009	Fructose and mannose metabolism	Carbohydrate metabolism	Metabolism	ko00051	mtlD; mannitol-1-phosphate 5-dehydrogenase [EC:1.1.1.17]
K00010	Inositol phosphate metabolism	Carbohydrate metabolism	Metabolism	ko00562	iolG; myo-inositol 2-dehydrogenase / D-chiro-inositol 1-dehydrogenase [EC:1.1.1.18 1.1.1.369]
K00011	Pentose and glucuronate interconversions	Carbohydrate metabolism	Metabolism	ko00040	AKR1B; aldehyde reductase [EC:1.1.1.21]
K00012	Pentose and glucuronate interconversions	Carbohydrate metabolism	Metabolism	ko00040	UGDH, ugd; UDPglucose 6-dehydrogenase [EC:1.1.1.22]
K00013	Histidine metabolism	Amino acid metabolism	Metabolism	ko00340	hisD; histidinol dehydrogenase [EC:1.1.1.23]
K00014	Phenylalanine, tyrosine and tryptophan biosynthesis	Amino acid metabolism	Metabolism	ko00400	aroE; shikimate dehydrogenase [EC:1.1.1.25]
K00015	Glyoxylate and dicarboxylate metabolism	Carbohydrate metabolism	Metabolism	ko00630	gyaR, GOR1; glyoxylate reductase [EC:1.1.1.26]
K00016	Glycolysis / Gluconeogenesis	Carbohydrate metabolism	Metabolism	ko00010	LDH, ldh; L-lactate dehydrogenase [EC:1.1.1.27]
K00018	Glyoxylate and dicarboxylate metabolism	Carbohydrate metabolism	Metabolism	ko00630	hprA; glycerate dehydrogenase [EC:1.1.1.29]
K00019	Butanoate metabolism	Carbohydrate metabolism	Metabolism	ko00650	BDH1, bdhA; 3-hydroxybutyrate dehydrogenase [EC:1.1.1.30]
K00020	Valine, leucine and isoleucine degradation	Amino acid metabolism	Metabolism	ko00280	HIBADH, mmsB; 3-hydroxyisobutyrate dehydrogenase [EC:1.1.1.31]
K00021	Terpenoid backbone biosynthesis	Metabolism of terpenoids and polyketides	Metabolism	ko00900	HMGCR; hydroxymethylglutaryl-CoA reductase (NADPH) [EC:1.1.1.34]
K00022	Butanoate metabolism	Carbohydrate metabolism	Metabolism	ko00650	HADH; 3-hydroxyacyl-CoA dehydrogenase [EC:1.1.1.35]
K00023	Glyoxylate and dicarboxylate metabolism	Carbohydrate metabolism	Metabolism	ko00630	phbB; acetoacetyl-CoA reductase [EC:1.1.1.36]
K00024	Citrate cycle (TCA cycle)	Carbohydrate metabolism	Metabolism	ko00020	mdh; malate dehydrogenase [EC:1.1.1.37]
K00027	Pyruvate metabolism	Carbohydrate metabolism	Metabolism	ko00620	ME2, sfcA, maeA; malate dehydrogenase (oxaloacetate-decarboxylating) [EC:1.1.1.38]
K00029	Pyruvate metabolism	Carbohydrate metabolism	Metabolism	ko00620	maeB; malate dehydrogenase (oxaloacetate-decarboxylating)(NADP+) [EC:1.1.1.40]
K00030	Citrate cycle (TCA cycle)	Carbohydrate metabolism	Metabolism	ko00020	IDH3; isocitrate dehydrogenase (NAD+) [EC:1.1.1.41]
K00031	Citrate cycle (TCA cycle)	Carbohydrate metabolism	Metabolism	ko00020	IDH1, IDH2, icd; isocitrate dehydrogenase [EC:1.1.1.42]
K00032	Pentose phosphate pathway	Carbohydrate metabolism	Metabolism	ko00030	E1.1.1.43; phosphogluconate 2-dehydrogenase [EC:1.1.1.43]
K00033	Pentose phosphate pathway	Carbohydrate metabolism	Metabolism	ko00030	PGD, gnd, gntZ; 6-phosphogluconate dehydrogenase [EC:1.1.1.44 1.1.1.343]
K00034	Pentose phosphate pathway	Carbohydrate metabolism	Metabolism	ko00030	gdh; glucose 1-dehydrogenase [EC:1.1.1.47]
K00035	Galactose metabolism	Carbohydrate metabolism	Metabolism	ko00052	gal; D-galactose 1-dehydrogenase [EC:1.1.1.48]
K00036	Pentose phosphate pathway	Carbohydrate metabolism	Metabolism	ko00030	G6PD, zwf; glucose-6-phosphate 1-dehydrogenase [EC:1.1.1.49 1.1.1.363]
K00038	Steroid hormone biosynthesis	Lipid metabolism	Metabolism	ko00140	fabG3; 3alpha(or 20beta)-hydroxysteroid dehydrogenase [EC:1.1.1.53]
K00039	Pentose and glucuronate interconversions	Carbohydrate metabolism	Metabolism	ko00040	rbtD; ribitol 2-dehydrogenase [EC:1.1.1.56]
K00040	Pentose and glucuronate interconversions	Carbohydrate metabolism	Metabolism	ko00040	uxuB; fructuronate reductase [EC:1.1.1.57]
K00041	Pentose and glucuronate interconversions	Carbohydrate metabolism	Metabolism	ko00040	uxaB; tagaturonate reductase [EC:1.1.1.58]
K00042	Glyoxylate and dicarboxylate metabolism	Carbohydrate metabolism	Metabolism	ko00630	garR, glxR; 2-hydroxy-3-oxopropionate reductase [EC:1.1.1.60]
K00043	Butanoate metabolism	Carbohydrate metabolism	Metabolism	ko00650	gbd; 4-hydroxybutyrate dehydrogenase [EC:1.1.1.61]
K00045	Fructose and mannose metabolism	Carbohydrate metabolism	Metabolism	ko00051	E1.1.1.67, mtlK; mannitol 2-dehydrogenase [EC:1.1.1.67]
K00046
K00048	Glyoxylate and dicarboxylate metabolism	Carbohydrate metabolism	Metabolism	ko00630	fucO; lactaldehyde reductase [EC:1.1.1.77]
K00050
K00052	C5-Branched dibasic acid metabolism	Carbohydrate metabolism	Metabolism	ko00660	leuB, IMDH; 3-isopropylmalate dehydrogenase [EC:1.1.1.85]
K00053	Valine, leucine and isoleucine biosynthesis	Amino acid metabolism	Metabolism	ko00290	ilvC; ketol-acid reductoisomerase [EC:1.1.1.86]
K00054	Terpenoid backbone biosynthesis	Metabolism of terpenoids and polyketides	Metabolism	ko00900	mvaA; hydroxymethylglutaryl-CoA reductase [EC:1.1.1.88]
K00055	Tyrosine metabolism	Amino acid metabolism	Metabolism	ko00350	E1.1.1.90; aryl-alcohol dehydrogenase [EC:1.1.1.90]
K00057	Glycerophospholipid metabolism	Lipid metabolism	Metabolism	ko00564	gpsA; glycerol-3-phosphate dehydrogenase (NAD(P)+) [EC:1.1.1.94]
K00058	Methane metabolism	Energy metabolism	Metabolism	ko00680	serA, PHGDH; D-3-phosphoglycerate dehydrogenase / 2-oxoglutarate reductase [EC:1.1.1.95 1.1.1.399]
K00059	Fatty acid biosynthesis	Lipid metabolism	Metabolism	ko00061	fabG, OAR1; 3-oxoacyl-[acyl-carrier protein] reductase [EC:1.1.1.100]
K00060	Glycine, serine and threonine metabolism	Amino acid metabolism	Metabolism	ko00260	tdh; threonine 3-dehydrogenase [EC:1.1.1.103]
K00064	Fructose and mannose metabolism	Carbohydrate metabolism	Metabolism	ko00051	E1.1.1.122; D-threo-aldose 1-dehydrogenase [EC:1.1.1.122]
K00065	Pentose and glucuronate interconversions	Carbohydrate metabolism	Metabolism	ko00040	kduD; 2-dehydro-3-deoxy-D-gluconate 5-dehydrogenase [EC:1.1.1.127]
K00066	Fructose and mannose metabolism	Carbohydrate metabolism	Metabolism	ko00051	algD; GDP-mannose 6-dehydrogenase [EC:1.1.1.132]
K00067	O-Antigen nucleotide sugar biosynthesis	Glycan biosynthesis and metabolism	Metabolism	ko00541	rfbD, rmlD; dTDP-4-dehydrorhamnose reductase [EC:1.1.1.133]
K00068	Fructose and mannose metabolism	Carbohydrate metabolism	Metabolism	ko00051	srlD; sorbitol-6-phosphate 2-dehydrogenase [EC:1.1.1.140]
K00073	Purine metabolism	Nucleotide metabolism	Metabolism	ko00230	allD; ureidoglycolate dehydrogenase (NAD+) [EC:1.1.1.350]
K00074	Butanoate metabolism	Carbohydrate metabolism	Metabolism	ko00650	paaH, hbd, fadB, mmgB; 3-hydroxybutyryl-CoA dehydrogenase [EC:1.1.1.157]
K00075	Amino sugar and nucleotide sugar metabolism	Carbohydrate metabolism	Metabolism	ko00520	murB; UDP-N-acetylmuramate dehydrogenase [EC:1.3.1.98]
K00076	Secondary bile acid biosynthesis	Lipid metabolism	Metabolism	ko00121	hdhA; 7-alpha-hydroxysteroid dehydrogenase [EC:1.1.1.159]
K00077	Pantothenate and CoA biosynthesis	Metabolism of cofactors and vitamins	Metabolism	ko00770	panE, apbA; 2-dehydropantoate 2-reductase [EC:1.1.1.169]
K00082	Riboflavin metabolism	Metabolism of cofactors and vitamins	Metabolism	ko00740	ribD2; 5-amino-6-(5-phosphoribosylamino)uracil reductase [EC:1.1.1.193]
K00086	Propanoate metabolism	Carbohydrate metabolism	Metabolism	ko00640	dhaT; 1,3-propanediol dehydrogenase [EC:1.1.1.202]
K00087	Purine metabolism	Nucleotide metabolism	Metabolism	ko00230	ygeS, xdhA; xanthine dehydrogenase molybdenum-binding subunit [EC:1.17.1.4]
K00088	Purine metabolism	Nucleotide metabolism	Metabolism	ko00230	IMPDH, guaB; IMP dehydrogenase [EC:1.1.1.205]
K00090	Pentose phosphate pathway	Carbohydrate metabolism	Metabolism	ko00030	ghrB; glyoxylate/hydroxypyruvate/2-ketogluconate reductase [EC:1.1.1.79 1.1.1.81 1.1.1.215]
K00091
K00094	Galactose metabolism	Carbohydrate metabolism	Metabolism	ko00052	E1.1.1.251, gatD; galactitol-1-phosphate 5-dehydrogenase [EC:1.1.1.251]
K00096	Glycerophospholipid metabolism	Lipid metabolism	Metabolism	ko00564	araM, egsA; glycerol-1-phosphate dehydrogenase [NAD(P)+] [EC:1.1.1.261]
K00097	Vitamin B6 metabolism	Metabolism of cofactors and vitamins	Metabolism	ko00750	pdxA; 4-hydroxythreonine-4-phosphate dehydrogenase [EC:1.1.1.262]
K00098
K00099	Terpenoid backbone biosynthesis	Metabolism of terpenoids and polyketides	Metabolism	ko00900	dxr; 1-deoxy-D-xylulose-5-phosphate reductoisomerase [EC:1.1.1.267]
K00100	Butanoate metabolism	Carbohydrate metabolism	Metabolism	ko00650	bdhAB; butanol dehydrogenase [EC:1.1.1.-]
K00101	Pyruvate metabolism	Carbohydrate metabolism	Metabolism	ko00620	lldD; L-lactate dehydrogenase (cytochrome) [EC:1.1.2.3]
K00102	Pyruvate metabolism	Carbohydrate metabolism	Metabolism	ko00620	LDHD, dld; D-lactate dehydrogenase (cytochrome) [EC:1.1.2.4]
K00103	Ascorbate and aldarate metabolism	Carbohydrate metabolism	Metabolism	ko00053	GULO; L-gulonolactone oxidase [EC:1.1.3.8]
K00104	Glyoxylate and dicarboxylate metabolism	Carbohydrate metabolism	Metabolism	ko00630	glcD; glycolate dehydrogenase FAD-linked subunit [EC:1.1.99.14]
K00105	Glycerophospholipid metabolism	Lipid metabolism	Metabolism	ko00564	E1.1.3.21; alpha-glycerophosphate oxidase [EC:1.1.3.21]
K00106	Purine metabolism	Nucleotide metabolism	Metabolism	ko00230	XDH; xanthine dehydrogenase/oxidase [EC:1.17.1.4 1.17.3.2]
K00107	Ascorbate and aldarate metabolism	Carbohydrate metabolism	Metabolism	ko00053	ALO; D-arabinono-1,4-lactone oxidase [EC:1.1.3.37]
K00108	Glycine, serine and threonine metabolism	Amino acid metabolism	Metabolism	ko00260	betA, CHDH; choline dehydrogenase [EC:1.1.99.1]
K00109	Butanoate metabolism	Carbohydrate metabolism	Metabolism	ko00650	L2HGDH; 2-hydroxyglutarate dehydrogenase [EC:1.1.99.2]
K00111	Glycerophospholipid metabolism	Lipid metabolism	Metabolism	ko00564	glpA, glpD; glycerol-3-phosphate dehydrogenase [EC:1.1.5.3]
K00112	Glycerophospholipid metabolism	Lipid metabolism	Metabolism	ko00564	glpB; glycerol-3-phosphate dehydrogenase subunit B [EC:1.1.5.3]
K00113	Glycerophospholipid metabolism	Lipid metabolism	Metabolism	ko00564	glpC; glycerol-3-phosphate dehydrogenase subunit C
K00114	Glycolysis / Gluconeogenesis	Carbohydrate metabolism	Metabolism	ko00010	exaA; alcohol dehydrogenase (cytochrome c) [EC:1.1.2.8]
K00116	Citrate cycle (TCA cycle)	Carbohydrate metabolism	Metabolism	ko00020	mqo; malate dehydrogenase (quinone) [EC:1.1.5.4]
K00117	Pentose phosphate pathway	Carbohydrate metabolism	Metabolism	ko00030	gcd; quinoprotein glucose dehydrogenase [EC:1.1.5.2]
K00118
K00121	Glycolysis / Gluconeogenesis	Carbohydrate metabolism	Metabolism	ko00010	frmA, ADH5, adhC; S-(hydroxymethyl)glutathione dehydrogenase / alcohol dehydrogenase [EC:1.1.1.284 1.1.1.1]
K00122	Glyoxylate and dicarboxylate metabolism	Carbohydrate metabolism	Metabolism	ko00630	FDH; formate dehydrogenase [EC:1.17.1.9]
K00123	Glyoxylate and dicarboxylate metabolism	Carbohydrate metabolism	Metabolism	ko00630	fdoG, fdhF, fdwA; formate dehydrogenase major subunit [EC:1.17.1.9]
K00124	Glyoxylate and dicarboxylate metabolism	Carbohydrate metabolism	Metabolism	ko00630	fdoH, fdsB; formate dehydrogenase iron-sulfur subunit
K00126	Glyoxylate and dicarboxylate metabolism	Carbohydrate metabolism	Metabolism	ko00630	fdsD; formate dehydrogenase subunit delta [EC:1.17.1.9]
K00127	Glyoxylate and dicarboxylate metabolism	Carbohydrate metabolism	Metabolism	ko00630	fdoI, fdsG; formate dehydrogenase subunit gamma
K00128	Glycolysis / Gluconeogenesis	Carbohydrate metabolism	Metabolism	ko00010	ALDH; aldehyde dehydrogenase (NAD+) [EC:1.2.1.3]
K00129	Glycolysis / Gluconeogenesis	Carbohydrate metabolism	Metabolism	ko00010	ALDH3; aldehyde dehydrogenase (NAD(P)+) [EC:1.2.1.5]
K00130	Glycine, serine and threonine metabolism	Amino acid metabolism	Metabolism	ko00260	betB, gbsA; betaine-aldehyde dehydrogenase [EC:1.2.1.8]
K00131	Glycolysis / Gluconeogenesis	Carbohydrate metabolism	Metabolism	ko00010	gapN; glyceraldehyde-3-phosphate dehydrogenase (NADP+) [EC:1.2.1.9]
K00132	Pyruvate metabolism	Carbohydrate metabolism	Metabolism	ko00620	E1.2.1.10; acetaldehyde dehydrogenase (acetylating) [EC:1.2.1.10]
K00133	Glycine, serine and threonine metabolism	Amino acid metabolism	Metabolism	ko00260	asd; aspartate-semialdehyde dehydrogenase [EC:1.2.1.11]
K00134	Glycolysis / Gluconeogenesis	Carbohydrate metabolism	Metabolism	ko00010	GAPDH, gapA; glyceraldehyde 3-phosphate dehydrogenase (phosphorylating) [EC:1.2.1.12]
K00135	Butanoate metabolism	Carbohydrate metabolism	Metabolism	ko00650	gabD; succinate-semialdehyde dehydrogenase / glutarate-semialdehyde dehydrogenase [EC:1.2.1.16 1.2.1.79 1.2.1.20]
K00137	Lysine degradation	Amino acid metabolism	Metabolism	ko00310	prr; aminobutyraldehyde dehydrogenase [EC:1.2.1.19]
K00138	Glycolysis / Gluconeogenesis	Carbohydrate metabolism	Metabolism	ko00010	aldB; aldehyde dehydrogenase [EC:1.2.1.-]
K00140	Propanoate metabolism	Carbohydrate metabolism	Metabolism	ko00640	mmsA, iolA, ALDH6A1; malonate-semialdehyde dehydrogenase (acetylating) / methylmalonate-semialdehyde dehydrogenase [EC:1.2.1.18 1.2.1.27]
K00141	Aminobenzoate degradation	Xenobiotics biodegradation and metabolism	Metabolism	ko00627	xylC; benzaldehyde dehydrogenase (NAD) [EC:1.2.1.28]
K00145	Arginine biosynthesis	Amino acid metabolism	Metabolism	ko00220	argC; N-acetyl-gamma-glutamyl-phosphate reductase [EC:1.2.1.38]
K00146	Tyrosine metabolism	Amino acid metabolism	Metabolism	ko00350	feaB, tynC; phenylacetaldehyde dehydrogenase [EC:1.2.1.39]
K00147	Arginine and proline metabolism	Amino acid metabolism	Metabolism	ko00330	proA; glutamate-5-semialdehyde dehydrogenase [EC:1.2.1.41]
K00148	Methane metabolism	Energy metabolism	Metabolism	ko00680	fdhA; glutathione-independent formaldehyde dehydrogenase [EC:1.2.1.46]
K00150	Glycolysis / Gluconeogenesis	Carbohydrate metabolism	Metabolism	ko00010	gap2, gapB; glyceraldehyde-3-phosphate dehydrogenase (NAD(P)+) (phosphorylating) [EC:1.2.1.59]
K00151	Tyrosine metabolism	Amino acid metabolism	Metabolism	ko00350	hpaE, hpcC; 5-carboxymethyl-2-hydroxymuconic-semialdehyde dehydrogenase [EC:1.2.1.60]
K00152	Naphthalene degradation	Xenobiotics biodegradation and metabolism	Metabolism	ko00626	nahF; salicylaldehyde dehydrogenase [EC:1.2.1.65]
K00153
K00154
K00156	Pyruvate metabolism	Carbohydrate metabolism	Metabolism	ko00620	poxB; pyruvate dehydrogenase (quinone) [EC:1.2.5.1]
K00158	Pyruvate metabolism	Carbohydrate metabolism	Metabolism	ko00620	spxB, poxL; pyruvate oxidase [EC:1.2.3.3]
K00161	Glycolysis / Gluconeogenesis	Carbohydrate metabolism	Metabolism	ko00010	PDHA, pdhA; pyruvate dehydrogenase E1 component subunit alpha [EC:1.2.4.1]
K00162	Glycolysis / Gluconeogenesis	Carbohydrate metabolism	Metabolism	ko00010	PDHB, pdhB; pyruvate dehydrogenase E1 component subunit beta [EC:1.2.4.1]
K00163	Glycolysis / Gluconeogenesis	Carbohydrate metabolism	Metabolism	ko00010	aceE; pyruvate dehydrogenase E1 component [EC:1.2.4.1]
K00164	Citrate cycle (TCA cycle)	Carbohydrate metabolism	Metabolism	ko00020	OGDH, sucA; 2-oxoglutarate dehydrogenase E1 component [EC:1.2.4.2]
K00166	Propanoate metabolism	Carbohydrate metabolism	Metabolism	ko00640	BCKDHA, bkdA1; 2-oxoisovalerate dehydrogenase E1 component subunit alpha [EC:1.2.4.4]
K00167	Propanoate metabolism	Carbohydrate metabolism	Metabolism	ko00640	BCKDHB, bkdA2; 2-oxoisovalerate dehydrogenase E1 component subunit beta [EC:1.2.4.4]
K00169	Glycolysis / Gluconeogenesis	Carbohydrate metabolism	Metabolism	ko00010	porA; pyruvate ferredoxin oxidoreductase alpha subunit [EC:1.2.7.1]
K00170	Glycolysis / Gluconeogenesis	Carbohydrate metabolism	Metabolism	ko00010	porB; pyruvate ferredoxin oxidoreductase beta subunit [EC:1.2.7.1]
K00171	Glycolysis / Gluconeogenesis	Carbohydrate metabolism	Metabolism	ko00010	porD; pyruvate ferredoxin oxidoreductase delta subunit [EC:1.2.7.1]
K00172	Glycolysis / Gluconeogenesis	Carbohydrate metabolism	Metabolism	ko00010	porC, porG; pyruvate ferredoxin oxidoreductase gamma subunit [EC:1.2.7.1]
K00174	Glycolysis / Gluconeogenesis	Carbohydrate metabolism	Metabolism	ko00010	korA, oorA, oforA; 2-oxoglutarate/2-oxoacid ferredoxin oxidoreductase subunit alpha [EC:1.2.7.3 1.2.7.11]
K00175	Glycolysis / Gluconeogenesis	Carbohydrate metabolism	Metabolism	ko00010	korB, oorB, oforB; 2-oxoglutarate/2-oxoacid ferredoxin oxidoreductase subunit beta [EC:1.2.7.3 1.2.7.11]
K00176	Citrate cycle (TCA cycle)	Carbohydrate metabolism	Metabolism	ko00020	korD, oorD; 2-oxoglutarate ferredoxin oxidoreductase subunit delta [EC:1.2.7.3]
K00177	Citrate cycle (TCA cycle)	Carbohydrate metabolism	Metabolism	ko00020	korC, oorC; 2-oxoglutarate ferredoxin oxidoreductase subunit gamma [EC:1.2.7.3]
K00179
K00180
K00183
K00184	Sulfur metabolism	Energy metabolism	Metabolism	ko00920	dmsB; dimethyl sulfoxide reductase iron-sulfur subunit
K00185	Sulfur metabolism	Energy metabolism	Metabolism	ko00920	dmsC; dimethyl sulfoxide reductase membrane subunit
K00186	Valine, leucine and isoleucine degradation	Amino acid metabolism	Metabolism	ko00280	vorA; 2-oxoisovalerate ferredoxin oxidoreductase alpha subunit [EC:1.2.7.7]
K00187	Valine, leucine and isoleucine degradation	Amino acid metabolism	Metabolism	ko00280	vorB; 2-oxoisovalerate ferredoxin oxidoreductase beta subunit [EC:1.2.7.7]
K00188	Valine, leucine and isoleucine degradation	Amino acid metabolism	Metabolism	ko00280	vorD; 2-oxoisovalerate ferredoxin oxidoreductase delta subunit [EC:1.2.7.7]
K00189	Glycolysis / Gluconeogenesis	Carbohydrate metabolism	Metabolism	ko00010	vorG, porG; 2-oxoisovalerate/pyruvate ferredoxin oxidoreductase gamma subunit [EC:1.2.7.7 1.2.7.1]
K00192	Methane metabolism	Energy metabolism	Metabolism	ko00680	cdhA; anaerobic carbon-monoxide dehydrogenase, CODH/ACS complex subunit alpha [EC:1.2.7.4]
K00193	Methane metabolism	Energy metabolism	Metabolism	ko00680	cdhC; acetyl-CoA decarbonylase/synthase, CODH/ACS complex subunit beta [EC:2.3.1.169]
K00194	Other carbon fixation pathways	Energy metabolism	Metabolism	ko00720	cdhD, acsD; acetyl-CoA decarbonylase/synthase, CODH/ACS complex subunit delta [EC:2.1.1.245]
K00195	Methane metabolism	Energy metabolism	Metabolism	ko00680	cdhB; anaerobic carbon-monoxide dehydrogenase, CODH/ACS complex subunit epsilon
K00196	Other carbon fixation pathways	Energy metabolism	Metabolism	ko00720	cooF; anaerobic carbon-monoxide dehydrogenase iron sulfur subunit
K00197	Other carbon fixation pathways	Energy metabolism	Metabolism	ko00720	cdhE, acsC; acetyl-CoA decarbonylase/synthase, CODH/ACS complex subunit gamma [EC:2.1.1.245]
K00198	Other carbon fixation pathways	Energy metabolism	Metabolism	ko00720	cooS, acsA; anaerobic carbon-monoxide dehydrogenase catalytic subunit [EC:1.2.7.4]
K00200	Methane metabolism	Energy metabolism	Metabolism	ko00680	fwdA, fmdA; formylmethanofuran dehydrogenase subunit A [EC:1.2.7.12]
K00201	Methane metabolism	Energy metabolism	Metabolism	ko00680	fwdB, fmdB; formylmethanofuran dehydrogenase subunit B [EC:1.2.7.12]
K00202	Methane metabolism	Energy metabolism	Metabolism	ko00680	fwdC, fmdC; formylmethanofuran dehydrogenase subunit C [EC:1.2.7.12]
K00203	Methane metabolism	Energy metabolism	Metabolism	ko00680	fwdD, fmdD; formylmethanofuran dehydrogenase subunit D [EC:1.2.7.12]
K00205	Methane metabolism	Energy metabolism	Metabolism	ko00680	fwdF, fmdF; 4Fe-4S ferredoxin
K00208	Fatty acid biosynthesis	Lipid metabolism	Metabolism	ko00061	fabI; enoyl-[acyl-carrier protein] reductase I [EC:1.3.1.9 1.3.1.10]
K00209	Butanoate metabolism	Carbohydrate metabolism	Metabolism	ko00650	fabV, ter; enoyl-[acyl-carrier protein] reductase / trans-2-enoyl-CoA reductase (NAD+) [EC:1.3.1.9 1.3.1.44]
K00210
K00213	Steroid biosynthesis	Lipid metabolism	Metabolism	ko00100	DHCR7; 7-dehydrocholesterol reductase [EC:1.3.1.21]
K00215	Lysine biosynthesis	Amino acid metabolism	Metabolism	ko00300	dapB; 4-hydroxy-tetrahydrodipicolinate reductase [EC:1.17.1.8]
K00216	Biosynthesis of siderophore group nonribosomal peptides	Metabolism of terpenoids and polyketides	Metabolism	ko01053	entA; 2,3-dihydro-2,3-dihydroxybenzoate dehydrogenase [EC:1.3.1.28]
K00217	Benzoate degradation	Xenobiotics biodegradation and metabolism	Metabolism	ko00362	E1.3.1.32; maleylacetate reductase [EC:1.3.1.32]
K00219
K00220	Phenylalanine, tyrosine and tryptophan biosynthesis	Amino acid metabolism	Metabolism	ko00400	tyrC; cyclohexadieny/prephenate dehydrogenase [EC:1.3.1.43 1.3.1.12]
K00221
K00222	Steroid biosynthesis	Lipid metabolism	Metabolism	ko00100	TM7SF2, ERG24; Delta14-sterol reductase [EC:1.3.1.70]
K00226	Pyrimidine metabolism	Nucleotide metabolism	Metabolism	ko00240	pyrD; dihydroorotate dehydrogenase (fumarate) [EC:1.3.98.1]
K00227	Steroid biosynthesis	Lipid metabolism	Metabolism	ko00100	SC5DL, ERG3; Delta7-sterol 5-desaturase [EC:1.14.19.20]
K00228	Porphyrin metabolism	Metabolism of cofactors and vitamins	Metabolism	ko00860	CPOX, hemF; coproporphyrinogen III oxidase [EC:1.3.3.3]
K00230	Porphyrin metabolism	Metabolism of cofactors and vitamins	Metabolism	ko00860	hemG; menaquinone-dependent protoporphyrinogen oxidase [EC:1.3.5.3]
K00231	Porphyrin metabolism	Metabolism of cofactors and vitamins	Metabolism	ko00860	PPOX, hemY; protoporphyrinogen/coproporphyrinogen III oxidase [EC:1.3.3.4 1.3.3.15]
K00232	Propanoate metabolism	Carbohydrate metabolism	Metabolism	ko00640	E1.3.3.6, ACOX1, ACOX3; acyl-CoA oxidase [EC:1.3.3.6]
K00239	Citrate cycle (TCA cycle)	Carbohydrate metabolism	Metabolism	ko00020	sdhA, frdA; succinate dehydrogenase flavoprotein subunit [EC:1.3.5.1]
K00240	Citrate cycle (TCA cycle)	Carbohydrate metabolism	Metabolism	ko00020	sdhB, frdB; succinate dehydrogenase iron-sulfur subunit [EC:1.3.5.1]
K00241	Citrate cycle (TCA cycle)	Carbohydrate metabolism	Metabolism	ko00020	sdhC, frdC; succinate dehydrogenase cytochrome b subunit
K00242	Citrate cycle (TCA cycle)	Carbohydrate metabolism	Metabolism	ko00020	sdhD, frdD; succinate dehydrogenase membrane anchor subunit
K00243
K00244	Citrate cycle (TCA cycle)	Carbohydrate metabolism	Metabolism	ko00020	frdA; succinate dehydrogenase flavoprotein subunit [EC:1.3.5.1]
K00245	Citrate cycle (TCA cycle)	Carbohydrate metabolism	Metabolism	ko00020	frdB; succinate dehydrogenase iron-sulfur subunit [EC:1.3.5.1]
K00246	Citrate cycle (TCA cycle)	Carbohydrate metabolism	Metabolism	ko00020	frdC; succinate dehydrogenase subunit C
K00247	Citrate cycle (TCA cycle)	Carbohydrate metabolism	Metabolism	ko00020	frdD; succinate dehydrogenase subunit D
K00248	Propanoate metabolism	Carbohydrate metabolism	Metabolism	ko00640	ACADS, bcd; butyryl-CoA dehydrogenase [EC:1.3.8.1]
K00249	Fatty acid degradation	Lipid metabolism	Metabolism	ko00071	ACADM, acd; acyl-CoA dehydrogenase [EC:1.3.8.7]
K00252	Fatty acid degradation	Lipid metabolism	Metabolism	ko00071	GCDH, gcdH; glutaryl-CoA dehydrogenase [EC:1.3.8.6]
K00253	Valine, leucine and isoleucine degradation	Amino acid metabolism	Metabolism	ko00280	IVD, ivd; isovaleryl-CoA dehydrogenase [EC:1.3.8.4]
K00254	Pyrimidine metabolism	Nucleotide metabolism	Metabolism	ko00240	DHODH, pyrD; dihydroorotate dehydrogenase [EC:1.3.5.2]
K00255	Fatty acid degradation	Lipid metabolism	Metabolism	ko00071	ACADL; long-chain-acyl-CoA dehydrogenase [EC:1.3.8.8]
K00256
K00257
K00259	Alanine, aspartate and glutamate metabolism	Amino acid metabolism	Metabolism	ko00250	ald; alanine dehydrogenase [EC:1.4.1.1]
K00260	Nitrogen metabolism	Energy metabolism	Metabolism	ko00910	gudB, rocG; glutamate dehydrogenase [EC:1.4.1.2]
K00261	Nitrogen metabolism	Energy metabolism	Metabolism	ko00910	GLUD1_2, gdhA; glutamate dehydrogenase (NAD(P)+) [EC:1.4.1.3]
K00262	Nitrogen metabolism	Energy metabolism	Metabolism	ko00910	E1.4.1.4, gdhA; glutamate dehydrogenase (NADP+) [EC:1.4.1.4]
K00263	Valine, leucine and isoleucine degradation	Amino acid metabolism	Metabolism	ko00280	E1.4.1.9; leucine dehydrogenase [EC:1.4.1.9]
K00264	Nitrogen metabolism	Energy metabolism	Metabolism	ko00910	GLT1; glutamate synthase (NADH) [EC:1.4.1.14]
K00265	Nitrogen metabolism	Energy metabolism	Metabolism	ko00910	gltB; glutamate synthase (NADPH) large chain [EC:1.4.1.13]
K00266	Nitrogen metabolism	Energy metabolism	Metabolism	ko00910	gltD; glutamate synthase (NADPH) small chain [EC:1.4.1.13]
K00270	Tyrosine metabolism	Amino acid metabolism	Metabolism	ko00350	pdh; phenylalanine dehydrogenase [EC:1.4.1.20]
K00271	Valine, leucine and isoleucine degradation	Amino acid metabolism	Metabolism	ko00280	vdh; valine dehydrogenase (NAD+) [EC:1.4.1.23]
K00273	Glycine, serine and threonine metabolism	Amino acid metabolism	Metabolism	ko00260	DAO, aao; D-amino-acid oxidase [EC:1.4.3.3]
K00274	Glycine, serine and threonine metabolism	Amino acid metabolism	Metabolism	ko00260	MAO, aofH; monoamine oxidase [EC:1.4.3.4]
K00275	Vitamin B6 metabolism	Metabolism of cofactors and vitamins	Metabolism	ko00750	pdxH, PNPO; pyridoxamine 5'-phosphate oxidase [EC:1.4.3.5]
K00276	Glycine, serine and threonine metabolism	Amino acid metabolism	Metabolism	ko00260	AOC3, AOC2, tynA; primary-amine oxidase [EC:1.4.3.21]
K00278	Alanine, aspartate and glutamate metabolism	Amino acid metabolism	Metabolism	ko00250	nadB; L-aspartate oxidase [EC:1.4.3.16]
K00281	Glyoxylate and dicarboxylate metabolism	Carbohydrate metabolism	Metabolism	ko00630	GLDC, gcvP; glycine cleavage system P protein (glycine dehydrogenase) [EC:1.4.4.2]
K00282	Glyoxylate and dicarboxylate metabolism	Carbohydrate metabolism	Metabolism	ko00630	gcvPA; glycine cleavage system P protein (glycine dehydrogenase) subunit 1 [EC:1.4.4.2]
K00283	Glyoxylate and dicarboxylate metabolism	Carbohydrate metabolism	Metabolism	ko00630	gcvPB; glycine cleavage system P protein (glycine dehydrogenase) subunit 2 [EC:1.4.4.2]
K00284	Glyoxylate and dicarboxylate metabolism	Carbohydrate metabolism	Metabolism	ko00630	GLU, gltS; glutamate synthase (ferredoxin) [EC:1.4.7.1]
K00285	Phenylalanine metabolism	Amino acid metabolism	Metabolism	ko00360	dadA; D-amino-acid dehydrogenase [EC:1.4.5.1]
K00286	Arginine and proline metabolism	Amino acid metabolism	Metabolism	ko00330	proC; pyrroline-5-carboxylate reductase [EC:1.5.1.2]
K00287	Folate biosynthesis	Metabolism of cofactors and vitamins	Metabolism	ko00790	DHFR, folA; dihydrofolate reductase [EC:1.5.1.3]
K00288	One carbon pool by folate	Metabolism of cofactors and vitamins	Metabolism	ko00670	MTHFD; methylenetetrahydrofolate dehydrogenase (NADP+) / methenyltetrahydrofolate cyclohydrolase / formyltetrahydrofolate synthetase [EC:1.5.1.5 3.5.4.9 6.3.4.3]
K00290	Lysine biosynthesis	Amino acid metabolism	Metabolism	ko00300	LYS1; saccharopine dehydrogenase (NAD+, L-lysine forming) [EC:1.5.1.7]
K00292
K00293	Lysine biosynthesis	Amino acid metabolism	Metabolism	ko00300	LYS9; saccharopine dehydrogenase (NADP+, L-glutamate forming) [EC:1.5.1.10]
K00294	Alanine, aspartate and glutamate metabolism	Amino acid metabolism	Metabolism	ko00250	E1.2.1.88; 1-pyrroline-5-carboxylate dehydrogenase [EC:1.2.1.88]
K00297	Other carbon fixation pathways	Energy metabolism	Metabolism	ko00720	metF, MTHFR; methylenetetrahydrofolate reductase (NADH) [EC:1.5.1.54]
K00299	Sulfur metabolism	Energy metabolism	Metabolism	ko00920	ssuE, msuE; FMN reductase [EC:1.5.1.38]
K00301	Glycine, serine and threonine metabolism	Amino acid metabolism	Metabolism	ko00260	E1.5.3.1; sarcosine oxidase [EC:1.5.3.1]
K00302	Glycine, serine and threonine metabolism	Amino acid metabolism	Metabolism	ko00260	soxA; sarcosine oxidase, subunit alpha [EC:1.5.3.24 1.5.3.1]
K00303	Glycine, serine and threonine metabolism	Amino acid metabolism	Metabolism	ko00260	soxB; sarcosine oxidase, subunit beta [EC:1.5.3.24 1.5.3.1]
K00304	Glycine, serine and threonine metabolism	Amino acid metabolism	Metabolism	ko00260	soxD; sarcosine oxidase, subunit delta [EC:1.5.3.24 1.5.3.1]
K00305	Glycine, serine and threonine metabolism	Amino acid metabolism	Metabolism	ko00260	soxG; sarcosine oxidase, subunit gamma [EC:1.5.3.24 1.5.3.1]
K00306	Glycine, serine and threonine metabolism	Amino acid metabolism	Metabolism	ko00260	PIPOX; sarcosine oxidase / L-pipecolate oxidase [EC:1.5.3.1 1.5.3.7]
K00311
K00313
K00314	Glycine, serine and threonine metabolism	Amino acid metabolism	Metabolism	ko00260	SARDH; sarcosine dehydrogenase [EC:1.5.8.3]
K00315	Glycine, serine and threonine metabolism	Amino acid metabolism	Metabolism	ko00260	DMGDH; dimethylglycine dehydrogenase [EC:1.5.8.4]
K00316	Arginine and proline metabolism	Amino acid metabolism	Metabolism	ko00330	spdH; spermidine dehydrogenase [EC:1.5.99.6]
K00317	Methane metabolism	Energy metabolism	Metabolism	ko00680	dmd-tmd; dimethylamine/trimethylamine dehydrogenase [EC:1.5.8.1 1.5.8.2]
K00318	Arginine and proline metabolism	Amino acid metabolism	Metabolism	ko00330	PRODH, fadM, putB; proline dehydrogenase [EC:1.5.5.2]
K00319	Methane metabolism	Energy metabolism	Metabolism	ko00680	mtd; methylenetetrahydromethanopterin dehydrogenase [EC:1.5.98.1]
K00320	Methane metabolism	Energy metabolism	Metabolism	ko00680	mer; 5,10-methylenetetrahydromethanopterin reductase [EC:1.5.98.2]
K00322	Nicotinate and nicotinamide metabolism	Metabolism of cofactors and vitamins	Metabolism	ko00760	sthA, udhA; NAD(P) transhydrogenase [EC:1.6.1.1]
K00323	Nicotinate and nicotinamide metabolism	Metabolism of cofactors and vitamins	Metabolism	ko00760	NNT; proton-translocating NAD(P)+ transhydrogenase [EC:7.1.1.1]
K00324	Nicotinate and nicotinamide metabolism	Metabolism of cofactors and vitamins	Metabolism	ko00760	pntA; proton-translocating NAD(P)+ transhydrogenase subunit alpha [EC:7.1.1.1]
K00325	Nicotinate and nicotinamide metabolism	Metabolism of cofactors and vitamins	Metabolism	ko00760	pntB; proton-translocating NAD(P)+ transhydrogenase subunit beta [EC:7.1.1.1]
K00326	Amino sugar and nucleotide sugar metabolism	Carbohydrate metabolism	Metabolism	ko00520	CYB5R; cytochrome-b5 reductase [EC:1.6.2.2]
K00329
K00330	Oxidative phosphorylation	Energy metabolism	Metabolism	ko00190	nuoA; NADH-quinone oxidoreductase subunit A [EC:7.1.1.2]
K00331	Oxidative phosphorylation	Energy metabolism	Metabolism	ko00190	nuoB; NADH-quinone oxidoreductase subunit B [EC:7.1.1.2]
K00332	Oxidative phosphorylation	Energy metabolism	Metabolism	ko00190	nuoC; NADH-quinone oxidoreductase subunit C [EC:7.1.1.2]
K00333	Oxidative phosphorylation	Energy metabolism	Metabolism	ko00190	nuoD; NADH-quinone oxidoreductase subunit D [EC:7.1.1.2]
K00334	Oxidative phosphorylation	Energy metabolism	Metabolism	ko00190	nuoE; NADH-quinone oxidoreductase subunit E [EC:7.1.1.2]
K00335	Oxidative phosphorylation	Energy metabolism	Metabolism	ko00190	nuoF; NADH-quinone oxidoreductase subunit F [EC:7.1.1.2]
K00336	Oxidative phosphorylation	Energy metabolism	Metabolism	ko00190	nuoG; NADH-quinone oxidoreductase subunit G [EC:7.1.1.2]
K00337	Oxidative phosphorylation	Energy metabolism	Metabolism	ko00190	nuoH; NADH-quinone oxidoreductase subunit H [EC:7.1.1.2]
K00338	Oxidative phosphorylation	Energy metabolism	Metabolism	ko00190	nuoI; NADH-quinone oxidoreductase subunit I [EC:7.1.1.2]
K00339	Oxidative phosphorylation	Energy metabolism	Metabolism	ko00190	nuoJ; NADH-quinone oxidoreductase subunit J [EC:7.1.1.2]
K00340	Oxidative phosphorylation	Energy metabolism	Metabolism	ko00190	nuoK; NADH-quinone oxidoreductase subunit K [EC:7.1.1.2]
K00341	Oxidative phosphorylation	Energy metabolism	Metabolism	ko00190	nuoL; NADH-quinone oxidoreductase subunit L [EC:7.1.1.2]
K00342	Oxidative phosphorylation	Energy metabolism	Metabolism	ko00190	nuoM; NADH-quinone oxidoreductase subunit M [EC:7.1.1.2]
K00343	Oxidative phosphorylation	Energy metabolism	Metabolism	ko00190	nuoN; NADH-quinone oxidoreductase subunit N [EC:7.1.1.2]
K00344
K00346
K00347
K00348
K00349
K00350
K00351
K00354
K00355	Ubiquinone and other terpenoid-quinone biosynthesis	Metabolism of cofactors and vitamins	Metabolism	ko00130	NQO1; NAD(P)H dehydrogenase (quinone) [EC:1.6.5.2]
K00360	Nitrogen metabolism	Energy metabolism	Metabolism	ko00910	nasB; assimilatory nitrate reductase electron transfer subunit [EC:1.7.99.-]
K00362	Nitrogen metabolism	Energy metabolism	Metabolism	ko00910	nirB; nitrite reductase (NADH) large subunit [EC:1.7.1.15]
K00363	Nitrogen metabolism	Energy metabolism	Metabolism	ko00910	nirD; nitrite reductase (NADH) small subunit [EC:1.7.1.15]
K00364	Purine metabolism	Nucleotide metabolism	Metabolism	ko00230	guaC, GMPR; GMP reductase [EC:1.7.1.7]
K00365	Purine metabolism	Nucleotide metabolism	Metabolism	ko00230	uaZ; urate oxidase [EC:1.7.3.3]
K00366	Nitrogen metabolism	Energy metabolism	Metabolism	ko00910	nirA; ferredoxin-nitrite reductase [EC:1.7.7.1]
K00367	Nitrogen metabolism	Energy metabolism	Metabolism	ko00910	narB; ferredoxin-nitrate reductase [EC:1.7.7.2]
K00368	Nitrogen metabolism	Energy metabolism	Metabolism	ko00910	nirK; nitrite reductase (NO-forming) [EC:1.7.2.1]
K00370	Nitrogen metabolism	Energy metabolism	Metabolism	ko00910	narG, narZ, nxrA; nitrate reductase / nitrite oxidoreductase, alpha subunit [EC:1.7.5.1 1.7.99.-]
K00371	Nitrogen metabolism	Energy metabolism	Metabolism	ko00910	narH, narY, nxrB; nitrate reductase / nitrite oxidoreductase, beta subunit [EC:1.7.5.1 1.7.99.-]
K00372	Nitrogen metabolism	Energy metabolism	Metabolism	ko00910	nasC,
K00373	Two-component system	Signal transduction	Environmental Information Processing	ko02020	narJ, narW; nitrate reductase molybdenum cofactor assembly chaperone NarJ/NarW
K00374	Nitrogen metabolism	Energy metabolism	Metabolism	ko00910	narI, narV; nitrate reductase gamma subunit [EC:1.7.5.1 1.7.99.-]
K00375
K00376	Nitrogen metabolism	Energy metabolism	Metabolism	ko00910	nosZ; nitrous-oxide reductase [EC:1.7.2.4]
K00380	Sulfur metabolism	Energy metabolism	Metabolism	ko00920	cysJ; sulfite reductase (NADPH) flavoprotein alpha-component [EC:1.8.1.2]
K00381	Sulfur metabolism	Energy metabolism	Metabolism	ko00920	cysI; sulfite reductase (NADPH) hemoprotein beta-component [EC:1.8.1.2]
K00382	Glycolysis / Gluconeogenesis	Carbohydrate metabolism	Metabolism	ko00010	DLD, lpd, pdhD; dihydrolipoyl dehydrogenase [EC:1.8.1.4]
K00383	Glutathione metabolism	Metabolism of other amino acids	Metabolism	ko00480	GSR, gor; glutathione reductase (NADPH) [EC:1.8.1.7]
K00384	Selenocompound metabolism	Metabolism of other amino acids	Metabolism	ko00450	trxB, TRR; thioredoxin reductase (NADPH) [EC:1.8.1.9]
K00385	Sulfur metabolism	Energy metabolism	Metabolism	ko00920	asrC; anaerobic sulfite reductase subunit C
K00387	Sulfur metabolism	Energy metabolism	Metabolism	ko00920	SUOX; sulfite oxidase [EC:1.8.3.1]
K00389
K00390	Sulfur metabolism	Energy metabolism	Metabolism	ko00920	cysH; phosphoadenosine phosphosulfate reductase [EC:1.8.4.8 1.8.4.10]
K00392	Sulfur metabolism	Energy metabolism	Metabolism	ko00920	sir; sulfite reductase (ferredoxin) [EC:1.8.7.1]
K00394	Sulfur metabolism	Energy metabolism	Metabolism	ko00920	aprA; adenylylsulfate reductase, subunit A [EC:1.8.99.2]
K00395	Sulfur metabolism	Energy metabolism	Metabolism	ko00920	aprB; adenylylsulfate reductase, subunit B [EC:1.8.99.2]
K00399	Methane metabolism	Energy metabolism	Metabolism	ko00680	mcrA; methyl-coenzyme M reductase alpha subunit [EC:2.8.4.1]
K00400	Methane metabolism	Energy metabolism	Metabolism	ko00680	K00400; methyl coenzyme M reductase system, component A2
K00401	Methane metabolism	Energy metabolism	Metabolism	ko00680	mcrB; methyl-coenzyme M reductase beta subunit [EC:2.8.4.1]
K00402	Methane metabolism	Energy metabolism	Metabolism	ko00680	mcrG; methyl-coenzyme M reductase gamma subunit [EC:2.8.4.1]
K00404	Oxidative phosphorylation	Energy metabolism	Metabolism	ko00190	ccoN; cytochrome c oxidase cbb3-type subunit I [EC:7.1.1.9]
K00405	Oxidative phosphorylation	Energy metabolism	Metabolism	ko00190	ccoO; cytochrome c oxidase cbb3-type subunit II
K00406	Oxidative phosphorylation	Energy metabolism	Metabolism	ko00190	ccoP; cytochrome c oxidase cbb3-type subunit III
K00407	Oxidative phosphorylation	Energy metabolism	Metabolism	ko00190	ccoQ; cytochrome c oxidase cbb3-type subunit IV
K00410	Oxidative phosphorylation	Energy metabolism	Metabolism	ko00190	fbcH; ubiquinol-cytochrome c reductase cytochrome b/c1 subunit
K00411	Oxidative phosphorylation	Energy metabolism	Metabolism	ko00190	UQCRFS1, RIP1, petA; ubiquinol-cytochrome c reductase iron-sulfur subunit [EC:7.1.1.8]
K00412	Oxidative phosphorylation	Energy metabolism	Metabolism	ko00190	CYTB, petB; ubiquinol-cytochrome c reductase cytochrome b subunit
K00413	Oxidative phosphorylation	Energy metabolism	Metabolism	ko00190	CYC1, CYT1, petC; ubiquinol-cytochrome c reductase cytochrome c1 subunit
K00422	Tyrosine metabolism	Amino acid metabolism	Metabolism	ko00350	E1.10.3.1; polyphenol oxidase [EC:1.10.3.1]
K00423	Ascorbate and aldarate metabolism	Carbohydrate metabolism	Metabolism	ko00053	E1.10.3.3; L-ascorbate oxidase [EC:1.10.3.3]
K00425	Oxidative phosphorylation	Energy metabolism	Metabolism	ko00190	cydA; cytochrome bd ubiquinol oxidase subunit I [EC:7.1.1.7]
K00426	Oxidative phosphorylation	Energy metabolism	Metabolism	ko00190	cydB; cytochrome bd ubiquinol oxidase subunit II [EC:7.1.1.7]
K00427
K00428
K00432	Glutathione metabolism	Metabolism of other amino acids	Metabolism	ko00480	gpx, btuE, bsaA; glutathione peroxidase [EC:1.11.1.9]
K00433
K00435	Porphyrin metabolism	Metabolism of cofactors and vitamins	Metabolism	ko00860	hemQ; hydrogen peroxide-dependent heme synthase [EC:1.3.98.5]
K00436
K00437
K00440	Methane metabolism	Energy metabolism	Metabolism	ko00680	frhA; coenzyme F420 hydrogenase subunit alpha [EC:1.12.98.1]
K00441	Methane metabolism	Energy metabolism	Metabolism	ko00680	frhB; coenzyme F420 hydrogenase subunit beta [EC:1.12.98.1]
K00442	Methane metabolism	Energy metabolism	Metabolism	ko00680	frhD; coenzyme F420 hydrogenase subunit delta
K00446	Benzoate degradation	Xenobiotics biodegradation and metabolism	Metabolism	ko00362	dmpB, xylE; catechol 2,3-dioxygenase [EC:1.13.11.2]
K00448	Benzoate degradation	Xenobiotics biodegradation and metabolism	Metabolism	ko00362	pcaG; protocatechuate 3,4-dioxygenase, alpha subunit [EC:1.13.11.3]
K00449	Benzoate degradation	Xenobiotics biodegradation and metabolism	Metabolism	ko00362	pcaH; protocatechuate 3,4-dioxygenase, beta subunit [EC:1.13.11.3]
K00450	Tyrosine metabolism	Amino acid metabolism	Metabolism	ko00350	E1.13.11.4; gentisate 1,2-dioxygenase [EC:1.13.11.4]
K00451	Tyrosine metabolism	Amino acid metabolism	Metabolism	ko00350	HGD, hmgA; homogentisate 1,2-dioxygenase [EC:1.13.11.5]
K00452	Tryptophan metabolism	Amino acid metabolism	Metabolism	ko00380	HAAO; 3-hydroxyanthranilate 3,4-dioxygenase [EC:1.13.11.6]
K00453	Tryptophan metabolism	Amino acid metabolism	Metabolism	ko00380	TDO2, kynA; tryptophan 2,3-dioxygenase [EC:1.13.11.11]
K00455	Tyrosine metabolism	Amino acid metabolism	Metabolism	ko00350	hpaD, hpcB; 3,4-dihydroxyphenylacetate 2,3-dioxygenase [EC:1.13.11.15]
K00456	Cysteine and methionine metabolism	Amino acid metabolism	Metabolism	ko00270	CDO1; cysteine dioxygenase [EC:1.13.11.20]
K00457	Tyrosine metabolism	Amino acid metabolism	Metabolism	ko00350	HPD, hppD; 4-hydroxyphenylpyruvate dioxygenase [EC:1.13.11.27]
K00459	Nitrogen metabolism	Energy metabolism	Metabolism	ko00910	ncd2, npd; nitronate monooxygenase [EC:1.13.12.16]
K00462	Chlorocyclohexane and chlorobenzene degradation	Xenobiotics biodegradation and metabolism	Metabolism	ko00361	bphC; biphenyl-2,3-diol 1,2-dioxygenase [EC:1.13.11.39]
K00463	Tryptophan metabolism	Amino acid metabolism	Metabolism	ko00380	IDO, INDO; indoleamine 2,3-dioxygenase [EC:1.13.11.52]
K00464
K00466	Tryptophan metabolism	Amino acid metabolism	Metabolism	ko00380	iaaM; tryptophan 2-monooxygenase [EC:1.13.12.3]
K00467	Pyruvate metabolism	Carbohydrate metabolism	Metabolism	ko00620	E1.13.12.4; lactate 2-monooxygenase [EC:1.13.12.4]
K00469	Ascorbate and aldarate metabolism	Carbohydrate metabolism	Metabolism	ko00053	MIOX; inositol oxygenase [EC:1.13.99.1]
K00471	Lysine degradation	Amino acid metabolism	Metabolism	ko00310	BBOX1; gamma-butyrobetaine dioxygenase [EC:1.14.11.1]
K00472	Arginine and proline metabolism	Amino acid metabolism	Metabolism	ko00330	P4HA; prolyl 4-hydroxylase [EC:1.14.11.2]
K00474	Lysine degradation	Amino acid metabolism	Metabolism	ko00310	TMLHE; trimethyllysine dioxygenase [EC:1.14.11.8]
K00477	Peroxisome	Transport and catabolism	Cellular Processes	ko04146	PHYH; phytanoyl-CoA hydroxylase [EC:1.14.11.18]
K00479	Glycine, serine and threonine metabolism	Amino acid metabolism	Metabolism	ko00260	gbcA, bmoA; glycine betaine monooxygenase A [EC:1.14.13.251]
K00480	Dioxin degradation	Xenobiotics biodegradation and metabolism	Metabolism	ko00621	E1.14.13.1; salicylate hydroxylase [EC:1.14.13.1]
K00481	Benzoate degradation	Xenobiotics biodegradation and metabolism	Metabolism	ko00362	pobA; p-hydroxybenzoate 3-monooxygenase [EC:1.14.13.2]
K00483	Tyrosine metabolism	Amino acid metabolism	Metabolism	ko00350	hpaB; 4-hydroxyphenylacetate 3-monooxygenase [EC:1.14.14.9]
K00484	Tyrosine metabolism	Amino acid metabolism	Metabolism	ko00350	hpaC; flavin reductase (NADH) [EC:1.5.1.36]
K00485	Taurine and hypotaurine metabolism	Metabolism of other amino acids	Metabolism	ko00430	FMO; dimethylaniline monooxygenase (N-oxide forming) / hypotaurine monooxygenase [EC:1.14.13.8 1.8.1.-]
K00486	Tryptophan metabolism	Amino acid metabolism	Metabolism	ko00380	KMO; kynurenine 3-monooxygenase [EC:1.14.13.9]
K00491	Arginine biosynthesis	Amino acid metabolism	Metabolism	ko00220	nos; nitric-oxide synthase, bacterial [EC:1.14.14.47]
K00493
K00496	Fatty acid degradation	Lipid metabolism	Metabolism	ko00071	alkB1_2, alkM; alkane 1-monooxygenase [EC:1.14.15.3]
K00499	Glycine, serine and threonine metabolism	Amino acid metabolism	Metabolism	ko00260	CMO; choline monooxygenase [EC:1.14.15.7]
K00500	Phenylalanine metabolism	Amino acid metabolism	Metabolism	ko00360	phhA, PAH; phenylalanine-4-hydroxylase [EC:1.14.16.1]
K00504
K00505	Tyrosine metabolism	Amino acid metabolism	Metabolism	ko00350	TYR; tyrosinase [EC:1.14.18.1]
K00507	Biosynthesis of unsaturated fatty acids	Lipid metabolism	Metabolism	ko01040	SCD, desC; stearoyl-CoA desaturase (Delta-9 desaturase) [EC:1.14.19.1]
K00508	Linoleic acid metabolism	Lipid metabolism	Metabolism	ko00591	E1.14.19.3; linoleoyl-CoA desaturase [EC:1.14.19.3]
K00510	Porphyrin metabolism	Metabolism of cofactors and vitamins	Metabolism	ko00860	HMOX1; heme oxygenase 1 [EC:1.14.14.18]
K00511	Steroid biosynthesis	Lipid metabolism	Metabolism	ko00100	SQLE, ERG1; squalene monooxygenase [EC:1.14.14.17]
K00514	Carotenoid biosynthesis	Metabolism of terpenoids and polyketides	Metabolism	ko00906	ZDS, crtQ; zeta-carotene desaturase [EC:1.3.5.6]
K00515	Retinol metabolism	Metabolism of cofactors and vitamins	Metabolism	ko00830	BCMO1, BCDO1; beta-carotene 15,15'-dioxygenase [EC:1.13.11.63]
K00517
K00518
K00520
K00523	Amino sugar and nucleotide sugar metabolism	Carbohydrate metabolism	Metabolism	ko00520	ascD, ddhD, rfbI; CDP-4-dehydro-6-deoxyglucose reductase, E3 [EC:1.17.1.1]
K00524	Purine metabolism	Nucleotide metabolism	Metabolism	ko00230	nrdJ; ribonucleotide reductase, class II [EC:1.17.4.2]
K00525	Purine metabolism	Nucleotide metabolism	Metabolism	ko00230	E1.17.4.1A, nrdA, nrdE; ribonucleoside-diphosphate reductase alpha chain [EC:1.17.4.1]
K00526	Purine metabolism	Nucleotide metabolism	Metabolism	ko00230	E1.17.4.1B, nrdB, nrdF; ribonucleoside-diphosphate reductase beta chain [EC:1.17.4.1]
K00527	Purine metabolism	Nucleotide metabolism	Metabolism	ko00230	rtpR; ribonucleoside-triphosphate reductase (thioredoxin) [EC:1.17.4.2]
K00528
K00529	Fatty acid degradation	Lipid metabolism	Metabolism	ko00071	hcaD; 3-phenylpropionate/trans-cinnamate dioxygenase ferredoxin reductase component [EC:1.18.1.3]
K00531	Nitrogen metabolism	Energy metabolism	Metabolism	ko00910	anfG; nitrogenase delta subunit [EC:1.18.6.1]
K00534
K00537
K00540
K00542	Glycine, serine and threonine metabolism	Amino acid metabolism	Metabolism	ko00260	GAMT; guanidinoacetate N-methyltransferase [EC:2.1.1.2]
K00543	Tryptophan metabolism	Amino acid metabolism	Metabolism	ko00380	ASMT; acetylserotonin O-methyltransferase [EC:2.1.1.4]
K00544	Glycine, serine and threonine metabolism	Amino acid metabolism	Metabolism	ko00260	BHMT; betaine-homocysteine S-methyltransferase [EC:2.1.1.5]
K00545	Steroid hormone biosynthesis	Lipid metabolism	Metabolism	ko00140	COMT; catechol O-methyltransferase [EC:2.1.1.6]
K00547	Cysteine and methionine metabolism	Amino acid metabolism	Metabolism	ko00270	mmuM, BHMT2; homocysteine S-methyltransferase [EC:2.1.1.10]
K00548	Cysteine and methionine metabolism	Amino acid metabolism	Metabolism	ko00270	metH, MTR; 5-methyltetrahydrofolate--homocysteine methyltransferase [EC:2.1.1.13]
K00549	Cysteine and methionine metabolism	Amino acid metabolism	Metabolism	ko00270	metE; 5-methyltetrahydropteroyltriglutamate--homocysteine methyltransferase [EC:2.1.1.14]
K00554
K00555
K00556
K00557
K00558	Cysteine and methionine metabolism	Amino acid metabolism	Metabolism	ko00270	DNMT1, dcm; DNA (cytosine-5)-methyltransferase 1 [EC:2.1.1.37]
K00559	Steroid biosynthesis	Lipid metabolism	Metabolism	ko00100	SMT1, ERG6; sterol 24-C-methyltransferase [EC:2.1.1.41]
K00560	Pyrimidine metabolism	Nucleotide metabolism	Metabolism	ko00240	thyA, TYMS; thymidylate synthase [EC:2.1.1.45]
K00561
K00563
K00564
K00566	Sulfur relay system	Folding, sorting and degradation	Genetic Information Processing	ko04122	mnmA, trmU; tRNA-uridine 2-sulfurtransferase [EC:2.8.1.13]
K00567
K00568	Ubiquinone and other terpenoid-quinone biosynthesis	Metabolism of cofactors and vitamins	Metabolism	ko00130	ubiG; 2-polyprenyl-6-hydroxyphenyl methylase / 3-demethylubiquinone-9 3-methyltransferase [EC:2.1.1.222 2.1.1.64]
K00569	Drug metabolism - other enzymes	Xenobiotics biodegradation and metabolism	Metabolism	ko00983	TPMT, tpmT; thiopurine S-methyltransferase [EC:2.1.1.67]
K00570	Glycerophospholipid metabolism	Lipid metabolism	Metabolism	ko00564	pmtA; phosphatidylethanolamine/phosphatidyl-N-methylethanolamine N-methyltransferase [EC:2.1.1.17 2.1.1.71]
K00571
K00573
K00574
K00575	Two-component system	Signal transduction	Environmental Information Processing	ko02020	cheR; chemotaxis protein methyltransferase CheR [EC:2.1.1.80]
K00577	Methane metabolism	Energy metabolism	Metabolism	ko00680	mtrA; tetrahydromethanopterin S-methyltransferase subunit A [EC:7.2.1.4]
K00578	Methane metabolism	Energy metabolism	Metabolism	ko00680	mtrB; tetrahydromethanopterin S-methyltransferase subunit B [EC:7.2.1.4]
K00579	Methane metabolism	Energy metabolism	Metabolism	ko00680	mtrC; tetrahydromethanopterin S-methyltransferase subunit C [EC:7.2.1.4]
K00581	Methane metabolism	Energy metabolism	Metabolism	ko00680	mtrE; tetrahydromethanopterin S-methyltransferase subunit E [EC:7.2.1.4]
K00582	Methane metabolism	Energy metabolism	Metabolism	ko00680	mtrF; tetrahydromethanopterin S-methyltransferase subunit F [EC:7.2.1.4]
K00583	Methane metabolism	Energy metabolism	Metabolism	ko00680	mtrG; tetrahydromethanopterin S-methyltransferase subunit G [EC:7.2.1.4]
K00584	Methane metabolism	Energy metabolism	Metabolism	ko00680	mtrH; tetrahydromethanopterin S-methyltransferase subunit H [EC:7.2.1.4]
K00586
K00587	Terpenoid backbone biosynthesis	Metabolism of terpenoids and polyketides	Metabolism	ko00900	ICMT, STE14; protein-S-isoprenylcysteine O-methyltransferase [EC:2.1.1.100]
K00588	Phenylpropanoid biosynthesis	Biosynthesis of other secondary metabolites	Metabolism	ko00940	E2.1.1.104; caffeoyl-CoA O-methyltransferase [EC:2.1.1.104]
K00590
K00594	Pentose and glucuronate interconversions	Carbohydrate metabolism	Metabolism	ko00040	xyoA, aldO; alditol oxidase [EC:1.1.3.41]
K00595	Porphyrin metabolism	Metabolism of cofactors and vitamins	Metabolism	ko00860	cobL-cbiET; precorrin-6B C5,15-methyltransferase / cobalt-precorrin-6B C5,C15-methyltransferase [EC:2.1.1.132 2.1.1.289 2.1.1.196]
K00596
K00598
K00600	Glyoxylate and dicarboxylate metabolism	Carbohydrate metabolism	Metabolism	ko00630	glyA, SHMT; glycine hydroxymethyltransferase [EC:2.1.2.1]
K00601	Purine metabolism	Nucleotide metabolism	Metabolism	ko00230	E2.1.2.2; phosphoribosylglycinamide formyltransferase [EC:2.1.2.2]
K00602	Purine metabolism	Nucleotide metabolism	Metabolism	ko00230	purH; phosphoribosylaminoimidazolecarboxamide formyltransferase / IMP cyclohydrolase [EC:2.1.2.3 3.5.4.10]
K00603	Histidine metabolism	Amino acid metabolism	Metabolism	ko00340	fctD; glutamate formiminotransferase / 5-formyltetrahydrofolate cyclo-ligase [EC:2.1.2.5 6.3.3.2]
K00604	One carbon pool by folate	Metabolism of cofactors and vitamins	Metabolism	ko00670	MTFMT, fmt; methionyl-tRNA formyltransferase [EC:2.1.2.9]
K00605	Glyoxylate and dicarboxylate metabolism	Carbohydrate metabolism	Metabolism	ko00630	gcvT, AMT; glycine cleavage system T protein (aminomethyltransferase) [EC:2.1.2.10]
K00606	Pantothenate and CoA biosynthesis	Metabolism of cofactors and vitamins	Metabolism	ko00770	panB; 3-methyl-2-oxobutanoate hydroxymethyltransferase [EC:2.1.2.11]
K00609	Pyrimidine metabolism	Nucleotide metabolism	Metabolism	ko00240	pyrB, PYR2; aspartate carbamoyltransferase catalytic subunit [EC:2.1.3.2]
K00610	Pyrimidine metabolism	Nucleotide metabolism	Metabolism	ko00240	pyrI; aspartate carbamoyltransferase regulatory subunit
K00611	Arginine biosynthesis	Amino acid metabolism	Metabolism	ko00220	OTC, argF, argI; ornithine carbamoyltransferase [EC:2.1.3.3]
K00612
K00613	Glycine, serine and threonine metabolism	Amino acid metabolism	Metabolism	ko00260	GATM; glycine amidinotransferase [EC:2.1.4.1]
K00614
K00615	Pentose phosphate pathway	Carbohydrate metabolism	Metabolism	ko00030	E2.2.1.1, tktA, tktB; transketolase [EC:2.2.1.1]
K00616	Pentose phosphate pathway	Carbohydrate metabolism	Metabolism	ko00030	TALDO1, talB, talA; transaldolase [EC:2.2.1.2]
K00619	Arginine biosynthesis	Amino acid metabolism	Metabolism	ko00220	argA; amino-acid N-acetyltransferase [EC:2.3.1.1]
K00620	Arginine biosynthesis	Amino acid metabolism	Metabolism	ko00220	argJ; glutamate N-acetyltransferase / amino-acid N-acetyltransferase [EC:2.3.1.35 2.3.1.1]
K00622	Caffeine metabolism	Biosynthesis of other secondary metabolites	Metabolism	ko00232	nat; arylamine N-acetyltransferase [EC:2.3.1.5]
K00624	Peroxisome	Transport and catabolism	Cellular Processes	ko04146	E2.3.1.7; carnitine O-acetyltransferase [EC:2.3.1.7]
K00625	Pyruvate metabolism	Carbohydrate metabolism	Metabolism	ko00620	pta; phosphate acetyltransferase [EC:2.3.1.8]
K00626	Pyruvate metabolism	Carbohydrate metabolism	Metabolism	ko00620	ACAT, atoB; acetyl-CoA C-acetyltransferase [EC:2.3.1.9]
K00627	Glycolysis / Gluconeogenesis	Carbohydrate metabolism	Metabolism	ko00010	DLAT, aceF, pdhC; pyruvate dehydrogenase E2 component (dihydrolipoyllysine-residue acetyltransferase) [EC:2.3.1.12]
K00630	Glycerolipid metabolism	Lipid metabolism	Metabolism	ko00561	ATS1; glycerol-3-phosphate O-acyltransferase [EC:2.3.1.15]
K00631	Glycerolipid metabolism	Lipid metabolism	Metabolism	ko00561	plsB; glycerol-3-phosphate O-acyltransferase [EC:2.3.1.15]
K00632	Fatty acid degradation	Lipid metabolism	Metabolism	ko00071	fadA, fadI; acetyl-CoA acyltransferase [EC:2.3.1.16]
K00633
K00634	Butanoate metabolism	Carbohydrate metabolism	Metabolism	ko00650	ptb; phosphate butyryltransferase [EC:2.3.1.19]
K00635	Glycerolipid metabolism	Lipid metabolism	Metabolism	ko00561	tgs, wax-dgat; diacylglycerol O-acyltransferase / wax synthase [EC:2.3.1.20 2.3.1.75]
K00638
K00639	Glycine, serine and threonine metabolism	Amino acid metabolism	Metabolism	ko00260	kbl, GCAT; glycine C-acetyltransferase [EC:2.3.1.29]
K00640	Sulfur metabolism	Energy metabolism	Metabolism	ko00920	cysE; serine O-acetyltransferase [EC:2.3.1.30]
K00641	Sulfur metabolism	Energy metabolism	Metabolism	ko00920	metX; homoserine O-acetyltransferase/O-succinyltransferase [EC:2.3.1.31 2.3.1.46]
K00643	Glycine, serine and threonine metabolism	Amino acid metabolism	Metabolism	ko00260	E2.3.1.37, ALAS; 5-aminolevulinate synthase [EC:2.3.1.37]
K00645	Fatty acid biosynthesis	Lipid metabolism	Metabolism	ko00061	fabD, MCAT, MCT1; [acyl-carrier-protein] S-malonyltransferase [EC:2.3.1.39]
K00646
K00647	Fatty acid biosynthesis	Lipid metabolism	Metabolism	ko00061	fabB; 3-oxoacyl-[acyl-carrier-protein] synthase I [EC:2.3.1.41]
K00648	Fatty acid biosynthesis	Lipid metabolism	Metabolism	ko00061	fabH; 3-oxoacyl-[acyl-carrier-protein] synthase III [EC:2.3.1.180]
K00651	Sulfur metabolism	Energy metabolism	Metabolism	ko00920	metA; homoserine O-succinyltransferase/O-acetyltransferase [EC:2.3.1.46 2.3.1.31]
K00652	Biotin metabolism	Metabolism of cofactors and vitamins	Metabolism	ko00780	bioF; 8-amino-7-oxononanoate synthase [EC:2.3.1.47]
K00654	Sphingolipid metabolism	Lipid metabolism	Metabolism	ko00600	SPT; serine palmitoyltransferase [EC:2.3.1.50]
K00655	Glycerolipid metabolism	Lipid metabolism	Metabolism	ko00561	plsC; 1-acyl-sn-glycerol-3-phosphate acyltransferase [EC:2.3.1.51]
K00656	Pyruvate metabolism	Carbohydrate metabolism	Metabolism	ko00620	E2.3.1.54, pflD; formate C-acetyltransferase [EC:2.3.1.54]
K00657	Arginine and proline metabolism	Amino acid metabolism	Metabolism	ko00330	speG, SAT; diamine N-acetyltransferase [EC:2.3.1.57]
K00658	Citrate cycle (TCA cycle)	Carbohydrate metabolism	Metabolism	ko00020	DLST, sucB; 2-oxoglutarate dehydrogenase E2 component (dihydrolipoamide succinyltransferase) [EC:2.3.1.61]
K00661
K00662
K00663
K00666
K00667	Fatty acid biosynthesis	Lipid metabolism	Metabolism	ko00061	FAS2; fatty acid synthase subunit alpha, fungi type [EC:2.3.1.86]
K00670
K00672	Methane metabolism	Energy metabolism	Metabolism	ko00680	ftr; formylmethanofuran--tetrahydromethanopterin N-formyltransferase [EC:2.3.1.101]
K00673	Arginine and proline metabolism	Amino acid metabolism	Metabolism	ko00330	astA; arginine N-succinyltransferase [EC:2.3.1.109]
K00674	Lysine biosynthesis	Amino acid metabolism	Metabolism	ko00300	dapD; 2,3,4,5-tetrahydropyridine-2,6-dicarboxylate N-succinyltransferase [EC:2.3.1.117]
K00675
K00677	Lipopolysaccharide biosynthesis	Glycan biosynthesis and metabolism	Metabolism	ko00540	lpxA; UDP-N-acetylglucosamine acyltransferase [EC:2.3.1.129]
K00680
K00681	Taurine and hypotaurine metabolism	Metabolism of other amino acids	Metabolism	ko00430	ggt; gamma-glutamyltranspeptidase / glutathione hydrolase [EC:2.3.2.2 3.4.19.13]
K00683
K00684
K00685
K00686
K00688	Starch and sucrose metabolism	Carbohydrate metabolism	Metabolism	ko00500	PYG, glgP; glycogen phosphorylase [EC:2.4.1.1]
K00690	Starch and sucrose metabolism	Carbohydrate metabolism	Metabolism	ko00500	E2.4.1.7; sucrose phosphorylase [EC:2.4.1.7]
K00691	Starch and sucrose metabolism	Carbohydrate metabolism	Metabolism	ko00500	mapA; maltose phosphorylase [EC:2.4.1.8]
K00693	Starch and sucrose metabolism	Carbohydrate metabolism	Metabolism	ko00500	GYS; glycogen synthase [EC:2.4.1.11]
K00694	Starch and sucrose metabolism	Carbohydrate metabolism	Metabolism	ko00500	bcsA; cellulose synthase (UDP-forming) [EC:2.4.1.12]
K00695	Starch and sucrose metabolism	Carbohydrate metabolism	Metabolism	ko00500	SUS; sucrose synthase [EC:2.4.1.13]
K00696	Starch and sucrose metabolism	Carbohydrate metabolism	Metabolism	ko00500	E2.4.1.14; sucrose-phosphate synthase [EC:2.4.1.14]
K00697	Starch and sucrose metabolism	Carbohydrate metabolism	Metabolism	ko00500	otsA; trehalose 6-phosphate synthase [EC:2.4.1.15 2.4.1.347]
K00700	Starch and sucrose metabolism	Carbohydrate metabolism	Metabolism	ko00500	GBE1, glgB; 1,4-alpha-glucan branching enzyme [EC:2.4.1.18]
K00701	Starch and sucrose metabolism	Carbohydrate metabolism	Metabolism	ko00500	cgt; cyclomaltodextrin glucanotransferase [EC:2.4.1.19]
K00702	Starch and sucrose metabolism	Carbohydrate metabolism	Metabolism	ko00500	E2.4.1.20; cellobiose phosphorylase [EC:2.4.1.20]
K00703	Starch and sucrose metabolism	Carbohydrate metabolism	Metabolism	ko00500	glgA; starch synthase [EC:2.4.1.21]
K00705	Starch and sucrose metabolism	Carbohydrate metabolism	Metabolism	ko00500	malQ; 4-alpha-glucanotransferase [EC:2.4.1.25]
K00712	Teichoic acid biosynthesis	Glycan biosynthesis and metabolism	Metabolism	ko00552	tagE; poly(glycerol-phosphate) alpha-glucosyltransferase [EC:2.4.1.52]
K00720	Sphingolipid metabolism	Lipid metabolism	Metabolism	ko00600	UGCG; ceramide glucosyltransferase [EC:2.4.1.80]
K00721	N-Glycan biosynthesis	Glycan biosynthesis and metabolism	Metabolism	ko00510	DPM1; dolichol-phosphate mannosyltransferase [EC:2.4.1.83]
K00728	Mannose type O-glycan biosynthesis	Glycan biosynthesis and metabolism	Metabolism	ko00515	POMT, pmt; dolichyl-phosphate-mannose-protein mannosyltransferase [EC:2.4.1.109]
K00729	N-Glycan biosynthesis	Glycan biosynthesis and metabolism	Metabolism	ko00510	ALG5; dolichyl-phosphate beta-glucosyltransferase [EC:2.4.1.117]
K00737	N-Glycan biosynthesis	Glycan biosynthesis and metabolism	Metabolism	ko00510	MGAT3; beta-1,4-mannosyl-glycoprotein beta-1,4-N-acetylglucosaminyltransferase [EC:2.4.1.144]
K00743	Glycosphingolipid biosynthesis - lacto and neolacto series	Glycan biosynthesis and metabolism	Metabolism	ko00601	GGTA1; N-acetyllactosaminide 3-alpha-galactosyltransferase [EC:2.4.1.87]
K00748	Lipopolysaccharide biosynthesis	Glycan biosynthesis and metabolism	Metabolism	ko00540	lpxB; lipid-A-disaccharide synthase [EC:2.4.1.182]
K00750	Starch and sucrose metabolism	Carbohydrate metabolism	Metabolism	ko00500	GYG1, GYG2; glycogenin [EC:2.4.1.186]
K00752
K00754
K00756	Pyrimidine metabolism	Nucleotide metabolism	Metabolism	ko00240	pdp; pyrimidine-nucleoside phosphorylase [EC:2.4.2.2]
K00757	Pyrimidine metabolism	Nucleotide metabolism	Metabolism	ko00240	udp, UPP; uridine phosphorylase [EC:2.4.2.3]
K00758	Pyrimidine metabolism	Nucleotide metabolism	Metabolism	ko00240	deoA, TYMP; thymidine phosphorylase [EC:2.4.2.4]
K00759	Purine metabolism	Nucleotide metabolism	Metabolism	ko00230	APRT, apt; adenine phosphoribosyltransferase [EC:2.4.2.7]
K00760	Purine metabolism	Nucleotide metabolism	Metabolism	ko00230	hprT, hpt, HPRT1; hypoxanthine phosphoribosyltransferase [EC:2.4.2.8]
K00761	Pyrimidine metabolism	Nucleotide metabolism	Metabolism	ko00240	upp, UPRT; uracil phosphoribosyltransferase [EC:2.4.2.9]
K00762	Pyrimidine metabolism	Nucleotide metabolism	Metabolism	ko00240	pyrE; orotate phosphoribosyltransferase [EC:2.4.2.10]
K00763	Nicotinate and nicotinamide metabolism	Metabolism of cofactors and vitamins	Metabolism	ko00760	pncB, NAPRT1; nicotinate phosphoribosyltransferase [EC:6.3.4.21]
K00764	Purine metabolism	Nucleotide metabolism	Metabolism	ko00230	purF, PPAT; amidophosphoribosyltransferase [EC:2.4.2.14]
K00765	Histidine metabolism	Amino acid metabolism	Metabolism	ko00340	hisG; ATP phosphoribosyltransferase [EC:2.4.2.17]
K00766	Phenylalanine, tyrosine and tryptophan biosynthesis	Amino acid metabolism	Metabolism	ko00400	trpD; anthranilate phosphoribosyltransferase [EC:2.4.2.18]
K00767	Nicotinate and nicotinamide metabolism	Metabolism of cofactors and vitamins	Metabolism	ko00760	nadC, QPRT; nicotinate-nucleotide pyrophosphorylase (carboxylating) [EC:2.4.2.19]
K00768	Porphyrin metabolism	Metabolism of cofactors and vitamins	Metabolism	ko00860	E2.4.2.21, cobU, cobT; nicotinate-nucleotide--dimethylbenzimidazole phosphoribosyltransferase [EC:2.4.2.21]
K00769	Purine metabolism	Nucleotide metabolism	Metabolism	ko00230	gpt; xanthine phosphoribosyltransferase [EC:2.4.2.22]
K00772	Cysteine and methionine metabolism	Amino acid metabolism	Metabolism	ko00270	mtaP, MTAP; 5'-methylthioadenosine phosphorylase [EC:2.4.2.28]
K00773
K00777
K00782
K00783
K00784
K00785
K00786
K00788	Thiamine metabolism	Metabolism of cofactors and vitamins	Metabolism	ko00730	thiE; thiamine-phosphate pyrophosphorylase [EC:2.5.1.3]
K00789	Cysteine and methionine metabolism	Amino acid metabolism	Metabolism	ko00270	metK, MAT; S-adenosylmethionine synthetase [EC:2.5.1.6]
K00790	Amino sugar and nucleotide sugar metabolism	Carbohydrate metabolism	Metabolism	ko00520	murA; UDP-N-acetylglucosamine 1-carboxyvinyltransferase [EC:2.5.1.7]
K00791	Zeatin biosynthesis	Metabolism of terpenoids and polyketides	Metabolism	ko00908	miaA, TRIT1; tRNA dimethylallyltransferase [EC:2.5.1.75]
K00793	Riboflavin metabolism	Metabolism of cofactors and vitamins	Metabolism	ko00740	ribE, RIB5; riboflavin synthase [EC:2.5.1.9]
K00794	Riboflavin metabolism	Metabolism of cofactors and vitamins	Metabolism	ko00740	ribH, RIB4; 6,7-dimethyl-8-ribityllumazine synthase [EC:2.5.1.78]
K00795	Terpenoid backbone biosynthesis	Metabolism of terpenoids and polyketides	Metabolism	ko00900	ispA; farnesyl diphosphate synthase [EC:2.5.1.1 2.5.1.10]
K00796	Folate biosynthesis	Metabolism of cofactors and vitamins	Metabolism	ko00790	folP; dihydropteroate synthase [EC:2.5.1.15]
K00797	Cysteine and methionine metabolism	Amino acid metabolism	Metabolism	ko00270	speE, SRM, SPE3; spermidine synthase [EC:2.5.1.16]
K00798	Porphyrin metabolism	Metabolism of cofactors and vitamins	Metabolism	ko00860	MMAB, pduO; cob(I)alamin adenosyltransferase [EC:2.5.1.17]
K00799	Glutathione metabolism	Metabolism of other amino acids	Metabolism	ko00480	GST, gst; glutathione S-transferase [EC:2.5.1.18]
K00800	Phenylalanine, tyrosine and tryptophan biosynthesis	Amino acid metabolism	Metabolism	ko00400	aroA; 3-phosphoshikimate 1-carboxyvinyltransferase [EC:2.5.1.19]
K00801	Steroid biosynthesis	Lipid metabolism	Metabolism	ko00100	FDFT1; farnesyl-diphosphate farnesyltransferase [EC:2.5.1.21]
K00802	Cysteine and methionine metabolism	Amino acid metabolism	Metabolism	ko00270	SMS; spermine synthase [EC:2.5.1.22]
K00803	Ether lipid metabolism	Lipid metabolism	Metabolism	ko00565	AGPS, agpS; alkyldihydroxyacetonephosphate synthase [EC:2.5.1.26]
K00805	Terpenoid backbone biosynthesis	Metabolism of terpenoids and polyketides	Metabolism	ko00900	hepS; heptaprenyl diphosphate synthase component 1 [EC:2.5.1.30]
K00806	Peptidoglycan biosynthesis	Glycan biosynthesis and metabolism	Metabolism	ko00550	uppS; undecaprenyl diphosphate synthase [EC:2.5.1.31]
K00808	Tropane, piperidine and pyridine alkaloid biosynthesis	Biosynthesis of other secondary metabolites	Metabolism	ko00960	hss; homospermidine synthase [EC:2.5.1.44]
K00809
K00812	Alanine, aspartate and glutamate metabolism	Amino acid metabolism	Metabolism	ko00250	aspB; aspartate aminotransferase [EC:2.6.1.1]
K00813	Alanine, aspartate and glutamate metabolism	Amino acid metabolism	Metabolism	ko00250	aspC; aspartate aminotransferase [EC:2.6.1.1]
K00817	Histidine metabolism	Amino acid metabolism	Metabolism	ko00340	hisC; histidinol-phosphate aminotransferase [EC:2.6.1.9]
K00818	Arginine biosynthesis	Amino acid metabolism	Metabolism	ko00220	E2.6.1.11, argD; acetylornithine aminotransferase [EC:2.6.1.11]
K00819	Arginine and proline metabolism	Amino acid metabolism	Metabolism	ko00330	rocD, OAT; ornithine--oxo-acid transaminase [EC:2.6.1.13]
K00820	Amino sugar and nucleotide sugar metabolism	Carbohydrate metabolism	Metabolism	ko00520	glmS, GFPT; glutamine---fructose-6-phosphate transaminase (isomerizing) [EC:2.6.1.16]
K00821	Lysine biosynthesis	Amino acid metabolism	Metabolism	ko00300	argD; acetylornithine/N-succinyldiaminopimelate aminotransferase [EC:2.6.1.11 2.6.1.17]
K00822	Propanoate metabolism	Carbohydrate metabolism	Metabolism	ko00640	E2.6.1.18; beta-alanine--pyruvate transaminase [EC:2.6.1.18]
K00823	Propanoate metabolism	Carbohydrate metabolism	Metabolism	ko00640	puuE; 4-aminobutyrate aminotransferase [EC:2.6.1.19]
K00824	Lysine degradation	Amino acid metabolism	Metabolism	ko00310	dat; D-alanine transaminase [EC:2.6.1.21]
K00826	Cysteine and methionine metabolism	Amino acid metabolism	Metabolism	ko00270	E2.6.1.42, ilvE; branched-chain amino acid aminotransferase [EC:2.6.1.42]
K00829
K00830	Glyoxylate and dicarboxylate metabolism	Carbohydrate metabolism	Metabolism	ko00630	AGXT; alanine-glyoxylate transaminase / serine-glyoxylate transaminase / serine-pyruvate transaminase [EC:2.6.1.44 2.6.1.45 2.6.1.51]
K00831	Methane metabolism	Energy metabolism	Metabolism	ko00680	serC, PSAT1; phosphoserine aminotransferase [EC:2.6.1.52]
K00832	Cysteine and methionine metabolism	Amino acid metabolism	Metabolism	ko00270	tyrB; aromatic-amino-acid transaminase [EC:2.6.1.57]
K00833	Biotin metabolism	Metabolism of cofactors and vitamins	Metabolism	ko00780	bioA; adenosylmethionine---8-amino-7-oxononanoate aminotransferase [EC:2.6.1.62]
K00835	Valine, leucine and isoleucine biosynthesis	Amino acid metabolism	Metabolism	ko00290	avtA; valine--pyruvate aminotransferase [EC:2.6.1.66]
K00836	Glycine, serine and threonine metabolism	Amino acid metabolism	Metabolism	ko00260	ectB, dat; diaminobutyrate-2-oxoglutarate transaminase [EC:2.6.1.76]
K00837	Cysteine and methionine metabolism	Amino acid metabolism	Metabolism	ko00270	ISS1, VAS1; aromatic aminotransferase [EC:2.6.1.-]
K00838	Cysteine and methionine metabolism	Amino acid metabolism	Metabolism	ko00270	ARO8; aromatic amino acid aminotransferase I / 2-aminoadipate transaminase [EC:2.6.1.57 2.6.1.39 2.6.1.27 2.6.1.5]
K00839	Purine metabolism	Nucleotide metabolism	Metabolism	ko00230	pucG; (S)-ureidoglycine---glyoxylate transaminase [EC:2.6.1.112]
K00840	Arginine and proline metabolism	Amino acid metabolism	Metabolism	ko00330	astC; succinylornithine aminotransferase [EC:2.6.1.81]
K00841	Lysine biosynthesis	Amino acid metabolism	Metabolism	ko00300	patA; aminotransferase [EC:2.6.1.-]
K00842
K00845	Glycolysis / Gluconeogenesis	Carbohydrate metabolism	Metabolism	ko00010	glk; glucokinase [EC:2.7.1.2]
K00847	Fructose and mannose metabolism	Carbohydrate metabolism	Metabolism	ko00051	E2.7.1.4, scrK; fructokinase [EC:2.7.1.4]
K00848	Pentose and glucuronate interconversions	Carbohydrate metabolism	Metabolism	ko00040	rhaB; rhamnulokinase [EC:2.7.1.5]
K00849	Galactose metabolism	Carbohydrate metabolism	Metabolism	ko00052	galK; galactokinase [EC:2.7.1.6]
K00850	Glycolysis / Gluconeogenesis	Carbohydrate metabolism	Metabolism	ko00010	pfkA, PFK; 6-phosphofructokinase 1 [EC:2.7.1.11]
K00851	Pentose phosphate pathway	Carbohydrate metabolism	Metabolism	ko00030	idnK, gntK; gluconokinase [EC:2.7.1.12]
K00852	Pentose phosphate pathway	Carbohydrate metabolism	Metabolism	ko00030	rbsK, RBKS; ribokinase [EC:2.7.1.15]
K00853	Pentose and glucuronate interconversions	Carbohydrate metabolism	Metabolism	ko00040	araB; L-ribulokinase [EC:2.7.1.16]
K00854	Pentose and glucuronate interconversions	Carbohydrate metabolism	Metabolism	ko00040	xylB, XYLB; xylulokinase [EC:2.7.1.17]
K00855	Carbon fixation by Calvin cycle	Energy metabolism	Metabolism	ko00710	PRK, prkB; phosphoribulokinase [EC:2.7.1.19]
K00856	Purine metabolism	Nucleotide metabolism	Metabolism	ko00230	ADK, adoK; adenosine kinase [EC:2.7.1.20]
K00857	Pyrimidine metabolism	Nucleotide metabolism	Metabolism	ko00240	tdk, TK; thymidine kinase [EC:2.7.1.21]
K00858	Nicotinate and nicotinamide metabolism	Metabolism of cofactors and vitamins	Metabolism	ko00760	ppnK, NADK; NAD+ kinase [EC:2.7.1.23]
K00859	Pantothenate and CoA biosynthesis	Metabolism of cofactors and vitamins	Metabolism	ko00770	coaE; dephospho-CoA kinase [EC:2.7.1.24]
K00860	Sulfur metabolism	Energy metabolism	Metabolism	ko00920	cysC; adenylylsulfate kinase [EC:2.7.1.25]
K00862
K00863	Fructose and mannose metabolism	Carbohydrate metabolism	Metabolism	ko00051	DAK, TKFC; triose/dihydroxyacetone kinase / FAD-AMP lyase (cyclizing) [EC:2.7.1.28 2.7.1.29 4.6.1.15]
K00864	Glycerolipid metabolism	Lipid metabolism	Metabolism	ko00561	glpK, GK; glycerol kinase [EC:2.7.1.30]
K00865	Glyoxylate and dicarboxylate metabolism	Carbohydrate metabolism	Metabolism	ko00630	glxK, garK; glycerate 2-kinase [EC:2.7.1.165]
K00867	Pantothenate and CoA biosynthesis	Metabolism of cofactors and vitamins	Metabolism	ko00770	coaA; type I pantothenate kinase [EC:2.7.1.33]
K00868	Vitamin B6 metabolism	Metabolism of cofactors and vitamins	Metabolism	ko00750	pdxK, pdxY; pyridoxine kinase [EC:2.7.1.35]
K00869	Terpenoid backbone biosynthesis	Metabolism of terpenoids and polyketides	Metabolism	ko00900	MVK, mvaK1; mevalonate kinase [EC:2.7.1.36]
K00870
K00872	Glycine, serine and threonine metabolism	Amino acid metabolism	Metabolism	ko00260	thrB; homoserine kinase [EC:2.7.1.39]
K00873	Glycolysis / Gluconeogenesis	Carbohydrate metabolism	Metabolism	ko00010	PK, pyk; pyruvate kinase [EC:2.7.1.40]
K00874	Pentose phosphate pathway	Carbohydrate metabolism	Metabolism	ko00030	kdgK; 2-dehydro-3-deoxygluconokinase [EC:2.7.1.45]
K00875	Pentose and glucuronate interconversions	Carbohydrate metabolism	Metabolism	ko00040	rbtK, FGGY; D-ribulokinase [EC:2.7.1.47]
K00876	Pyrimidine metabolism	Nucleotide metabolism	Metabolism	ko00240	udk, UCK; uridine kinase [EC:2.7.1.48]
K00878	Thiamine metabolism	Metabolism of cofactors and vitamins	Metabolism	ko00730	thiM; hydroxyethylthiazole kinase [EC:2.7.1.50]
K00879	Pentose and glucuronate interconversions	Carbohydrate metabolism	Metabolism	ko00040	fucK; L-fuculokinase [EC:2.7.1.51]
K00880	Pentose and glucuronate interconversions	Carbohydrate metabolism	Metabolism	ko00040	lyxK; L-xylulokinase [EC:2.7.1.53]
K00881	Fructose and mannose metabolism	Carbohydrate metabolism	Metabolism	ko00051	alsK; allose kinase [EC:2.7.1.55]
K00882	Fructose and mannose metabolism	Carbohydrate metabolism	Metabolism	ko00051	fruK; 1-phosphofructokinase [EC:2.7.1.56]
K00883	Galactose metabolism	Carbohydrate metabolism	Metabolism	ko00052	dgoK; 2-dehydro-3-deoxygalactonokinase [EC:2.7.1.58]
K00884	Amino sugar and nucleotide sugar metabolism	Carbohydrate metabolism	Metabolism	ko00520	NAGK, nagK; N-acetylglucosamine kinase [EC:2.7.1.59]
K00885	Amino sugar and nucleotide sugar metabolism	Carbohydrate metabolism	Metabolism	ko00520	nanK; N-acylmannosamine kinase [EC:2.7.1.60]
K00886	Glycolysis / Gluconeogenesis	Carbohydrate metabolism	Metabolism	ko00010	ppgK; polyphosphate glucokinase [EC:2.7.1.63]
K00887	Peptidoglycan biosynthesis	Glycan biosynthesis and metabolism	Metabolism	ko00550	dgkA; undecaprenol kinase [EC:2.7.1.66]
K00891	Phenylalanine, tyrosine and tryptophan biosynthesis	Amino acid metabolism	Metabolism	ko00400	aroK, aroL; shikimate kinase [EC:2.7.1.71]
K00892	Purine metabolism	Nucleotide metabolism	Metabolism	ko00230	gsk; inosine kinase [EC:2.7.1.73]
K00895	Glycolysis / Gluconeogenesis	Carbohydrate metabolism	Metabolism	ko00010	pfp, PFP; diphosphate-dependent phosphofructokinase [EC:2.7.1.90]
K00897
K00899	Cysteine and methionine metabolism	Amino acid metabolism	Metabolism	ko00270	mtnK; 5-methylthioribose kinase [EC:2.7.1.100]
K00900	Fructose and mannose metabolism	Carbohydrate metabolism	Metabolism	ko00051	E2.7.1.105, PFK; 6-phosphofructo-2-kinase [EC:2.7.1.105]
K00901	Glycerolipid metabolism	Lipid metabolism	Metabolism	ko00561	dgkA, DGK; diacylglycerol kinase (ATP) [EC:2.7.1.107]
K00903
K00906
K00912	Lipopolysaccharide biosynthesis	Glycan biosynthesis and metabolism	Metabolism	ko00540	lpxK; tetraacyldisaccharide 4'-kinase [EC:2.7.1.130]
K00917	Galactose metabolism	Carbohydrate metabolism	Metabolism	ko00052	lacC; tagatose 6-phosphate kinase [EC:2.7.1.144]
K00918	Glycolysis / Gluconeogenesis	Carbohydrate metabolism	Metabolism	ko00010	pfkC; ADP-dependent phosphofructokinase/glucokinase [EC:2.7.1.146 2.7.1.147]
K00919	Terpenoid backbone biosynthesis	Metabolism of terpenoids and polyketides	Metabolism	ko00900	ispE; 4-diphosphocytidyl-2-C-methyl-D-erythritol kinase [EC:2.7.1.148]
K00924	Plant hormone signal transduction	Signal transduction	Environmental Information Processing	ko04075	TMK; receptor protein kinase TMK [EC:2.7.11.1]
K00925	Pyruvate metabolism	Carbohydrate metabolism	Metabolism	ko00620	ackA; acetate kinase [EC:2.7.2.1]
K00926	Nitrogen metabolism	Energy metabolism	Metabolism	ko00910	arcC; carbamate kinase [EC:2.7.2.2]
K00927	Glycolysis / Gluconeogenesis	Carbohydrate metabolism	Metabolism	ko00010	PGK, pgk; phosphoglycerate kinase [EC:2.7.2.3]
K00928	Glycine, serine and threonine metabolism	Amino acid metabolism	Metabolism	ko00260	lysC; aspartate kinase [EC:2.7.2.4]
K00929	Butanoate metabolism	Carbohydrate metabolism	Metabolism	ko00650	buk; butyrate kinase [EC:2.7.2.7]
K00930	Arginine biosynthesis	Amino acid metabolism	Metabolism	ko00220	argB; acetylglutamate kinase [EC:2.7.2.8]
K00931	Arginine and proline metabolism	Amino acid metabolism	Metabolism	ko00330	proB; glutamate 5-kinase [EC:2.7.2.11]
K00932	Propanoate metabolism	Carbohydrate metabolism	Metabolism	ko00640	tdcD; propionate kinase [EC:2.7.2.15]
K00936
K00937	Oxidative phosphorylation	Energy metabolism	Metabolism	ko00190	ppk1; polyphosphate kinase [EC:2.7.4.1]
K00938	Terpenoid backbone biosynthesis	Metabolism of terpenoids and polyketides	Metabolism	ko00900	E2.7.4.2, mvaK2; phosphomevalonate kinase [EC:2.7.4.2]
K00939	Purine metabolism	Nucleotide metabolism	Metabolism	ko00230	adk, AK; adenylate kinase [EC:2.7.4.3]
K00940	Purine metabolism	Nucleotide metabolism	Metabolism	ko00230	ndk, NME; nucleoside-diphosphate kinase [EC:2.7.4.6]
K00941	Thiamine metabolism	Metabolism of cofactors and vitamins	Metabolism	ko00730	thiD; hydroxymethylpyrimidine/phosphomethylpyrimidine kinase [EC:2.7.1.49 2.7.4.7]
K00942	Purine metabolism	Nucleotide metabolism	Metabolism	ko00230	gmk, GUK1; guanylate kinase [EC:2.7.4.8]
K00943	Pyrimidine metabolism	Nucleotide metabolism	Metabolism	ko00240	tmk, DTYMK; dTMP kinase [EC:2.7.4.9]
K00945	Pyrimidine metabolism	Nucleotide metabolism	Metabolism	ko00240	cmk; CMP/dCMP kinase [EC:2.7.4.25]
K00946	Thiamine metabolism	Metabolism of cofactors and vitamins	Metabolism	ko00730	thiL; thiamine-monophosphate kinase [EC:2.7.4.16]
K00947
K00948	Pentose phosphate pathway	Carbohydrate metabolism	Metabolism	ko00030	PRPS, prsA; ribose-phosphate pyrophosphokinase [EC:2.7.6.1]
K00949	Thiamine metabolism	Metabolism of cofactors and vitamins	Metabolism	ko00730	thiN, TPK1, THI80; thiamine pyrophosphokinase [EC:2.7.6.2]
K00950	Folate biosynthesis	Metabolism of cofactors and vitamins	Metabolism	ko00790	folK; 2-amino-4-hydroxy-6-hydroxymethyldihydropteridine diphosphokinase [EC:2.7.6.3]
K00951	Purine metabolism	Nucleotide metabolism	Metabolism	ko00230	relA; GTP pyrophosphokinase [EC:2.7.6.5]
K00952	Nicotinate and nicotinamide metabolism	Metabolism of cofactors and vitamins	Metabolism	ko00760	nadM; nicotinamide-nucleotide adenylyltransferase [EC:2.7.7.1]
K00954	Pantothenate and CoA biosynthesis	Metabolism of cofactors and vitamins	Metabolism	ko00770	E2.7.7.3A, coaD, kdtB; pantetheine-phosphate adenylyltransferase [EC:2.7.7.3]
K00955	Sulfur metabolism	Energy metabolism	Metabolism	ko00920	cysNC; bifunctional enzyme CysN/CysC [EC:2.7.7.4 2.7.1.25]
K00956	Sulfur metabolism	Energy metabolism	Metabolism	ko00920	cysN; sulfate adenylyltransferase subunit 1 [EC:2.7.7.4]
K00957	Sulfur metabolism	Energy metabolism	Metabolism	ko00920	cysD; sulfate adenylyltransferase subunit 2 [EC:2.7.7.4]
K00958	Sulfur metabolism	Energy metabolism	Metabolism	ko00920	sat, met3; sulfate adenylyltransferase [EC:2.7.7.4]
K00960	RNA polymerase	Transcription	Genetic Information Processing	ko03020	rpo13; DNA-directed RNA polymerase subunit 13 [EC:2.7.7.6]
K00961
K00962	RNA degradation	Folding, sorting and degradation	Genetic Information Processing	ko03018	pnp, PNPT1; polyribonucleotide nucleotidyltransferase [EC:2.7.7.8]
K00963	Pentose and glucuronate interconversions	Carbohydrate metabolism	Metabolism	ko00040	UGP2, galU, galF; UTP--glucose-1-phosphate uridylyltransferase [EC:2.7.7.9]
K00965	Galactose metabolism	Carbohydrate metabolism	Metabolism	ko00052	galT, GALT; UDPglucose--hexose-1-phosphate uridylyltransferase [EC:2.7.7.12]
K00966	Fructose and mannose metabolism	Carbohydrate metabolism	Metabolism	ko00051	GMPP; mannose-1-phosphate guanylyltransferase [EC:2.7.7.13]
K00967	Glycerophospholipid metabolism	Lipid metabolism	Metabolism	ko00564	PCYT2; ethanolamine-phosphate cytidylyltransferase [EC:2.7.7.14]
K00968	Glycerophospholipid metabolism	Lipid metabolism	Metabolism	ko00564	PCYT1; choline-phosphate cytidylyltransferase [EC:2.7.7.15]
K00969	Nicotinate and nicotinamide metabolism	Metabolism of cofactors and vitamins	Metabolism	ko00760	nadD; nicotinate-nucleotide adenylyltransferase [EC:2.7.7.18]
K00970	RNA degradation	Folding, sorting and degradation	Genetic Information Processing	ko03018	pcnB; poly(A) polymerase [EC:2.7.7.19]
K00971	Fructose and mannose metabolism	Carbohydrate metabolism	Metabolism	ko00051	manC, cpsB; mannose-1-phosphate guanylyltransferase [EC:2.7.7.13]
K00972	Amino sugar and nucleotide sugar metabolism	Carbohydrate metabolism	Metabolism	ko00520	UAP1; UDP-N-acetylglucosamine/UDP-N-acetylgalactosamine diphosphorylase [EC:2.7.7.23 2.7.7.83]
K00973	O-Antigen nucleotide sugar biosynthesis	Glycan biosynthesis and metabolism	Metabolism	ko00541	rfbA, rmlA, rffH; glucose-1-phosphate thymidylyltransferase [EC:2.7.7.24]
K00974
K00975	Starch and sucrose metabolism	Carbohydrate metabolism	Metabolism	ko00500	glgC; glucose-1-phosphate adenylyltransferase [EC:2.7.7.27]
K00978	Starch and sucrose metabolism	Carbohydrate metabolism	Metabolism	ko00500	rfbF; glucose-1-phosphate cytidylyltransferase [EC:2.7.7.33]
K00979	Lipopolysaccharide biosynthesis	Glycan biosynthesis and metabolism	Metabolism	ko00540	kdsB; 3-deoxy-manno-octulosonate cytidylyltransferase (CMP-KDO synthetase) [EC:2.7.7.38]
K00980	Glycerophospholipid metabolism	Lipid metabolism	Metabolism	ko00564	tagD; glycerol-3-phosphate cytidylyltransferase [EC:2.7.7.39]
K00981	Glycerophospholipid metabolism	Lipid metabolism	Metabolism	ko00564	E2.7.7.41, CDS1, CDS2, cdsA; phosphatidate cytidylyltransferase [EC:2.7.7.41]
K00982
K00983	Amino sugar and nucleotide sugar metabolism	Carbohydrate metabolism	Metabolism	ko00520	neuA, nnaC; N-acylneuraminate cytidylyltransferase [EC:2.7.7.43]
K00984
K00986
K00987
K00988	Sulfur metabolism	Energy metabolism	Metabolism	ko00920	APA1_2; sulfate adenylyltransferase (ADP) / ATP adenylyltransferase [EC:2.7.7.5 2.7.7.53]
K00989
K00990	Two-component system	Signal transduction	Environmental Information Processing	ko02020	glnD; [protein-PII] uridylyltransferase [EC:2.7.7.59]
K00991	Terpenoid backbone biosynthesis	Metabolism of terpenoids and polyketides	Metabolism	ko00900	ispD; 2-C-methyl-D-erythritol 4-phosphate cytidylyltransferase [EC:2.7.7.60]
K00992	Amino sugar and nucleotide sugar metabolism	Carbohydrate metabolism	Metabolism	ko00520	murU; N-acetyl-alpha-D-muramate 1-phosphate uridylyltransferase [EC:2.7.7.99]
K00995	Glycerophospholipid metabolism	Lipid metabolism	Metabolism	ko00564	PGS1, pgsA; CDP-diacylglycerol---glycerol-3-phosphate 3-phosphatidyltransferase [EC:2.7.8.5]
K00996
K00997	Mycolic acid biosynthesis	Lipid metabolism	Metabolism	ko00074	acpS; holo-[acyl-carrier protein] synthase [EC:2.7.8.7]
K00998	Glycerophospholipid metabolism	Lipid metabolism	Metabolism	ko00564	pssA; CDP-diacylglycerol---serine O-phosphatidyltransferase [EC:2.7.8.8]
K00999	Inositol phosphate metabolism	Carbohydrate metabolism	Metabolism	ko00562	CDIPT; CDP-diacylglycerol--inositol 3-phosphatidyltransferase [EC:2.7.8.11]
K01000	Peptidoglycan biosynthesis	Glycan biosynthesis and metabolism	Metabolism	ko00550	mraY; phospho-N-acetylmuramoyl-pentapeptide-transferase [EC:2.7.8.13]
K01002
K01003	Pyruvate metabolism	Carbohydrate metabolism	Metabolism	ko00620	bcpA; oxaloacetate decarboxylase [EC:4.1.1.112]
K01004	Glycerophospholipid metabolism	Lipid metabolism	Metabolism	ko00564	pcs; phosphatidylcholine synthase [EC:2.7.8.24]
K01006	Glycolysis / Gluconeogenesis	Carbohydrate metabolism	Metabolism	ko00010	ppdK; pyruvate, orthophosphate dikinase [EC:2.7.9.1]
K01007	Glycolysis / Gluconeogenesis	Carbohydrate metabolism	Metabolism	ko00010	pps, ppsA; pyruvate, water dikinase [EC:2.7.9.2]
K01008	Selenocompound metabolism	Metabolism of other amino acids	Metabolism	ko00450	selD, SEPHS; selenide, water dikinase [EC:2.7.9.3]
K01011	Sulfur metabolism	Energy metabolism	Metabolism	ko00920	TST, MPST, sseA; thiosulfate/3-mercaptopyruvate sulfurtransferase [EC:2.8.1.1 2.8.1.2]
K01012	Biotin metabolism	Metabolism of cofactors and vitamins	Metabolism	ko00780	bioB; biotin synthase [EC:2.8.1.6]
K01014	Chemical carcinogenesis - DNA adducts	Cancer: overview	Human Diseases	ko05204	SULT1A; aryl sulfotransferase [EC:2.8.2.1]
K01015	Steroid hormone biosynthesis	Lipid metabolism	Metabolism	ko00140	SULT2B; alcohol sulfotransferase [EC:2.8.2.2]
K01023
K01025
K01026	Pyruvate metabolism	Carbohydrate metabolism	Metabolism	ko00620	pct; propionate CoA-transferase [EC:2.8.3.1]
K01027	Butanoate metabolism	Carbohydrate metabolism	Metabolism	ko00650	OXCT; 3-oxoacid CoA-transferase [EC:2.8.3.5]
K01028	Butanoate metabolism	Carbohydrate metabolism	Metabolism	ko00650	scoA; 3-oxoacid CoA-transferase subunit A [EC:2.8.3.5]
K01029	Butanoate metabolism	Carbohydrate metabolism	Metabolism	ko00650	scoB; 3-oxoacid CoA-transferase subunit B [EC:2.8.3.5]
K01031	Benzoate degradation	Xenobiotics biodegradation and metabolism	Metabolism	ko00362	pcaI; 3-oxoadipate CoA-transferase, alpha subunit [EC:2.8.3.6]
K01032	Benzoate degradation	Xenobiotics biodegradation and metabolism	Metabolism	ko00362	pcaJ; 3-oxoadipate CoA-transferase, beta subunit [EC:2.8.3.6]
K01034	Butanoate metabolism	Carbohydrate metabolism	Metabolism	ko00650	atoD; acetate CoA/acetoacetate CoA-transferase alpha subunit [EC:2.8.3.8 2.8.3.9]
K01035	Butanoate metabolism	Carbohydrate metabolism	Metabolism	ko00650	atoA; acetate CoA/acetoacetate CoA-transferase beta subunit [EC:2.8.3.8 2.8.3.9]
K01039	Butanoate metabolism	Carbohydrate metabolism	Metabolism	ko00650	gctA; glutaconate CoA-transferase, subunit A [EC:2.8.3.12]
K01040	Butanoate metabolism	Carbohydrate metabolism	Metabolism	ko00650	gctB; glutaconate CoA-transferase, subunit B [EC:2.8.3.12]
K01042	Selenocompound metabolism	Metabolism of other amino acids	Metabolism	ko00450	selA; L-seryl-tRNA(Ser) seleniumtransferase [EC:2.9.1.1]
K01045
K01046	Glycerolipid metabolism	Lipid metabolism	Metabolism	ko00561	lip, TGL2; triacylglycerol lipase [EC:3.1.1.3]
K01048	Glycerophospholipid metabolism	Lipid metabolism	Metabolism	ko00564	pldB; lysophospholipase [EC:3.1.1.5]
K01051	Pentose and glucuronate interconversions	Carbohydrate metabolism	Metabolism	ko00040	E3.1.1.11; pectinesterase [EC:3.1.1.11]
K01053	Pentose phosphate pathway	Carbohydrate metabolism	Metabolism	ko00030	gnl, RGN; gluconolactonase [EC:3.1.1.17]
K01054	Glycerolipid metabolism	Lipid metabolism	Metabolism	ko00561	MGLL; acylglycerol lipase [EC:3.1.1.23]
K01055	Benzoate degradation	Xenobiotics biodegradation and metabolism	Metabolism	ko00362	pcaD; 3-oxoadipate enol-lactonase [EC:3.1.1.24]
K01056
K01057	Pentose phosphate pathway	Carbohydrate metabolism	Metabolism	ko00030	PGLS, pgl, devB; 6-phosphogluconolactonase [EC:3.1.1.31]
K01058	Glycerophospholipid metabolism	Lipid metabolism	Metabolism	ko00564	pldA; phospholipase A1/A2 [EC:3.1.1.32 3.1.1.4]
K01060	Penicillin and cephalosporin biosynthesis	Biosynthesis of other secondary metabolites	Metabolism	ko00311	cah; cephalosporin-C deacetylase [EC:3.1.1.41]
K01061	Fluorobenzoate degradation	Xenobiotics biodegradation and metabolism	Metabolism	ko00364	E3.1.1.45; carboxymethylenebutenolidase [EC:3.1.1.45]
K01066
K01067	Pyruvate metabolism	Carbohydrate metabolism	Metabolism	ko00620	E3.1.2.1, ACH1; acetyl-CoA hydrolase [EC:3.1.2.1]
K01069	Pyruvate metabolism	Carbohydrate metabolism	Metabolism	ko00620	gloB, gloC, HAGH; hydroxyacylglutathione hydrolase [EC:3.1.2.6]
K01070	Methane metabolism	Energy metabolism	Metabolism	ko00680	frmB, ESD, fghA; S-formylglutathione hydrolase [EC:3.1.2.12]
K01071	Fatty acid biosynthesis	Lipid metabolism	Metabolism	ko00061	MCH; medium-chain acyl-[acyl-carrier-protein] hydrolase [EC:3.1.2.21]
K01073
K01075	Ubiquinone and other terpenoid-quinone biosynthesis	Metabolism of cofactors and vitamins	Metabolism	ko00130	E3.1.2.23; 4-hydroxybenzoyl-CoA thioesterase [EC:3.1.2.23]
K01077	Thiamine metabolism	Metabolism of cofactors and vitamins	Metabolism	ko00730	E3.1.3.1, phoA, phoB; alkaline phosphatase [EC:3.1.3.1]
K01078	Thiamine metabolism	Metabolism of cofactors and vitamins	Metabolism	ko00730	PHO; acid phosphatase [EC:3.1.3.2]
K01079	Methane metabolism	Energy metabolism	Metabolism	ko00680	serB, PSPH; phosphoserine phosphatase [EC:3.1.3.3]
K01081	Purine metabolism	Nucleotide metabolism	Metabolism	ko00230	E3.1.3.5; 5'-nucleotidase [EC:3.1.3.5]
K01082	Sulfur metabolism	Energy metabolism	Metabolism	ko00920	cysQ, MET22, BPNT1; 3'(2'), 5'-bisphosphate nucleotidase [EC:3.1.3.7]
K01083	Inositol phosphate metabolism	Carbohydrate metabolism	Metabolism	ko00562	E3.1.3.8; 3-phytase [EC:3.1.3.8]
K01085	Glycolysis / Gluconeogenesis	Carbohydrate metabolism	Metabolism	ko00010	agp; glucose-1-phosphatase [EC:3.1.3.10]
K01086	Glycolysis / Gluconeogenesis	Carbohydrate metabolism	Metabolism	ko00010	fbp-SEBP; fructose-1,6-bisphosphatase I / sedoheptulose-1,7-bisphosphatase [EC:3.1.3.11 3.1.3.37]
K01087	Starch and sucrose metabolism	Carbohydrate metabolism	Metabolism	ko00500	otsB; trehalose 6-phosphate phosphatase [EC:3.1.3.12]
K01089	Histidine metabolism	Amino acid metabolism	Metabolism	ko00340	hisB; imidazoleglycerol-phosphate dehydratase / histidinol-phosphatase [EC:4.2.1.19 3.1.3.15]
K01090
K01091	Glyoxylate and dicarboxylate metabolism	Carbohydrate metabolism	Metabolism	ko00630	gph; phosphoglycolate phosphatase [EC:3.1.3.18]
K01092	Inositol phosphate metabolism	Carbohydrate metabolism	Metabolism	ko00562	E3.1.3.25, IMPA, suhB; myo-inositol-1(or 4)-monophosphatase [EC:3.1.3.25]
K01093	Inositol phosphate metabolism	Carbohydrate metabolism	Metabolism	ko00562	appA; 4-phytase / acid phosphatase [EC:3.1.3.26 3.1.3.2]
K01095	Glycerophospholipid metabolism	Lipid metabolism	Metabolism	ko00564	pgpA; phosphatidylglycerophosphatase A [EC:3.1.3.27]
K01096	Glycerophospholipid metabolism	Lipid metabolism	Metabolism	ko00564	pgpB; phosphatidylglycerophosphatase B [EC:3.1.3.27 3.6.1.75 3.1.3.4 3.6.1.27]
K01101	Aminobenzoate degradation	Xenobiotics biodegradation and metabolism	Metabolism	ko00627	E3.1.3.41; 4-nitrophenyl phosphatase [EC:3.1.3.41]
K01104
K01113	Folate biosynthesis	Metabolism of cofactors and vitamins	Metabolism	ko00790	phoD; alkaline phosphatase D [EC:3.1.3.1]
K01114	Inositol phosphate metabolism	Carbohydrate metabolism	Metabolism	ko00562	plc; phospholipase C [EC:3.1.4.3]
K01115	Glycerophospholipid metabolism	Lipid metabolism	Metabolism	ko00564	PLD1_2; phospholipase D1/2 [EC:3.1.4.4]
K01118
K01119	Purine metabolism	Nucleotide metabolism	Metabolism	ko00230	cpdB; 2',3'-cyclic-nucleotide 2'-phosphodiesterase / 3'-nucleotidase [EC:3.1.4.16 3.1.3.6]
K01120	Purine metabolism	Nucleotide metabolism	Metabolism	ko00230	cpdP; 3',5'-cyclic-nucleotide phosphodiesterase [EC:3.1.4.17]
K01126	Glycerophospholipid metabolism	Lipid metabolism	Metabolism	ko00564	E3.1.4.46, glpQ, ugpQ; glycerophosphoryl diester phosphodiesterase [EC:3.1.4.46]
K01127	Glycosylphosphatidylinositol (GPI)-anchor biosynthesis	Glycan biosynthesis and metabolism	Metabolism	ko00563	GPLD1; glycosylphosphatidylinositol phospholipase D [EC:3.1.4.50]
K01129	Purine metabolism	Nucleotide metabolism	Metabolism	ko00230	dgt; dGTPase [EC:3.1.5.1]
K01130	Sphingolipid metabolism	Lipid metabolism	Metabolism	ko00600	atsA, aslA; arylsulfatase [EC:3.1.6.1]
K01132	Glycosaminoglycan degradation	Glycan biosynthesis and metabolism	Metabolism	ko00531	GALNS; N-acetylgalactosamine-6-sulfatase [EC:3.1.6.4]
K01133
K01134	Sphingolipid metabolism	Lipid metabolism	Metabolism	ko00600	ARSA; arylsulfatase A [EC:3.1.6.8]
K01135	Glycosaminoglycan degradation	Glycan biosynthesis and metabolism	Metabolism	ko00531	ARSB; arylsulfatase B [EC:3.1.6.12]
K01136	Glycosaminoglycan degradation	Glycan biosynthesis and metabolism	Metabolism	ko00531	IDS; iduronate 2-sulfatase [EC:3.1.6.13]
K01137	Glycosaminoglycan degradation	Glycan biosynthesis and metabolism	Metabolism	ko00531	GNS; N-acetylglucosamine-6-sulfatase [EC:3.1.6.14]
K01138
K01139	Purine metabolism	Nucleotide metabolism	Metabolism	ko00230	spoT; GTP diphosphokinase / guanosine-3',5'-bis(diphosphate) 3'-diphosphatase [EC:2.7.6.5 3.1.7.2]
K01141	Mismatch repair	Replication and repair	Genetic Information Processing	ko03430	sbcB, exoI; exodeoxyribonuclease I [EC:3.1.11.1]
K01142	Base excision repair	Replication and repair	Genetic Information Processing	ko03410	E3.1.11.2, xthA; exodeoxyribonuclease III [EC:3.1.11.2]
K01143
K01144
K01146
K01147
K01150
K01151	Base excision repair	Replication and repair	Genetic Information Processing	ko03410	nfo; deoxyribonuclease IV [EC:3.1.21.2]
K01153
K01154
K01155
K01156
K01158	Lysosome	Transport and catabolism	Cellular Processes	ko04142	DNASE2; deoxyribonuclease II [EC:3.1.22.1]
K01159	Homologous recombination	Replication and repair	Genetic Information Processing	ko03440	ruvC; crossover junction endodeoxyribonuclease RuvC [EC:3.1.21.10]
K01160
K01163
K01166
K01167
K01169
K01170
K01173	Apoptosis	Cell growth and death	Cellular Processes	ko04210	ENDOG; endonuclease G, mitochondrial
K01174
K01175
K01176	Starch and sucrose metabolism	Carbohydrate metabolism	Metabolism	ko00500	AMY, amyA, malS; alpha-amylase [EC:3.2.1.1]
K01178	Starch and sucrose metabolism	Carbohydrate metabolism	Metabolism	ko00500	SGA1; glucoamylase [EC:3.2.1.3]
K01179	Starch and sucrose metabolism	Carbohydrate metabolism	Metabolism	ko00500	E3.2.1.4; endoglucanase [EC:3.2.1.4]
K01180
K01181
K01182	Galactose metabolism	Carbohydrate metabolism	Metabolism	ko00052	IMA, malL; oligo-1,6-glucosidase [EC:3.2.1.10]
K01183	Amino sugar and nucleotide sugar metabolism	Carbohydrate metabolism	Metabolism	ko00520	E3.2.1.14; chitinase [EC:3.2.1.14]
K01185
K01186	Sphingolipid metabolism	Lipid metabolism	Metabolism	ko00600	NEU1; sialidase-1 [EC:3.2.1.18]
K01187	Galactose metabolism	Carbohydrate metabolism	Metabolism	ko00052	malZ; alpha-glucosidase [EC:3.2.1.20]
K01190	Galactose metabolism	Carbohydrate metabolism	Metabolism	ko00052	lacZ; beta-galactosidase [EC:3.2.1.23]
K01191	Other glycan degradation	Glycan biosynthesis and metabolism	Metabolism	ko00511	MAN2C1; alpha-mannosidase [EC:3.2.1.24]
K01192	Other glycan degradation	Glycan biosynthesis and metabolism	Metabolism	ko00511	E3.2.1.25, MANBA, manB; beta-mannosidase [EC:3.2.1.25]
K01193	Galactose metabolism	Carbohydrate metabolism	Metabolism	ko00052	INV, sacA; beta-fructofuranosidase [EC:3.2.1.26]
K01194	Starch and sucrose metabolism	Carbohydrate metabolism	Metabolism	ko00500	TREH, treA, treF; alpha,alpha-trehalase [EC:3.2.1.28]
K01195	Pentose and glucuronate interconversions	Carbohydrate metabolism	Metabolism	ko00040	uidA, GUSB; beta-glucuronidase [EC:3.2.1.31]
K01197	Glycosaminoglycan degradation	Glycan biosynthesis and metabolism	Metabolism	ko00531	hya; hyaluronoglucosaminidase [EC:3.2.1.35]
K01198	Amino sugar and nucleotide sugar metabolism	Carbohydrate metabolism	Metabolism	ko00520	xynB; xylan 1,4-beta-xylosidase [EC:3.2.1.37]
K01200	Starch and sucrose metabolism	Carbohydrate metabolism	Metabolism	ko00500	pulA; pullulanase [EC:3.2.1.41]
K01201	Sphingolipid metabolism	Lipid metabolism	Metabolism	ko00600	GBA, srfJ; glucosylceramidase [EC:3.2.1.45]
K01202	Sphingolipid metabolism	Lipid metabolism	Metabolism	ko00600	GALC; galactosylceramidase [EC:3.2.1.46]
K01205	Glycosaminoglycan degradation	Glycan biosynthesis and metabolism	Metabolism	ko00531	NAGLU; alpha-N-acetylglucosaminidase [EC:3.2.1.50]
K01206	Other glycan degradation	Glycan biosynthesis and metabolism	Metabolism	ko00511	FUCA; alpha-L-fucosidase [EC:3.2.1.51]
K01207	Amino sugar and nucleotide sugar metabolism	Carbohydrate metabolism	Metabolism	ko00520	nagZ; beta-N-acetylhexosaminidase [EC:3.2.1.52]
K01208	Starch and sucrose metabolism	Carbohydrate metabolism	Metabolism	ko00500	cd, ma, nplT; cyclomaltodextrinase / maltogenic alpha-amylase / neopullulanase [EC:3.2.1.54 3.2.1.133 3.2.1.135]
K01209	Amino sugar and nucleotide sugar metabolism	Carbohydrate metabolism	Metabolism	ko00520	abfA; alpha-L-arabinofuranosidase [EC:3.2.1.55]
K01210	Starch and sucrose metabolism	Carbohydrate metabolism	Metabolism	ko00500	E3.2.1.58; glucan 1,3-beta-glucosidase [EC:3.2.1.58]
K01212	Starch and sucrose metabolism	Carbohydrate metabolism	Metabolism	ko00500	sacC, levB; levanase [EC:3.2.1.65]
K01213	Pentose and glucuronate interconversions	Carbohydrate metabolism	Metabolism	ko00040	E3.2.1.67; galacturan 1,4-alpha-galacturonidase [EC:3.2.1.67]
K01215
K01216
K01218	Fructose and mannose metabolism	Carbohydrate metabolism	Metabolism	ko00051	gmuG; mannan endo-1,4-beta-mannosidase [EC:3.2.1.78]
K01219
K01220	Galactose metabolism	Carbohydrate metabolism	Metabolism	ko00052	E3.2.1.85, lacG; 6-phospho-beta-galactosidase [EC:3.2.1.85]
K01222	Glycolysis / Gluconeogenesis	Carbohydrate metabolism	Metabolism	ko00010	E3.2.1.86A, celF; 6-phospho-beta-glucosidase [EC:3.2.1.86]
K01223	Glycolysis / Gluconeogenesis	Carbohydrate metabolism	Metabolism	ko00010	E3.2.1.86B, bglA; 6-phospho-beta-glucosidase [EC:3.2.1.86]
K01224
K01225	Starch and sucrose metabolism	Carbohydrate metabolism	Metabolism	ko00500	CBH1; cellulose 1,4-beta-cellobiosidase [EC:3.2.1.91]
K01226	Starch and sucrose metabolism	Carbohydrate metabolism	Metabolism	ko00500	treC; trehalose-6-phosphate hydrolase [EC:3.2.1.93]
K01227	Other glycan degradation	Glycan biosynthesis and metabolism	Metabolism	ko00511	ENGASE; mannosyl-glycoprotein endo-beta-N-acetylglucosaminidase [EC:3.2.1.96]
K01230	N-Glycan biosynthesis	Glycan biosynthesis and metabolism	Metabolism	ko00510	MAN1A_C, MNS1_2; mannosyl-oligosaccharide alpha-1,2-mannosidase [EC:3.2.1.113]
K01232	Starch and sucrose metabolism	Carbohydrate metabolism	Metabolism	ko00500	glvA; maltose-6'-phosphate glucosidase [EC:3.2.1.122]
K01233	Amino sugar and nucleotide sugar metabolism	Carbohydrate metabolism	Metabolism	ko00520	csn; chitosanase [EC:3.2.1.132]
K01234
K01235
K01236	Starch and sucrose metabolism	Carbohydrate metabolism	Metabolism	ko00500	treZ, glgZ; maltooligosyltrehalose trehalohydrolase [EC:3.2.1.141]
K01239	Purine metabolism	Nucleotide metabolism	Metabolism	ko00230	E3.2.2.1; purine nucleosidase [EC:3.2.2.1]
K01241	Purine metabolism	Nucleotide metabolism	Metabolism	ko00230	amn; AMP nucleosidase [EC:3.2.2.4]
K01243	Cysteine and methionine metabolism	Amino acid metabolism	Metabolism	ko00270	mtnN, mtn, pfs; adenosylhomocysteine nucleosidase [EC:3.2.2.9]
K01246	Base excision repair	Replication and repair	Genetic Information Processing	ko03410	tag; DNA-3-methyladenine glycosylase I [EC:3.2.2.20]
K01247	Base excision repair	Replication and repair	Genetic Information Processing	ko03410	alkA; DNA-3-methyladenine glycosylase II [EC:3.2.2.21]
K01250	Pyrimidine metabolism	Nucleotide metabolism	Metabolism	ko00240	rihA; pyrimidine-specific ribonucleoside hydrolase [EC:3.2.2.-]
K01251	Cysteine and methionine metabolism	Amino acid metabolism	Metabolism	ko00270	AHCY, ahcY; adenosylhomocysteinase [EC:3.13.2.1]
K01252	Biosynthesis of siderophore group nonribosomal peptides	Metabolism of terpenoids and polyketides	Metabolism	ko01053	entB, dhbB, vibB, mxcF; bifunctional isochorismate lyase / aryl carrier protein [EC:3.3.2.1 6.3.2.14]
K01253	Metabolism of xenobiotics by cytochrome P450	Xenobiotics biodegradation and metabolism	Metabolism	ko00980	EPHX1; microsomal epoxide hydrolase [EC:3.3.2.9]
K01255	Glutathione metabolism	Metabolism of other amino acids	Metabolism	ko00480	CARP, pepA; leucyl aminopeptidase [EC:3.4.11.1]
K01256	Glutathione metabolism	Metabolism of other amino acids	Metabolism	ko00480	pepN; aminopeptidase N [EC:3.4.11.2]
K01258
K01259	Arginine and proline metabolism	Amino acid metabolism	Metabolism	ko00330	pip; proline iminopeptidase [EC:3.4.11.5]
K01261
K01262
K01263
K01264
K01265
K01266
K01267
K01269
K01270	Glutathione metabolism	Metabolism of other amino acids	Metabolism	ko00480	pepD; dipeptidase D [EC:3.4.13.-]
K01271
K01273
K01274
K01277
K01278	Protein digestion and absorption	Digestive system	Organismal Systems	ko04974	DPP4, CD26; dipeptidyl-peptidase 4 [EC:3.4.14.5]
K01280
K01281
K01282
K01283	Renin secretion	Endocrine system	Organismal Systems	ko04924	ACE, CD143; peptidyl-dipeptidase A [EC:3.4.15.1]
K01284
K01286
K01295
K01297
K01299
K01301
K01303
K01304
K01305
K01308
K01312	Neuroactive ligand-receptor interaction	Signaling molecules and interaction	Environmental Information Processing	ko04080	PRSS1_2_3; trypsin [EC:3.4.21.4]
K01317
K01318	Quorum sensing	Cellular community - prokaryotes	Cellular Processes	ko02024	sspA; glutamyl endopeptidase [EC:3.4.21.19]
K01322	Renin-angiotensin system	Endocrine system	Organismal Systems	ko04614	PREP; prolyl oligopeptidase [EC:3.4.21.26]
K01337
K01338	Cell cycle - Caulobacter	Cell growth and death	Cellular Processes	ko04112	lon; ATP-dependent Lon protease [EC:3.4.21.53]
K01341
K01342
K01354	Chagas disease	Infectious disease: parasitic	Human Diseases	ko05142	ptrB; oligopeptidase B [EC:3.4.21.83]
K01355
K01356
K01358	Cell cycle - Caulobacter	Cell growth and death	Cellular Processes	ko04112	clpP, CLPP; ATP-dependent Clp protease, protease subunit [EC:3.4.21.92]
K01361
K01365	Phagosome	Transport and catabolism	Cellular Processes	ko04145	CTSL; cathepsin L [EC:3.4.22.15]
K01372
K01387
K01392	Renin-angiotensin system	Endocrine system	Organismal Systems	ko04614	THOP1; thimet oligopeptidase [EC:3.4.24.15]
K01399	Quorum sensing	Cellular community - prokaryotes	Cellular Processes	ko02024	lasB; pseudolysin [EC:3.4.24.26]
K01400
K01401	Staphylococcus aureus infection	Infectious disease: bacterial	Human Diseases	ko05150	aur; aureolysin [EC:3.4.24.29]
K01405
K01406	Cationic antimicrobial peptide (CAMP) resistance	Drug resistance: antimicrobial	Human Diseases	ko01503	prtC; serralysin [EC:3.4.24.40]
K01407
K01408	Virion - Herpesvirus	Information processing in viruses	Genetic Information Processing	ko03266	IDE, ide; insulysin [EC:3.4.24.56]
K01409
K01412
K01414
K01415
K01416
K01417
K01419
K01420
K01421
K01424	Alanine, aspartate and glutamate metabolism	Amino acid metabolism	Metabolism	ko00250	E3.5.1.1, ansA, ansB; L-asparaginase [EC:3.5.1.1]
K01425	Alanine, aspartate and glutamate metabolism	Amino acid metabolism	Metabolism	ko00250	glsA, GLS; glutaminase [EC:3.5.1.2]
K01426	Arginine and proline metabolism	Amino acid metabolism	Metabolism	ko00330	E3.5.1.4, amiE; amidase [EC:3.5.1.4]
K01427	Purine metabolism	Nucleotide metabolism	Metabolism	ko00230	URE; urease [EC:3.5.1.5]
K01428	Purine metabolism	Nucleotide metabolism	Metabolism	ko00230	ureC; urease subunit alpha [EC:3.5.1.5]
K01429	Purine metabolism	Nucleotide metabolism	Metabolism	ko00230	ureB; urease subunit beta [EC:3.5.1.5]
K01430	Purine metabolism	Nucleotide metabolism	Metabolism	ko00230	ureA; urease subunit gamma [EC:3.5.1.5]
K01432	Glyoxylate and dicarboxylate metabolism	Carbohydrate metabolism	Metabolism	ko00630	AFMID; arylformamidase [EC:3.5.1.9]
K01433	Glyoxylate and dicarboxylate metabolism	Carbohydrate metabolism	Metabolism	ko00630	purU; formyltetrahydrofolate deformylase [EC:3.5.1.10]
K01434	Penicillin and cephalosporin biosynthesis	Biosynthesis of other secondary metabolites	Metabolism	ko00311	pac; penicillin G amidase [EC:3.5.1.11]
K01436
K01437	Alanine, aspartate and glutamate metabolism	Amino acid metabolism	Metabolism	ko00250	ASPA, aspA; aspartoacylase [EC:3.5.1.15]
K01438	Arginine biosynthesis	Amino acid metabolism	Metabolism	ko00220	argE; acetylornithine deacetylase [EC:3.5.1.16]
K01439	Lysine biosynthesis	Amino acid metabolism	Metabolism	ko00300	dapE; succinyl-diaminopimelate desuccinylase [EC:3.5.1.18]
K01442	Primary bile acid biosynthesis	Lipid metabolism	Metabolism	ko00120	cbh; choloylglycine hydrolase [EC:3.5.1.24]
K01443	Amino sugar and nucleotide sugar metabolism	Carbohydrate metabolism	Metabolism	ko00520	nagA, AMDHD2; N-acetylglucosamine-6-phosphate deacetylase [EC:3.5.1.25]
K01444	Other glycan degradation	Glycan biosynthesis and metabolism	Metabolism	ko00511	AGA, aspG; N4-(beta-N-acetylglucosaminyl)-L-asparaginase [EC:3.5.1.26]
K01446	Toll and Imd signaling pathway	Immune system	Organismal Systems	ko04624	PGRP; peptidoglycan recognition protein
K01447
K01448	Cationic antimicrobial peptide (CAMP) resistance	Drug resistance: antimicrobial	Human Diseases	ko01503	amiABC; N-acetylmuramoyl-L-alanine amidase [EC:3.5.1.28]
K01449
K01451
K01452	Amino sugar and nucleotide sugar metabolism	Carbohydrate metabolism	Metabolism	ko00520	E3.5.1.41; chitin deacetylase [EC:3.5.1.41]
K01453	Caprolactam degradation	Xenobiotics biodegradation and metabolism	Metabolism	ko00930	nylB; 6-aminohexanoate-oligomer exohydrolase [EC:3.5.1.46]
K01455	Glyoxylate and dicarboxylate metabolism	Carbohydrate metabolism	Metabolism	ko00630	E3.5.1.49; formamidase [EC:3.5.1.49]
K01457	Arginine biosynthesis	Amino acid metabolism	Metabolism	ko00220	atzF; allophanate hydrolase [EC:3.5.1.54]
K01458	Glyoxylate and dicarboxylate metabolism	Carbohydrate metabolism	Metabolism	ko00630	hutG; N-formylglutamate deformylase [EC:3.5.1.68]
K01459
K01460	Glutathione metabolism	Metabolism of other amino acids	Metabolism	ko00480	gsp; glutathionylspermidine amidase/synthetase [EC:3.5.1.78 6.3.1.8]
K01461
K01462
K01464	Pyrimidine metabolism	Nucleotide metabolism	Metabolism	ko00240	DPYS, dht, hydA; dihydropyrimidinase [EC:3.5.2.2]
K01465	Pyrimidine metabolism	Nucleotide metabolism	Metabolism	ko00240	URA4, pyrC; dihydroorotase [EC:3.5.2.3]
K01466	Purine metabolism	Nucleotide metabolism	Metabolism	ko00230	allB; allantoinase [EC:3.5.2.5]
K01467	Two-component system	Signal transduction	Environmental Information Processing	ko02020	ampC; beta-lactamase class C [EC:3.5.2.6]
K01468	Histidine metabolism	Amino acid metabolism	Metabolism	ko00340	hutI, AMDHD1; imidazolonepropionase [EC:3.5.2.7]
K01469	Glutathione metabolism	Metabolism of other amino acids	Metabolism	ko00480	OPLAH, OXP1, oplAH; 5-oxoprolinase (ATP-hydrolysing) [EC:3.5.2.9]
K01470	Arginine and proline metabolism	Amino acid metabolism	Metabolism	ko00330	E3.5.2.10; creatinine amidohydrolase [EC:3.5.2.10]
K01471	Caprolactam degradation	Xenobiotics biodegradation and metabolism	Metabolism	ko00930	nylA; 6-aminohexanoate-cyclic-dimer hydrolase [EC:3.5.2.12]
K01473	Arginine and proline metabolism	Amino acid metabolism	Metabolism	ko00330	hyuA; N-methylhydantoinase A [EC:3.5.2.14]
K01474	Arginine and proline metabolism	Amino acid metabolism	Metabolism	ko00330	hyuB; N-methylhydantoinase B [EC:3.5.2.14]
K01476	Arginine biosynthesis	Amino acid metabolism	Metabolism	ko00220	rocF, arg; arginase [EC:3.5.3.1]
K01477	Purine metabolism	Nucleotide metabolism	Metabolism	ko00230	alc, ALLC; allantoicase [EC:3.5.3.4]
K01478	Arginine biosynthesis	Amino acid metabolism	Metabolism	ko00220	arcA; arginine deiminase [EC:3.5.3.6]
K01479	Histidine metabolism	Amino acid metabolism	Metabolism	ko00340	hutG; formiminoglutamase [EC:3.5.3.8]
K01480	Arginine and proline metabolism	Amino acid metabolism	Metabolism	ko00330	speB; agmatinase [EC:3.5.3.11]
K01482
K01483	Purine metabolism	Nucleotide metabolism	Metabolism	ko00230	allA; ureidoglycolate lyase [EC:4.3.2.3]
K01484	Arginine and proline metabolism	Amino acid metabolism	Metabolism	ko00330	astB; succinylarginine dihydrolase [EC:3.5.3.23]
K01485	Pyrimidine metabolism	Nucleotide metabolism	Metabolism	ko00240	codA; cytosine/creatinine deaminase [EC:3.5.4.1 3.5.4.21]
K01486	Purine metabolism	Nucleotide metabolism	Metabolism	ko00230	ade; adenine deaminase [EC:3.5.4.2]
K01487	Purine metabolism	Nucleotide metabolism	Metabolism	ko00230	guaD, GDA; guanine deaminase [EC:3.5.4.3]
K01488	Purine metabolism	Nucleotide metabolism	Metabolism	ko00230	add, ADA; adenosine deaminase [EC:3.5.4.4]
K01489	Pyrimidine metabolism	Nucleotide metabolism	Metabolism	ko00240	cdd, CDA; cytidine deaminase [EC:3.5.4.5]
K01491	Other carbon fixation pathways	Energy metabolism	Metabolism	ko00720	folD; methylenetetrahydrofolate dehydrogenase (NADP+) / methenyltetrahydrofolate cyclohydrolase [EC:1.5.1.5 3.5.4.9]
K01492	Purine metabolism	Nucleotide metabolism	Metabolism	ko00230	purNH; phosphoribosylglycinamide/phosphoribosylaminoimidazolecarboxamide formyltransferase [EC:2.1.2.2 2.1.2.3]
K01493	Pyrimidine metabolism	Nucleotide metabolism	Metabolism	ko00240	comEB; dCMP deaminase [EC:3.5.4.12]
K01494	Pyrimidine metabolism	Nucleotide metabolism	Metabolism	ko00240	dcd; dCTP deaminase [EC:3.5.4.13]
K01495	Folate biosynthesis	Metabolism of cofactors and vitamins	Metabolism	ko00790	GCH1, folE; GTP cyclohydrolase IA [EC:3.5.4.16]
K01496	Histidine metabolism	Amino acid metabolism	Metabolism	ko00340	hisI; phosphoribosyl-AMP cyclohydrolase [EC:3.5.4.19]
K01497	Riboflavin metabolism	Metabolism of cofactors and vitamins	Metabolism	ko00740	ribA, RIB1; GTP cyclohydrolase II [EC:3.5.4.25]
K01499	Methane metabolism	Energy metabolism	Metabolism	ko00680	mch; methenyltetrahydromethanopterin cyclohydrolase [EC:3.5.4.27]
K01501	Nitrogen metabolism	Energy metabolism	Metabolism	ko00910	E3.5.5.1; nitrilase [EC:3.5.5.1]
K01502	Styrene degradation	Xenobiotics biodegradation and metabolism	Metabolism	ko00643	E3.5.5.7; aliphatic nitrilase [EC:3.5.5.7]
K01505	Cysteine and methionine metabolism	Amino acid metabolism	Metabolism	ko00270	E3.5.99.7; 1-aminocyclopropane-1-carboxylate deaminase [EC:3.5.99.7]
K01507	Oxidative phosphorylation	Energy metabolism	Metabolism	ko00190	ppa; inorganic pyrophosphatase [EC:3.6.1.1]
K01512	Pyruvate metabolism	Carbohydrate metabolism	Metabolism	ko00620	acyP; acylphosphatase [EC:3.6.1.7]
K01514	Purine metabolism	Nucleotide metabolism	Metabolism	ko00230	PRUNE, PPX1; exopolyphosphatase [EC:3.6.1.11]
K01515	Purine metabolism	Nucleotide metabolism	Metabolism	ko00230	nudF; ADP-ribose diphosphatase [EC:3.6.1.13 3.6.1.-]
K01518	Purine metabolism	Nucleotide metabolism	Metabolism	ko00230	NUDT2; bis(5'-nucleosidyl)-tetraphosphatase [EC:3.6.1.17]
K01519	Purine metabolism	Nucleotide metabolism	Metabolism	ko00230	rdgB, ITPA; XTP/dITP diphosphohydrolase [EC:3.6.1.66]
K01520	Pyrimidine metabolism	Nucleotide metabolism	Metabolism	ko00240	dut, DUT; dUTP diphosphatase [EC:3.6.1.23]
K01521	Glycerophospholipid metabolism	Lipid metabolism	Metabolism	ko00564	cdh; CDP-diacylglycerol pyrophosphatase [EC:3.6.1.26]
K01522	Purine metabolism	Nucleotide metabolism	Metabolism	ko00230	FHIT; bis(5'-adenosyl)-triphosphatase [EC:3.6.1.29]
K01523	Histidine metabolism	Amino acid metabolism	Metabolism	ko00340	hisE; phosphoribosyl-ATP pyrophosphohydrolase [EC:3.6.1.31]
K01524	Purine metabolism	Nucleotide metabolism	Metabolism	ko00230	ppx-gppA; exopolyphosphatase / guanosine-5'-triphosphate,3'-diphosphate pyrophosphatase [EC:3.6.1.11 3.6.1.40]
K01525	Purine metabolism	Nucleotide metabolism	Metabolism	ko00230	apaH; bis(5'-nucleosyl)-tetraphosphatase (symmetrical) [EC:3.6.1.41]
K01531
K01533
K01534
K01535	Oxidative phosphorylation	Energy metabolism	Metabolism	ko00190	PMA1, PMA2; H+-transporting ATPase [EC:7.1.2.1]
K01537
K01539	cAMP signaling pathway	Signal transduction	Environmental Information Processing	ko04024	ATP1A; sodium/potassium-transporting ATPase subunit alpha [EC:7.2.2.13]
K01546	Two-component system	Signal transduction	Environmental Information Processing	ko02020	kdpA; potassium-transporting ATPase potassium-binding subunit
K01547	Two-component system	Signal transduction	Environmental Information Processing	ko02020	kdpB; potassium-transporting ATPase ATP-binding subunit [EC:7.2.2.6]
K01548	Two-component system	Signal transduction	Environmental Information Processing	ko02020	kdpC; potassium-transporting ATPase KdpC subunit
K01551	Protein export	Folding, sorting and degradation	Genetic Information Processing	ko03060	arsA, ASNA1, GET3; arsenite/tail-anchored protein-transporting ATPase [EC:7.3.2.7 7.3.-.-]
K01555	Tyrosine metabolism	Amino acid metabolism	Metabolism	ko00350	FAH, fahA; fumarylacetoacetase [EC:3.7.1.2]
K01556	Tryptophan metabolism	Amino acid metabolism	Metabolism	ko00380	KYNU, kynU; kynureninase [EC:3.7.1.3]
K01560	Chloroalkane and chloroalkene degradation	Xenobiotics biodegradation and metabolism	Metabolism	ko00625	E3.8.1.2; 2-haloacid dehalogenase [EC:3.8.1.2]
K01561	Chloroalkane and chloroalkene degradation	Xenobiotics biodegradation and metabolism	Metabolism	ko00625	dehH; haloacetate dehalogenase [EC:3.8.1.3]
K01563	Chloroalkane and chloroalkene degradation	Xenobiotics biodegradation and metabolism	Metabolism	ko00625	dhaA; haloalkane dehalogenase [EC:3.8.1.5]
K01565	Glycosaminoglycan degradation	Glycan biosynthesis and metabolism	Metabolism	ko00531	SGSH; N-sulfoglucosamine sulfohydrolase [EC:3.10.1.1]
K01567
K01568	Glycolysis / Gluconeogenesis	Carbohydrate metabolism	Metabolism	ko00010	PDC, pdc; pyruvate decarboxylase [EC:4.1.1.1]
K01569	Glyoxylate and dicarboxylate metabolism	Carbohydrate metabolism	Metabolism	ko00630	oxdD; oxalate decarboxylase [EC:4.1.1.2]
K01571	Pyruvate metabolism	Carbohydrate metabolism	Metabolism	ko00620	oadA; oxaloacetate decarboxylase (Na+ extruding) subunit alpha [EC:7.2.4.2]
K01572
K01573	Pyruvate metabolism	Carbohydrate metabolism	Metabolism	ko00620	oadG; oxaloacetate decarboxylase (Na+ extruding) subunit gamma
K01574	Butanoate metabolism	Carbohydrate metabolism	Metabolism	ko00650	adc; acetoacetate decarboxylase [EC:4.1.1.4]
K01575	Butanoate metabolism	Carbohydrate metabolism	Metabolism	ko00650	alsD, budA, aldC; acetolactate decarboxylase [EC:4.1.1.5]
K01576	Aminobenzoate degradation	Xenobiotics biodegradation and metabolism	Metabolism	ko00627	mdlC; benzoylformate decarboxylase [EC:4.1.1.7]
K01577	Glyoxylate and dicarboxylate metabolism	Carbohydrate metabolism	Metabolism	ko00630	oxc; oxalyl-CoA decarboxylase [EC:4.1.1.8]
K01578	Propanoate metabolism	Carbohydrate metabolism	Metabolism	ko00640	MLYCD; malonyl-CoA decarboxylase [EC:4.1.1.9]
K01579	beta-Alanine metabolism	Metabolism of other amino acids	Metabolism	ko00410	panD; aspartate 1-decarboxylase [EC:4.1.1.11]
K01580	Butanoate metabolism	Carbohydrate metabolism	Metabolism	ko00650	E4.1.1.15, gadB, gadA, GAD; glutamate decarboxylase [EC:4.1.1.15]
K01581	Arginine and proline metabolism	Amino acid metabolism	Metabolism	ko00330	E4.1.1.17, ODC1, speC, speF; ornithine decarboxylase [EC:4.1.1.17]
K01582	Lysine degradation	Amino acid metabolism	Metabolism	ko00310	E4.1.1.18, ldcC, cadA; lysine decarboxylase [EC:4.1.1.18]
K01583	Arginine and proline metabolism	Amino acid metabolism	Metabolism	ko00330	E4.1.1.19; arginine decarboxylase [EC:4.1.1.19]
K01584	Arginine and proline metabolism	Amino acid metabolism	Metabolism	ko00330	adiA; arginine decarboxylase [EC:4.1.1.19]
K01585	Arginine and proline metabolism	Amino acid metabolism	Metabolism	ko00330	speA; arginine decarboxylase [EC:4.1.1.19]
K01586	Lysine biosynthesis	Amino acid metabolism	Metabolism	ko00300	lysA; diaminopimelate decarboxylase [EC:4.1.1.20]
K01587	Purine metabolism	Nucleotide metabolism	Metabolism	ko00230	PAICS; phosphoribosylaminoimidazole carboxylase / phosphoribosylaminoimidazole-succinocarboxamide synthase [EC:4.1.1.21 6.3.2.6]
K01588	Purine metabolism	Nucleotide metabolism	Metabolism	ko00230	purE; 5-(carboxyamino)imidazole ribonucleotide mutase [EC:5.4.99.18]
K01589	Purine metabolism	Nucleotide metabolism	Metabolism	ko00230	purK; 5-(carboxyamino)imidazole ribonucleotide synthase [EC:6.3.4.18]
K01590	Histidine metabolism	Amino acid metabolism	Metabolism	ko00340	hdc, HDC; histidine decarboxylase [EC:4.1.1.22]
K01591	Pyrimidine metabolism	Nucleotide metabolism	Metabolism	ko00240	pyrF; orotidine-5'-phosphate decarboxylase [EC:4.1.1.23]
K01593	Tyrosine metabolism	Amino acid metabolism	Metabolism	ko00350	DDC, TDC; aromatic-L-amino-acid/L-tryptophan decarboxylase [EC:4.1.1.28 4.1.1.105]
K01594
K01595	Pyruvate metabolism	Carbohydrate metabolism	Metabolism	ko00620	ppc; phosphoenolpyruvate carboxylase [EC:4.1.1.31]
K01596	Glycolysis / Gluconeogenesis	Carbohydrate metabolism	Metabolism	ko00010	E4.1.1.32, pckA, PCK; phosphoenolpyruvate carboxykinase (GTP) [EC:4.1.1.32]
K01597	Terpenoid backbone biosynthesis	Metabolism of terpenoids and polyketides	Metabolism	ko00900	MVD, mvaD; diphosphomevalonate decarboxylase [EC:4.1.1.33]
K01598	Pantothenate and CoA biosynthesis	Metabolism of cofactors and vitamins	Metabolism	ko00770	PPCDC, coaC; phosphopantothenoylcysteine decarboxylase [EC:4.1.1.36]
K01599	Porphyrin metabolism	Metabolism of cofactors and vitamins	Metabolism	ko00860	hemE, UROD; uroporphyrinogen decarboxylase [EC:4.1.1.37]
K01601	Glyoxylate and dicarboxylate metabolism	Carbohydrate metabolism	Metabolism	ko00630	rbcL, cbbL; ribulose-bisphosphate carboxylase large chain [EC:4.1.1.39]
K01602	Glyoxylate and dicarboxylate metabolism	Carbohydrate metabolism	Metabolism	ko00630	rbcS, cbbS; ribulose-bisphosphate carboxylase small chain [EC:4.1.1.39]
K01607	Benzoate degradation	Xenobiotics biodegradation and metabolism	Metabolism	ko00362	pcaC; 4-carboxymuconolactone decarboxylase [EC:4.1.1.44]
K01608	Glyoxylate and dicarboxylate metabolism	Carbohydrate metabolism	Metabolism	ko00630	gcl; tartronate-semialdehyde synthase [EC:4.1.1.47]
K01609	Phenylalanine, tyrosine and tryptophan biosynthesis	Amino acid metabolism	Metabolism	ko00400	trpC; indole-3-glycerol phosphate synthase [EC:4.1.1.48]
K01610	Glycolysis / Gluconeogenesis	Carbohydrate metabolism	Metabolism	ko00010	pckA; phosphoenolpyruvate carboxykinase (ATP) [EC:4.1.1.49]
K01611	Cysteine and methionine metabolism	Amino acid metabolism	Metabolism	ko00270	speD, AMD1; S-adenosylmethionine decarboxylase [EC:4.1.1.50]
K01612	Aminobenzoate degradation	Xenobiotics biodegradation and metabolism	Metabolism	ko00627	bsdC; vanillate/4-hydroxybenzoate decarboxylase subunit C [EC:4.1.1.- 4.1.1.61]
K01613	Glycerophospholipid metabolism	Lipid metabolism	Metabolism	ko00564	psd, PISD; phosphatidylserine decarboxylase [EC:4.1.1.65]
K01615	Butanoate metabolism	Carbohydrate metabolism	Metabolism	ko00650	gcdA; glutaconyl-CoA decarboxylase subunit alpha [EC:7.2.4.5]
K01616	Citrate cycle (TCA cycle)	Carbohydrate metabolism	Metabolism	ko00020	kgd; multifunctional 2-oxoglutarate metabolism enzyme [EC:2.2.1.5 4.1.1.71 1.2.4.2 2.3.1.61]
K01617	Benzoate degradation	Xenobiotics biodegradation and metabolism	Metabolism	ko00362	dmpH, xylI, nahK; 2-oxo-3-hexenedioate decarboxylase [EC:4.1.1.77]
K01619	Pentose phosphate pathway	Carbohydrate metabolism	Metabolism	ko00030	deoC, DERA; deoxyribose-phosphate aldolase [EC:4.1.2.4]
K01620	Glycine, serine and threonine metabolism	Amino acid metabolism	Metabolism	ko00260	ltaE; threonine aldolase [EC:4.1.2.48]
K01621	Pentose phosphate pathway	Carbohydrate metabolism	Metabolism	ko00030	xfp, xpk; xylulose-5-phosphate/fructose-6-phosphate phosphoketolase [EC:4.1.2.9 4.1.2.22]
K01622	Glycolysis / Gluconeogenesis	Carbohydrate metabolism	Metabolism	ko00010	K01622; fructose 1,6-bisphosphate aldolase/phosphatase [EC:4.1.2.13 3.1.3.11]
K01623	Glycolysis / Gluconeogenesis	Carbohydrate metabolism	Metabolism	ko00010	ALDO; fructose-bisphosphate aldolase, class I [EC:4.1.2.13]
K01624	Glycolysis / Gluconeogenesis	Carbohydrate metabolism	Metabolism	ko00010	FBA, fbaA; fructose-bisphosphate aldolase, class II [EC:4.1.2.13]
K01625	Pentose phosphate pathway	Carbohydrate metabolism	Metabolism	ko00030	eda; 2-dehydro-3-deoxyphosphogluconate aldolase / (4S)-4-hydroxy-2-oxoglutarate aldolase [EC:4.1.2.14 4.1.3.42]
K01626	Phenylalanine, tyrosine and tryptophan biosynthesis	Amino acid metabolism	Metabolism	ko00400	E2.5.1.54, aroF, aroG, aroH; 3-deoxy-7-phosphoheptulonate synthase [EC:2.5.1.54]
K01627	Lipopolysaccharide biosynthesis	Glycan biosynthesis and metabolism	Metabolism	ko00540	kdsA; 2-dehydro-3-deoxyphosphooctonate aldolase (KDO 8-P synthase) [EC:2.5.1.55]
K01628	Pentose and glucuronate interconversions	Carbohydrate metabolism	Metabolism	ko00040	fucA; L-fuculose-phosphate aldolase [EC:4.1.2.17]
K01629	Pentose and glucuronate interconversions	Carbohydrate metabolism	Metabolism	ko00040	rhaD; rhamnulose-1-phosphate aldolase [EC:4.1.2.19]
K01630	Ascorbate and aldarate metabolism	Carbohydrate metabolism	Metabolism	ko00053	garL; 2-dehydro-3-deoxyglucarate aldolase [EC:4.1.2.20]
K01631	Galactose metabolism	Carbohydrate metabolism	Metabolism	ko00052	dgoA; 2-dehydro-3-deoxyphosphogalactonate aldolase [EC:4.1.2.21]
K01633	Folate biosynthesis	Metabolism of cofactors and vitamins	Metabolism	ko00790	folB; 7,8-dihydroneopterin aldolase/epimerase/oxygenase [EC:4.1.2.25 5.1.99.8 1.13.11.81]
K01634	Sphingolipid metabolism	Lipid metabolism	Metabolism	ko00600	SGPL1, DPL1; sphinganine-1-phosphate aldolase [EC:4.1.2.27]
K01635	Galactose metabolism	Carbohydrate metabolism	Metabolism	ko00052	lacD; tagatose 1,6-diphosphate aldolase [EC:4.1.2.40]
K01637	Glyoxylate and dicarboxylate metabolism	Carbohydrate metabolism	Metabolism	ko00630	ICL, aceA; isocitrate/methylisocitrate lyase [EC:4.1.3.1 4.1.3.30]
K01638	Pyruvate metabolism	Carbohydrate metabolism	Metabolism	ko00620	aceB, glcB; malate synthase [EC:2.3.3.9]
K01639	Amino sugar and nucleotide sugar metabolism	Carbohydrate metabolism	Metabolism	ko00520	E4.1.3.3, nanA, NPL; N-acetylneuraminate lyase [EC:4.1.3.3]
K01640	Butanoate metabolism	Carbohydrate metabolism	Metabolism	ko00650	HMGCL, hmgL; hydroxymethylglutaryl-CoA lyase [EC:4.1.3.4]
K01641	Butanoate metabolism	Carbohydrate metabolism	Metabolism	ko00650	HMGCS; hydroxymethylglutaryl-CoA synthase [EC:2.3.3.10]
K01643	Two-component system	Signal transduction	Environmental Information Processing	ko02020	citF; citrate lyase subunit alpha / citrate CoA-transferase [EC:2.8.3.10]
K01644	Two-component system	Signal transduction	Environmental Information Processing	ko02020	citE; citrate lyase subunit beta / citryl-CoA lyase [EC:4.1.3.34]
K01646	Two-component system	Signal transduction	Environmental Information Processing	ko02020	citD; citrate lyase subunit gamma (acyl carrier protein)
K01647	Citrate cycle (TCA cycle)	Carbohydrate metabolism	Metabolism	ko00020	CS, gltA; citrate synthase [EC:2.3.3.1]
K01648	Citrate cycle (TCA cycle)	Carbohydrate metabolism	Metabolism	ko00020	ACLY; ATP citrate (pro-S)-lyase [EC:2.3.3.8]
K01649	Pyruvate metabolism	Carbohydrate metabolism	Metabolism	ko00620	leuA, IMS; 2-isopropylmalate synthase [EC:2.3.3.13]
K01652	Butanoate metabolism	Carbohydrate metabolism	Metabolism	ko00650	E2.2.1.6L, ilvB, ilvG, ilvI; acetolactate synthase I/II/III large subunit [EC:2.2.1.6]
K01653	Butanoate metabolism	Carbohydrate metabolism	Metabolism	ko00650	E2.2.1.6S, ilvH, ilvN; acetolactate synthase I/III small subunit [EC:2.2.1.6]
K01654	Amino sugar and nucleotide sugar metabolism	Carbohydrate metabolism	Metabolism	ko00520	neuB, nnaB; N-acetylneuraminate synthase [EC:2.5.1.56]
K01655	Pyruvate metabolism	Carbohydrate metabolism	Metabolism	ko00620	LYS21, LYS20; homocitrate synthase [EC:2.3.3.14]
K01656	Phenylalanine, tyrosine and tryptophan biosynthesis	Amino acid metabolism	Metabolism	ko00400	TRP3; anthranilate synthase / indole-3-glycerol phosphate synthase [EC:4.1.3.27 4.1.1.48]
K01657	Phenylalanine, tyrosine and tryptophan biosynthesis	Amino acid metabolism	Metabolism	ko00400	trpE; anthranilate synthase component I [EC:4.1.3.27]
K01658	Phenylalanine, tyrosine and tryptophan biosynthesis	Amino acid metabolism	Metabolism	ko00400	trpG; anthranilate synthase component II [EC:4.1.3.27]
K01659	Citrate cycle (TCA cycle)	Carbohydrate metabolism	Metabolism	ko00020	prpC; 2-methylcitrate synthase [EC:2.3.3.5]
K01661	Ubiquinone and other terpenoid-quinone biosynthesis	Metabolism of cofactors and vitamins	Metabolism	ko00130	menB; naphthoate synthase [EC:4.1.3.36]
K01662	Thiamine metabolism	Metabolism of cofactors and vitamins	Metabolism	ko00730	dxs; 1-deoxy-D-xylulose-5-phosphate synthase [EC:2.2.1.7]
K01663	Histidine metabolism	Amino acid metabolism	Metabolism	ko00340	HIS7; imidazole glycerol-phosphate synthase [EC:4.3.2.10]
K01664	Folate biosynthesis	Metabolism of cofactors and vitamins	Metabolism	ko00790	pabA; para-aminobenzoate synthetase component II [EC:2.6.1.85]
K01665	Folate biosynthesis	Metabolism of cofactors and vitamins	Metabolism	ko00790	pabB; para-aminobenzoate synthetase component I [EC:2.6.1.85]
K01666	Phenylalanine metabolism	Amino acid metabolism	Metabolism	ko00360	mhpE; 4-hydroxy 2-oxovalerate aldolase [EC:4.1.3.39]
K01667	Tryptophan metabolism	Amino acid metabolism	Metabolism	ko00380	tnaA; tryptophanase [EC:4.1.99.1]
K01668	Tyrosine metabolism	Amino acid metabolism	Metabolism	ko00350	E4.1.99.2; tyrosine phenol-lyase [EC:4.1.99.2]
K01669
K01671
K01673	Nitrogen metabolism	Energy metabolism	Metabolism	ko00910	cynT, can; carbonic anhydrase [EC:4.2.1.1]
K01674	Nitrogen metabolism	Energy metabolism	Metabolism	ko00910	cah; carbonic anhydrase [EC:4.2.1.1]
K01676	Citrate cycle (TCA cycle)	Carbohydrate metabolism	Metabolism	ko00020	E4.2.1.2A, fumA, fumB; fumarate hydratase, class I [EC:4.2.1.2]
K01677	Citrate cycle (TCA cycle)	Carbohydrate metabolism	Metabolism	ko00020	E4.2.1.2AA, fumA; fumarate hydratase subunit alpha [EC:4.2.1.2]
K01678	Citrate cycle (TCA cycle)	Carbohydrate metabolism	Metabolism	ko00020	E4.2.1.2AB, fumB; fumarate hydratase subunit beta [EC:4.2.1.2]
K01679	Citrate cycle (TCA cycle)	Carbohydrate metabolism	Metabolism	ko00020	E4.2.1.2B, fumC, FH; fumarate hydratase, class II [EC:4.2.1.2]
K01681	Citrate cycle (TCA cycle)	Carbohydrate metabolism	Metabolism	ko00020	ACO; aconitate hydratase [EC:4.2.1.3]
K01682	Citrate cycle (TCA cycle)	Carbohydrate metabolism	Metabolism	ko00020	acnB; aconitate hydratase 2 / 2-methylisocitrate dehydratase [EC:4.2.1.3 4.2.1.99]
K01683	Ascorbate and aldarate metabolism	Carbohydrate metabolism	Metabolism	ko00053	araD; D-arabinonate dehydratase [EC:4.2.1.5]
K01684	Galactose metabolism	Carbohydrate metabolism	Metabolism	ko00052	dgoD; galactonate dehydratase [EC:4.2.1.6]
K01685	Pentose and glucuronate interconversions	Carbohydrate metabolism	Metabolism	ko00040	uxaA; altronate hydrolase [EC:4.2.1.7]
K01686	Pentose and glucuronate interconversions	Carbohydrate metabolism	Metabolism	ko00040	uxuA; mannonate dehydratase [EC:4.2.1.8]
K01687	Valine, leucine and isoleucine biosynthesis	Amino acid metabolism	Metabolism	ko00290	ilvD; dihydroxy-acid dehydratase [EC:4.2.1.9]
K01689	Glycolysis / Gluconeogenesis	Carbohydrate metabolism	Metabolism	ko00010	ENO1_2_3, eno; enolase 1/2/3 [EC:4.2.1.11]
K01690	Pentose phosphate pathway	Carbohydrate metabolism	Metabolism	ko00030	edd; phosphogluconate dehydratase [EC:4.2.1.12]
K01692	Propanoate metabolism	Carbohydrate metabolism	Metabolism	ko00640	paaF, echA; enoyl-CoA hydratase [EC:4.2.1.17]
K01693	Histidine metabolism	Amino acid metabolism	Metabolism	ko00340	hisB; imidazoleglycerol-phosphate dehydratase [EC:4.2.1.19]
K01694	Glycine, serine and threonine metabolism	Amino acid metabolism	Metabolism	ko00260	TRP; tryptophan synthase [EC:4.2.1.20]
K01695	Glycine, serine and threonine metabolism	Amino acid metabolism	Metabolism	ko00260	trpA; tryptophan synthase alpha chain [EC:4.2.1.20]
K01696	Glycine, serine and threonine metabolism	Amino acid metabolism	Metabolism	ko00260	trpB; tryptophan synthase beta chain [EC:4.2.1.20]
K01697	Glycine, serine and threonine metabolism	Amino acid metabolism	Metabolism	ko00260	CBS; cystathionine beta-synthase [EC:4.2.1.22]
K01698	Porphyrin metabolism	Metabolism of cofactors and vitamins	Metabolism	ko00860	hemB, ALAD; porphobilinogen synthase [EC:4.2.1.24]
K01699	Propanoate metabolism	Carbohydrate metabolism	Metabolism	ko00640	pduC; propanediol dehydratase large subunit [EC:4.2.1.28]
K01702	Valine, leucine and isoleucine biosynthesis	Amino acid metabolism	Metabolism	ko00290	LEU1; 3-isopropylmalate dehydratase [EC:4.2.1.33]
K01703	C5-Branched dibasic acid metabolism	Carbohydrate metabolism	Metabolism	ko00660	leuC, IPMI-L; 3-isopropylmalate/(R)-2-methylmalate dehydratase large subunit [EC:4.2.1.33 4.2.1.35]
K01704	C5-Branched dibasic acid metabolism	Carbohydrate metabolism	Metabolism	ko00660	leuD, IPMI-S; 3-isopropylmalate/(R)-2-methylmalate dehydratase small subunit [EC:4.2.1.33 4.2.1.35]
K01705	Lysine biosynthesis	Amino acid metabolism	Metabolism	ko00300	LYS4; homoaconitate hydratase [EC:4.2.1.36]
K01706	Ascorbate and aldarate metabolism	Carbohydrate metabolism	Metabolism	ko00053	gudD; glucarate dehydratase [EC:4.2.1.40]
K01707	Ascorbate and aldarate metabolism	Carbohydrate metabolism	Metabolism	ko00053	kdgD; 5-dehydro-4-deoxyglucarate dehydratase [EC:4.2.1.41]
K01708	Ascorbate and aldarate metabolism	Carbohydrate metabolism	Metabolism	ko00053	garD; galactarate dehydratase [EC:4.2.1.42]
K01709	Amino sugar and nucleotide sugar metabolism	Carbohydrate metabolism	Metabolism	ko00520	rfbG; CDP-glucose 4,6-dehydratase [EC:4.2.1.45]
K01710	O-Antigen nucleotide sugar biosynthesis	Glycan biosynthesis and metabolism	Metabolism	ko00541	rfbB, rmlB, rffG; dTDP-glucose 4,6-dehydratase [EC:4.2.1.46]
K01711	Fructose and mannose metabolism	Carbohydrate metabolism	Metabolism	ko00051	gmd, GMDS; GDPmannose 4,6-dehydratase [EC:4.2.1.47]
K01712	Histidine metabolism	Amino acid metabolism	Metabolism	ko00340	hutU, UROC1; urocanate hydratase [EC:4.2.1.49]
K01713	Phenylalanine, tyrosine and tryptophan biosynthesis	Amino acid metabolism	Metabolism	ko00400	pheC; cyclohexadienyl dehydratase [EC:4.2.1.51 4.2.1.91]
K01714	Lysine biosynthesis	Amino acid metabolism	Metabolism	ko00300	dapA; 4-hydroxy-tetrahydrodipicolinate synthase [EC:4.3.3.7]
K01715	Butanoate metabolism	Carbohydrate metabolism	Metabolism	ko00650	crt; enoyl-CoA hydratase [EC:4.2.1.17]
K01716	Fatty acid biosynthesis	Lipid metabolism	Metabolism	ko00061	fabA; 3-hydroxyacyl-[acyl-carrier protein] dehydratase / trans-2-decenoyl-[acyl-carrier protein] isomerase [EC:4.2.1.59 5.3.3.14]
K01719	Porphyrin metabolism	Metabolism of cofactors and vitamins	Metabolism	ko00860	hemD, UROS; uroporphyrinogen-III synthase [EC:4.2.1.75]
K01720	Propanoate metabolism	Carbohydrate metabolism	Metabolism	ko00640	prpD; 2-methylcitrate dehydratase [EC:4.2.1.79]
K01721	Tryptophan metabolism	Amino acid metabolism	Metabolism	ko00380	nthA; nitrile hydratase subunit alpha [EC:4.2.1.84]
K01724	Folate biosynthesis	Metabolism of cofactors and vitamins	Metabolism	ko00790	PCBD, phhB; 4a-hydroxytetrahydrobiopterin dehydratase [EC:4.2.1.96]
K01725	Nitrogen metabolism	Energy metabolism	Metabolism	ko00910	cynS; cyanate lyase [EC:4.2.1.104]
K01727
K01728	Pentose and glucuronate interconversions	Carbohydrate metabolism	Metabolism	ko00040	pel; pectate lyase [EC:4.2.2.2]
K01729	Fructose and mannose metabolism	Carbohydrate metabolism	Metabolism	ko00051	algL; poly(beta-D-mannuronate) lyase [EC:4.2.2.3]
K01730	Pentose and glucuronate interconversions	Carbohydrate metabolism	Metabolism	ko00040	ogl; oligogalacturonide lyase [EC:4.2.2.6]
K01733	Glycine, serine and threonine metabolism	Amino acid metabolism	Metabolism	ko00260	thrC; threonine synthase [EC:4.2.3.1]
K01734	Propanoate metabolism	Carbohydrate metabolism	Metabolism	ko00640	mgsA; methylglyoxal synthase [EC:4.2.3.3]
K01735	Phenylalanine, tyrosine and tryptophan biosynthesis	Amino acid metabolism	Metabolism	ko00400	aroB; 3-dehydroquinate synthase [EC:4.2.3.4]
K01736	Phenylalanine, tyrosine and tryptophan biosynthesis	Amino acid metabolism	Metabolism	ko00400	aroC; chorismate synthase [EC:4.2.3.5]
K01737	Folate biosynthesis	Metabolism of cofactors and vitamins	Metabolism	ko00790	queD, ptpS, PTS; 6-pyruvoyltetrahydropterin/6-carboxytetrahydropterin synthase [EC:4.2.3.12 4.1.2.50]
K01737!K01737
K01738	Sulfur metabolism	Energy metabolism	Metabolism	ko00920	cysK; cysteine synthase [EC:2.5.1.47]
K01739	Sulfur metabolism	Energy metabolism	Metabolism	ko00920	metB; cystathionine gamma-synthase [EC:2.5.1.48]
K01740	Cysteine and methionine metabolism	Amino acid metabolism	Metabolism	ko00270	metY; O-acetylhomoserine (thiol)-lyase [EC:2.5.1.49]
K01744	Alanine, aspartate and glutamate metabolism	Amino acid metabolism	Metabolism	ko00250	aspA; aspartate ammonia-lyase [EC:4.3.1.1]
K01745	Histidine metabolism	Amino acid metabolism	Metabolism	ko00340	hutH, HAL; histidine ammonia-lyase [EC:4.3.1.3]
K01746	One carbon pool by folate	Metabolism of cofactors and vitamins	Metabolism	ko00670	E4.3.1.4; formiminotetrahydrofolate cyclodeaminase [EC:4.3.1.4]
K01749	Porphyrin metabolism	Metabolism of cofactors and vitamins	Metabolism	ko00860	hemC, HMBS; hydroxymethylbilane synthase [EC:2.5.1.61]
K01750	Arginine and proline metabolism	Amino acid metabolism	Metabolism	ko00330	E4.3.1.12, ocd; ornithine cyclodeaminase [EC:4.3.1.12]
K01751
K01752	Glycine, serine and threonine metabolism	Amino acid metabolism	Metabolism	ko00260	E4.3.1.17, sdaA, sdaB, tdcG; L-serine dehydratase [EC:4.3.1.17]
K01753	Glycine, serine and threonine metabolism	Amino acid metabolism	Metabolism	ko00260	dsdA; D-serine dehydratase [EC:4.3.1.18]
K01754	Glycine, serine and threonine metabolism	Amino acid metabolism	Metabolism	ko00260	E4.3.1.19, ilvA, tdcB; threonine dehydratase [EC:4.3.1.19]
K01755	Alanine, aspartate and glutamate metabolism	Amino acid metabolism	Metabolism	ko00250	argH, ASL; argininosuccinate lyase [EC:4.3.2.1]
K01756	Purine metabolism	Nucleotide metabolism	Metabolism	ko00230	purB, ADSL; adenylosuccinate lyase [EC:4.3.2.2]
K01757	Indole alkaloid biosynthesis	Biosynthesis of other secondary metabolites	Metabolism	ko00901	STR1; strictosidine synthase [EC:3.5.99.13]
K01758	Glycine, serine and threonine metabolism	Amino acid metabolism	Metabolism	ko00260	CTH; cystathionine gamma-lyase [EC:4.4.1.1]
K01759	Pyruvate metabolism	Carbohydrate metabolism	Metabolism	ko00620	GLO1, gloA; lactoylglutathione lyase [EC:4.4.1.5]
K01760	Cysteine and methionine metabolism	Amino acid metabolism	Metabolism	ko00270	metC; cysteine-S-conjugate beta-lyase [EC:4.4.1.13]
K01761	Cysteine and methionine metabolism	Amino acid metabolism	Metabolism	ko00270	E4.4.1.11; methionine-gamma-lyase [EC:4.4.1.11]
K01766
K01768	Purine metabolism	Nucleotide metabolism	Metabolism	ko00230	E4.6.1.1; adenylate cyclase [EC:4.6.1.1]
K01769	Purine metabolism	Nucleotide metabolism	Metabolism	ko00230	E4.6.1.2; guanylate cyclase, other [EC:4.6.1.2]
K01770	Terpenoid backbone biosynthesis	Metabolism of terpenoids and polyketides	Metabolism	ko00900	ispF; 2-C-methyl-D-erythritol 2,4-cyclodiphosphate synthase [EC:4.6.1.12]
K01771	Inositol phosphate metabolism	Carbohydrate metabolism	Metabolism	ko00562	plc; 1-phosphatidylinositol phosphodiesterase [EC:4.6.1.13]
K01772	Porphyrin metabolism	Metabolism of cofactors and vitamins	Metabolism	ko00860	hemH, FECH; protoporphyrin/coproporphyrin ferrochelatase [EC:4.98.1.1 4.99.1.9]
K01775	D-Amino acid metabolism	Metabolism of other amino acids	Metabolism	ko00470	alr; alanine racemase [EC:5.1.1.1]
K01776	D-Amino acid metabolism	Metabolism of other amino acids	Metabolism	ko00470	murI; glutamate racemase [EC:5.1.1.3]
K01777	Arginine and proline metabolism	Amino acid metabolism	Metabolism	ko00330	prdF; proline racemase [EC:5.1.1.4]
K01778	Lysine biosynthesis	Amino acid metabolism	Metabolism	ko00300	dapF; diaminopimelate epimerase [EC:5.1.1.7]
K01779	Alanine, aspartate and glutamate metabolism	Amino acid metabolism	Metabolism	ko00250	racD; aspartate racemase [EC:5.1.1.13]
K01781	Aminobenzoate degradation	Xenobiotics biodegradation and metabolism	Metabolism	ko00627	mdlA; mandelate racemase [EC:5.1.2.2]
K01782	Propanoate metabolism	Carbohydrate metabolism	Metabolism	ko00640	fadJ; 3-hydroxyacyl-CoA dehydrogenase / enoyl-CoA hydratase / 3-hydroxybutyryl-CoA epimerase [EC:1.1.1.35 4.2.1.17 5.1.2.3]
K01783	Pentose phosphate pathway	Carbohydrate metabolism	Metabolism	ko00030	rpe, RPE; ribulose-phosphate 3-epimerase [EC:5.1.3.1]
K01784	Galactose metabolism	Carbohydrate metabolism	Metabolism	ko00052	galE, GALE; UDP-glucose 4-epimerase [EC:5.1.3.2]
K01785	Glycolysis / Gluconeogenesis	Carbohydrate metabolism	Metabolism	ko00010	galM, GALM; aldose 1-epimerase [EC:5.1.3.3]
K01786
K01787	Amino sugar and nucleotide sugar metabolism	Carbohydrate metabolism	Metabolism	ko00520	RENBP; N-acylglucosamine 2-epimerase [EC:5.1.3.8]
K01788	Amino sugar and nucleotide sugar metabolism	Carbohydrate metabolism	Metabolism	ko00520	nanE; N-acylglucosamine-6-phosphate 2-epimerase [EC:5.1.3.9]
K01790	O-Antigen nucleotide sugar biosynthesis	Glycan biosynthesis and metabolism	Metabolism	ko00541	rfbC, rmlC; dTDP-4-dehydrorhamnose 3,5-epimerase [EC:5.1.3.13]
K01791	Amino sugar and nucleotide sugar metabolism	Carbohydrate metabolism	Metabolism	ko00520	wecB; UDP-N-acetylglucosamine 2-epimerase (non-hydrolysing) [EC:5.1.3.14]
K01792	Glycolysis / Gluconeogenesis	Carbohydrate metabolism	Metabolism	ko00010	E5.1.3.15; glucose-6-phosphate 1-epimerase [EC:5.1.3.15]
K01795	Fructose and mannose metabolism	Carbohydrate metabolism	Metabolism	ko00051	algG; mannuronan 5-epimerase [EC:5.1.3.37]
K01796	Primary bile acid biosynthesis	Lipid metabolism	Metabolism	ko00120	E5.1.99.4, AMACR, mcr; alpha-methylacyl-CoA racemase [EC:5.1.99.4]
K01799	Butanoate metabolism	Carbohydrate metabolism	Metabolism	ko00650	nicE, maiA; maleate isomerase [EC:5.2.1.1]
K01800	Tyrosine metabolism	Amino acid metabolism	Metabolism	ko00350	maiA, GSTZ1; maleylacetoacetate isomerase [EC:5.2.1.2]
K01801	Tyrosine metabolism	Amino acid metabolism	Metabolism	ko00350	nagL; maleylpyruvate isomerase [EC:5.2.1.4]
K01802
K01803	Glycolysis / Gluconeogenesis	Carbohydrate metabolism	Metabolism	ko00010	TPI, tpiA; triosephosphate isomerase (TIM) [EC:5.3.1.1]
K01804	Pentose and glucuronate interconversions	Carbohydrate metabolism	Metabolism	ko00040	araA; L-arabinose isomerase [EC:5.3.1.4]
K01805	Pentose and glucuronate interconversions	Carbohydrate metabolism	Metabolism	ko00040	xylA; xylose isomerase [EC:5.3.1.5]
K01807	Pentose phosphate pathway	Carbohydrate metabolism	Metabolism	ko00030	rpiA; ribose 5-phosphate isomerase A [EC:5.3.1.6]
K01808	Pentose phosphate pathway	Carbohydrate metabolism	Metabolism	ko00030	rpiB; ribose 5-phosphate isomerase B [EC:5.3.1.6]
K01809	Fructose and mannose metabolism	Carbohydrate metabolism	Metabolism	ko00051	manA, MPI; mannose-6-phosphate isomerase [EC:5.3.1.8]
K01810	Glycolysis / Gluconeogenesis	Carbohydrate metabolism	Metabolism	ko00010	GPI, pgi; glucose-6-phosphate isomerase [EC:5.3.1.9]
K01811
K01812	Pentose and glucuronate interconversions	Carbohydrate metabolism	Metabolism	ko00040	uxaC; glucuronate isomerase [EC:5.3.1.12]
K01813	Fructose and mannose metabolism	Carbohydrate metabolism	Metabolism	ko00051	rhaA; L-rhamnose isomerase [EC:5.3.1.14]
K01814	Histidine metabolism	Amino acid metabolism	Metabolism	ko00340	hisA; phosphoribosylformimino-5-aminoimidazole carboxamide ribotide isomerase [EC:5.3.1.16]
K01815	Pentose and glucuronate interconversions	Carbohydrate metabolism	Metabolism	ko00040	kduI; 4-deoxy-L-threo-5-hexosulose-uronate ketol-isomerase [EC:5.3.1.17]
K01816	Glyoxylate and dicarboxylate metabolism	Carbohydrate metabolism	Metabolism	ko00630	hyi, gip; hydroxypyruvate isomerase [EC:5.3.1.22]
K01817	Phenylalanine, tyrosine and tryptophan biosynthesis	Amino acid metabolism	Metabolism	ko00400	trpF; phosphoribosylanthranilate isomerase [EC:5.3.1.24]
K01818	Pentose and glucuronate interconversions	Carbohydrate metabolism	Metabolism	ko00040	fucI; L-fucose/D-arabinose isomerase [EC:5.3.1.25 5.3.1.3]
K01819	Galactose metabolism	Carbohydrate metabolism	Metabolism	ko00052	E5.3.1.26, lacA, lacB; galactose-6-phosphate isomerase [EC:5.3.1.26]
K01820	Pentose and glucuronate interconversions	Carbohydrate metabolism	Metabolism	ko00040	rhaA; L-rhamnose isomerase / sugar isomerase [EC:5.3.1.14 5.3.1.-]
K01821	Benzoate degradation	Xenobiotics biodegradation and metabolism	Metabolism	ko00362	praC, xylH; 4-oxalocrotonate tautomerase [EC:5.3.2.6]
K01822	Steroid degradation	Xenobiotics biodegradation and metabolism	Metabolism	ko00984	E5.3.3.1; steroid Delta-isomerase [EC:5.3.3.1]
K01823	Terpenoid backbone biosynthesis	Metabolism of terpenoids and polyketides	Metabolism	ko00900	idi, IDI; isopentenyl-diphosphate Delta-isomerase [EC:5.3.3.2]
K01825	Propanoate metabolism	Carbohydrate metabolism	Metabolism	ko00640	fadB; 3-hydroxyacyl-CoA dehydrogenase / enoyl-CoA hydratase / 3-hydroxybutyryl-CoA epimerase / enoyl-CoA isomerase [EC:1.1.1.35 4.2.1.17 5.1.2.3 5.3.3.8]
K01826	Tyrosine metabolism	Amino acid metabolism	Metabolism	ko00350	hpaF, hpcD; 5-carboxymethyl-2-hydroxymuconate isomerase [EC:5.3.3.10]
K01829
K01834	Glycolysis / Gluconeogenesis	Carbohydrate metabolism	Metabolism	ko00010	PGAM, gpmA; 2,3-bisphosphoglycerate-dependent phosphoglycerate mutase [EC:5.4.2.11]
K01835	Glycolysis / Gluconeogenesis	Carbohydrate metabolism	Metabolism	ko00010	pgm; phosphoglucomutase [EC:5.4.2.2]
K01836	Amino sugar and nucleotide sugar metabolism	Carbohydrate metabolism	Metabolism	ko00520	PGM3; phosphoacetylglucosamine mutase [EC:5.4.2.3]
K01838	Starch and sucrose metabolism	Carbohydrate metabolism	Metabolism	ko00500	pgmB; beta-phosphoglucomutase [EC:5.4.2.6]
K01839	Pentose phosphate pathway	Carbohydrate metabolism	Metabolism	ko00030	deoB; phosphopentomutase [EC:5.4.2.7]
K01840	Fructose and mannose metabolism	Carbohydrate metabolism	Metabolism	ko00051	manB; phosphomannomutase [EC:5.4.2.8]
K01841	Phosphonate and phosphinate metabolism	Metabolism of other amino acids	Metabolism	ko00440	pepM; phosphoenolpyruvate phosphomutase [EC:5.4.2.9]
K01843	Lysine degradation	Amino acid metabolism	Metabolism	ko00310	kamA; lysine 2,3-aminomutase [EC:5.4.3.2]
K01844	Lysine degradation	Amino acid metabolism	Metabolism	ko00310	kamD; beta-lysine 5,6-aminomutase alpha subunit [EC:5.4.3.3]
K01845	Porphyrin metabolism	Metabolism of cofactors and vitamins	Metabolism	ko00860	hemL; glutamate-1-semialdehyde 2,1-aminomutase [EC:5.4.3.8]
K01846	Glyoxylate and dicarboxylate metabolism	Carbohydrate metabolism	Metabolism	ko00630	glmS, mutS, mamA; methylaspartate mutase sigma subunit [EC:5.4.99.1]
K01847	Glyoxylate and dicarboxylate metabolism	Carbohydrate metabolism	Metabolism	ko00630	MUT; methylmalonyl-CoA mutase [EC:5.4.99.2]
K01848	Glyoxylate and dicarboxylate metabolism	Carbohydrate metabolism	Metabolism	ko00630	E5.4.99.2A, mcmA1; methylmalonyl-CoA mutase, N-terminal domain [EC:5.4.99.2]
K01849	Glyoxylate and dicarboxylate metabolism	Carbohydrate metabolism	Metabolism	ko00630	E5.4.99.2B, mcmA2; methylmalonyl-CoA mutase, C-terminal domain [EC:5.4.99.2]
K01850	Phenylalanine, tyrosine and tryptophan biosynthesis	Amino acid metabolism	Metabolism	ko00400	E5.4.99.5; chorismate mutase [EC:5.4.99.5]
K01851	Ubiquinone and other terpenoid-quinone biosynthesis	Metabolism of cofactors and vitamins	Metabolism	ko00130	pchA; salicylate biosynthesis isochorismate synthase [EC:5.4.4.2]
K01852	Steroid biosynthesis	Lipid metabolism	Metabolism	ko00100	LSS, ERG7; lanosterol synthase [EC:5.4.99.7]
K01854	Galactose metabolism	Carbohydrate metabolism	Metabolism	ko00052	glf; UDP-galactopyranose mutase [EC:5.4.99.9]
K01856	Benzoate degradation	Xenobiotics biodegradation and metabolism	Metabolism	ko00362	catB; muconate cycloisomerase [EC:5.5.1.1]
K01857	Benzoate degradation	Xenobiotics biodegradation and metabolism	Metabolism	ko00362	pcaB; 3-carboxy-cis,cis-muconate cycloisomerase [EC:5.5.1.2]
K01858	Inositol phosphate metabolism	Carbohydrate metabolism	Metabolism	ko00562	INO1, ISYNA1; myo-inositol-1-phosphate synthase [EC:5.5.1.4]
K01860	Fluorobenzoate degradation	Xenobiotics biodegradation and metabolism	Metabolism	ko00364	E5.5.1.7; chloromuconate cycloisomerase [EC:5.5.1.7]
K01865	Aminobenzoate degradation	Xenobiotics biodegradation and metabolism	Metabolism	ko00627	hab; (hydroxyamino)benzene mutase [EC:5.4.4.1]
K01866	Aminoacyl-tRNA biosynthesis	Translation	Genetic Information Processing	ko00970	YARS, tyrS; tyrosyl-tRNA synthetase [EC:6.1.1.1]
K01867	Aminoacyl-tRNA biosynthesis	Translation	Genetic Information Processing	ko00970	WARS, trpS; tryptophanyl-tRNA synthetase [EC:6.1.1.2]
K01868	Aminoacyl-tRNA biosynthesis	Translation	Genetic Information Processing	ko00970	TARS, thrS; threonyl-tRNA synthetase [EC:6.1.1.3]
K01869	Aminoacyl-tRNA biosynthesis	Translation	Genetic Information Processing	ko00970	LARS, leuS; leucyl-tRNA synthetase [EC:6.1.1.4]
K01870	Aminoacyl-tRNA biosynthesis	Translation	Genetic Information Processing	ko00970	IARS, ileS; isoleucyl-tRNA synthetase [EC:6.1.1.5]
K01872	Aminoacyl-tRNA biosynthesis	Translation	Genetic Information Processing	ko00970	AARS, alaS; alanyl-tRNA synthetase [EC:6.1.1.7]
K01873	Aminoacyl-tRNA biosynthesis	Translation	Genetic Information Processing	ko00970	VARS, valS; valyl-tRNA synthetase [EC:6.1.1.9]
K01874	Selenocompound metabolism	Metabolism of other amino acids	Metabolism	ko00450	MARS, metG; methionyl-tRNA synthetase [EC:6.1.1.10]
K01875	Aminoacyl-tRNA biosynthesis	Translation	Genetic Information Processing	ko00970	SARS, serS; seryl-tRNA synthetase [EC:6.1.1.11]
K01876	Aminoacyl-tRNA biosynthesis	Translation	Genetic Information Processing	ko00970	DARS2, aspS; aspartyl-tRNA synthetase [EC:6.1.1.12]
K01878	Aminoacyl-tRNA biosynthesis	Translation	Genetic Information Processing	ko00970	glyQ; glycyl-tRNA synthetase alpha chain [EC:6.1.1.14]
K01879	Aminoacyl-tRNA biosynthesis	Translation	Genetic Information Processing	ko00970	glyS; glycyl-tRNA synthetase beta chain [EC:6.1.1.14]
K01880	Aminoacyl-tRNA biosynthesis	Translation	Genetic Information Processing	ko00970	GARS, glyS1; glycyl-tRNA synthetase [EC:6.1.1.14]
K01881	Aminoacyl-tRNA biosynthesis	Translation	Genetic Information Processing	ko00970	PARS, proS; prolyl-tRNA synthetase [EC:6.1.1.15]
K01883	Aminoacyl-tRNA biosynthesis	Translation	Genetic Information Processing	ko00970	CARS, cysS; cysteinyl-tRNA synthetase [EC:6.1.1.16]
K01884	Aminoacyl-tRNA biosynthesis	Translation	Genetic Information Processing	ko00970	cysS1; cysteinyl-tRNA synthetase, unknown class [EC:6.1.1.16]
K01885	Porphyrin metabolism	Metabolism of cofactors and vitamins	Metabolism	ko00860	EARS, gltX; glutamyl-tRNA synthetase [EC:6.1.1.17]
K01886	Aminoacyl-tRNA biosynthesis	Translation	Genetic Information Processing	ko00970	QARS, glnS; glutaminyl-tRNA synthetase [EC:6.1.1.18]
K01887	Aminoacyl-tRNA biosynthesis	Translation	Genetic Information Processing	ko00970	RARS, argS; arginyl-tRNA synthetase [EC:6.1.1.19]
K01889	Aminoacyl-tRNA biosynthesis	Translation	Genetic Information Processing	ko00970	FARSA, pheS; phenylalanyl-tRNA synthetase alpha chain [EC:6.1.1.20]
K01890	Aminoacyl-tRNA biosynthesis	Translation	Genetic Information Processing	ko00970	FARSB, pheT; phenylalanyl-tRNA synthetase beta chain [EC:6.1.1.20]
K01892	Aminoacyl-tRNA biosynthesis	Translation	Genetic Information Processing	ko00970	HARS, hisS; histidyl-tRNA synthetase [EC:6.1.1.21]
K01893	Aminoacyl-tRNA biosynthesis	Translation	Genetic Information Processing	ko00970	NARS, asnS; asparaginyl-tRNA synthetase [EC:6.1.1.22]
K01894
K01895	Glycolysis / Gluconeogenesis	Carbohydrate metabolism	Metabolism	ko00010	ACSS1_2, acs; acetyl-CoA synthetase [EC:6.2.1.1]
K01895!K01895
K01896	Butanoate metabolism	Carbohydrate metabolism	Metabolism	ko00650	ACSM; medium-chain acyl-CoA synthetase [EC:6.2.1.2]
K01897	Fatty acid biosynthesis	Lipid metabolism	Metabolism	ko00061	ACSL, fadD; long-chain acyl-CoA synthetase [EC:6.2.1.3]
K01899	Citrate cycle (TCA cycle)	Carbohydrate metabolism	Metabolism	ko00020	LSC1; succinyl-CoA synthetase alpha subunit [EC:6.2.1.4 6.2.1.5]
K01902	Citrate cycle (TCA cycle)	Carbohydrate metabolism	Metabolism	ko00020	sucD; succinyl-CoA synthetase alpha subunit [EC:6.2.1.5]
K01903	Citrate cycle (TCA cycle)	Carbohydrate metabolism	Metabolism	ko00020	sucC; succinyl-CoA synthetase beta subunit [EC:6.2.1.5]
K01904	Ubiquinone and other terpenoid-quinone biosynthesis	Metabolism of cofactors and vitamins	Metabolism	ko00130	4CL; 4-coumarate--CoA ligase [EC:6.2.1.12]
K01905	Glycolysis / Gluconeogenesis	Carbohydrate metabolism	Metabolism	ko00010	acdA; acetate---CoA ligase (ADP-forming) subunit alpha [EC:6.2.1.13]
K01906	Biotin metabolism	Metabolism of cofactors and vitamins	Metabolism	ko00780	bioW; 6-carboxyhexanoate--CoA ligase [EC:6.2.1.14]
K01907	Butanoate metabolism	Carbohydrate metabolism	Metabolism	ko00650	AACS, acsA; acetoacetyl-CoA synthetase [EC:6.2.1.16]
K01908	Propanoate metabolism	Carbohydrate metabolism	Metabolism	ko00640	ACSS3, prpE; propionyl-CoA synthetase [EC:6.2.1.17]
K01909	Fatty acid degradation	Lipid metabolism	Metabolism	ko00071	mbtM; long-chain-fatty-acid--[acyl-carrier-protein] ligase [EC:6.2.1.20]
K01910	Two-component system	Signal transduction	Environmental Information Processing	ko02020	citC; [citrate (pro-3S)-lyase] ligase [EC:6.2.1.22]
K01911	Ubiquinone and other terpenoid-quinone biosynthesis	Metabolism of cofactors and vitamins	Metabolism	ko00130	menE; o-succinylbenzoate---CoA ligase [EC:6.2.1.26]
K01912	Phenylalanine metabolism	Amino acid metabolism	Metabolism	ko00360	paaK; phenylacetate-CoA ligase [EC:6.2.1.30]
K01914	Alanine, aspartate and glutamate metabolism	Amino acid metabolism	Metabolism	ko00250	asnA; aspartate--ammonia ligase [EC:6.3.1.1]
K01915	Glyoxylate and dicarboxylate metabolism	Carbohydrate metabolism	Metabolism	ko00630	glnA, GLUL; glutamine synthetase [EC:6.3.1.2]
K01916	Nicotinate and nicotinamide metabolism	Metabolism of cofactors and vitamins	Metabolism	ko00760	nadE; NAD+ synthase [EC:6.3.1.5]
K01918	beta-Alanine metabolism	Metabolism of other amino acids	Metabolism	ko00410	panC; pantoate--beta-alanine ligase [EC:6.3.2.1]
K01919	Cysteine and methionine metabolism	Amino acid metabolism	Metabolism	ko00270	gshA; glutamate--cysteine ligase [EC:6.3.2.2]
K01920	Cysteine and methionine metabolism	Amino acid metabolism	Metabolism	ko00270	gshB; glutathione synthase [EC:6.3.2.3]
K01921	D-Amino acid metabolism	Metabolism of other amino acids	Metabolism	ko00470	ddl; D-alanine-D-alanine ligase [EC:6.3.2.4]
K01922	Pantothenate and CoA biosynthesis	Metabolism of cofactors and vitamins	Metabolism	ko00770	PPCS, COAB; phosphopantothenate---cysteine ligase (ATP) [EC:6.3.2.51]
K01923	Purine metabolism	Nucleotide metabolism	Metabolism	ko00230	purC; phosphoribosylaminoimidazole-succinocarboxamide synthase [EC:6.3.2.6]
K01924	Peptidoglycan biosynthesis	Glycan biosynthesis and metabolism	Metabolism	ko00550	murC; UDP-N-acetylmuramate--alanine ligase [EC:6.3.2.8]
K01925	D-Amino acid metabolism	Metabolism of other amino acids	Metabolism	ko00470	murD; UDP-N-acetylmuramoylalanine--D-glutamate ligase [EC:6.3.2.9]
K01926
K01928	Lysine biosynthesis	Amino acid metabolism	Metabolism	ko00300	murE; UDP-N-acetylmuramoyl-L-alanyl-D-glutamate--2,6-diaminopimelate ligase [EC:6.3.2.13]
K01929	Lysine biosynthesis	Amino acid metabolism	Metabolism	ko00300	murF; UDP-N-acetylmuramoyl-tripeptide--D-alanyl-D-alanine ligase [EC:6.3.2.10]
K01930	Folate biosynthesis	Metabolism of cofactors and vitamins	Metabolism	ko00790	FPGS; folylpolyglutamate synthase [EC:6.3.2.17]
K01933	Purine metabolism	Nucleotide metabolism	Metabolism	ko00230	purM; phosphoribosylformylglycinamidine cyclo-ligase [EC:6.3.3.1]
K01934	One carbon pool by folate	Metabolism of cofactors and vitamins	Metabolism	ko00670	MTHFS; 5-formyltetrahydrofolate cyclo-ligase [EC:6.3.3.2]
K01935	Biotin metabolism	Metabolism of cofactors and vitamins	Metabolism	ko00780	bioD; dethiobiotin synthetase [EC:6.3.3.3]
K01937	Pyrimidine metabolism	Nucleotide metabolism	Metabolism	ko00240	pyrG, CTPS; CTP synthase [EC:6.3.4.2]
K01938	Other carbon fixation pathways	Energy metabolism	Metabolism	ko00720	fhs; formate--tetrahydrofolate ligase [EC:6.3.4.3]
K01939	Purine metabolism	Nucleotide metabolism	Metabolism	ko00230	purA, ADSS; adenylosuccinate synthase [EC:6.3.4.4]
K01940	Alanine, aspartate and glutamate metabolism	Amino acid metabolism	Metabolism	ko00250	argG, ASS1; argininosuccinate synthase [EC:6.3.4.5]
K01941	Arginine biosynthesis	Amino acid metabolism	Metabolism	ko00220	uca; urea carboxylase [EC:6.3.4.6]
K01942	Biotin metabolism	Metabolism of cofactors and vitamins	Metabolism	ko00780	HLCS; biotin---protein ligase [EC:6.3.4.9 6.3.4.10 6.3.4.11 6.3.4.15]
K01945	Purine metabolism	Nucleotide metabolism	Metabolism	ko00230	purD; phosphoribosylamine---glycine ligase [EC:6.3.4.13]
K01950	Nicotinate and nicotinamide metabolism	Metabolism of cofactors and vitamins	Metabolism	ko00760	E6.3.5.1, NADSYN1, QNS1, nadE; NAD+ synthase (glutamine-hydrolysing) [EC:6.3.5.1]
K01951	Purine metabolism	Nucleotide metabolism	Metabolism	ko00230	guaA, GMPS; GMP synthase (glutamine-hydrolysing) [EC:6.3.5.2]
K01952	Purine metabolism	Nucleotide metabolism	Metabolism	ko00230	PFAS, purL; phosphoribosylformylglycinamidine synthase [EC:6.3.5.3]
K01953	Alanine, aspartate and glutamate metabolism	Amino acid metabolism	Metabolism	ko00250	asnB, ASNS; asparagine synthase (glutamine-hydrolysing) [EC:6.3.5.4]
K01955	Pyrimidine metabolism	Nucleotide metabolism	Metabolism	ko00240	carB, CPA2; carbamoyl-phosphate synthase large subunit [EC:6.3.5.5]
K01956	Pyrimidine metabolism	Nucleotide metabolism	Metabolism	ko00240	carA, CPA1; carbamoyl-phosphate synthase small subunit [EC:6.3.5.5]
K01958	Citrate cycle (TCA cycle)	Carbohydrate metabolism	Metabolism	ko00020	PC, pyc; pyruvate carboxylase [EC:6.4.1.1]
K01959	Citrate cycle (TCA cycle)	Carbohydrate metabolism	Metabolism	ko00020	pycA; pyruvate carboxylase subunit A [EC:6.4.1.1]
K01960	Citrate cycle (TCA cycle)	Carbohydrate metabolism	Metabolism	ko00020	pycB; pyruvate carboxylase subunit B [EC:6.4.1.1]
K01961	Pyruvate metabolism	Carbohydrate metabolism	Metabolism	ko00620	accC; acetyl-CoA carboxylase, biotin carboxylase subunit [EC:6.4.1.2 6.3.4.14]
K01962	Pyruvate metabolism	Carbohydrate metabolism	Metabolism	ko00620	accA; acetyl-CoA carboxylase carboxyl transferase subunit alpha [EC:6.4.1.2 2.1.3.15]
K01963	Pyruvate metabolism	Carbohydrate metabolism	Metabolism	ko00620	accD; acetyl-CoA carboxylase carboxyl transferase subunit beta [EC:6.4.1.2 2.1.3.15]
K01965	Glyoxylate and dicarboxylate metabolism	Carbohydrate metabolism	Metabolism	ko00630	PCCA, pccA; propionyl-CoA carboxylase alpha subunit [EC:6.4.1.3]
K01966	Glyoxylate and dicarboxylate metabolism	Carbohydrate metabolism	Metabolism	ko00630	PCCB, pccB; propionyl-CoA carboxylase beta subunit [EC:6.4.1.3 2.1.3.15]
K01968	Valine, leucine and isoleucine degradation	Amino acid metabolism	Metabolism	ko00280	MCCC1, accA1; 3-methylcrotonyl-CoA carboxylase alpha subunit [EC:6.4.1.4]
K01969	Valine, leucine and isoleucine degradation	Amino acid metabolism	Metabolism	ko00280	MCCC2, accD1; 3-methylcrotonyl-CoA carboxylase beta subunit [EC:6.4.1.4]
K01971	Non-homologous end-joining	Replication and repair	Genetic Information Processing	ko03450	ligD; bifunctional non-homologous end joining protein LigD [EC:6.5.1.1]
K01972	DNA replication	Replication and repair	Genetic Information Processing	ko03030	E6.5.1.2, ligA, ligB; DNA ligase (NAD+) [EC:6.5.1.2]
K01974
K01975
K01989
K01990
K01991	Two-component system	Signal transduction	Environmental Information Processing	ko02020	wza, gfcE; polysaccharide biosynthesis/export protein
K01992
K01993
K01994
K01995	ABC transporters	Membrane transport	Environmental Information Processing	ko02010	livG; branched-chain amino acid transport system ATP-binding protein
K01996	ABC transporters	Membrane transport	Environmental Information Processing	ko02010	livF; branched-chain amino acid transport system ATP-binding protein
K01997	ABC transporters	Membrane transport	Environmental Information Processing	ko02010	livH; branched-chain amino acid transport system permease protein
K01998	ABC transporters	Membrane transport	Environmental Information Processing	ko02010	livM; branched-chain amino acid transport system permease protein
K01999	ABC transporters	Membrane transport	Environmental Information Processing	ko02010	livK; branched-chain amino acid transport system substrate-binding protein
K02000	ABC transporters	Membrane transport	Environmental Information Processing	ko02010	proV; glycine betaine/proline transport system ATP-binding protein [EC:7.6.2.9]
K02001	ABC transporters	Membrane transport	Environmental Information Processing	ko02010	proW; glycine betaine/proline transport system permease protein
K02002	ABC transporters	Membrane transport	Environmental Information Processing	ko02010	proX; glycine betaine/proline transport system substrate-binding protein
K02003
K02004
K02005
K02006	ABC transporters	Membrane transport	Environmental Information Processing	ko02010	cbiO; cobalt/nickel transport system ATP-binding protein
K02007	ABC transporters	Membrane transport	Environmental Information Processing	ko02010	cbiM; cobalt/nickel transport system permease protein
K02008	ABC transporters	Membrane transport	Environmental Information Processing	ko02010	cbiQ; cobalt/nickel transport system permease protein
K02009	ABC transporters	Membrane transport	Environmental Information Processing	ko02010	cbiN; cobalt/nickel transport protein
K02010	ABC transporters	Membrane transport	Environmental Information Processing	ko02010	afuC, fbpC; iron(III) transport system ATP-binding protein [EC:7.2.2.7]
K02011	ABC transporters	Membrane transport	Environmental Information Processing	ko02010	afuB, fbpB; iron(III) transport system permease protein
K02012	ABC transporters	Membrane transport	Environmental Information Processing	ko02010	afuA, fbpA; iron(III) transport system substrate-binding protein
K02013
K02014
K02015
K02016
K02017	ABC transporters	Membrane transport	Environmental Information Processing	ko02010	modC; molybdate transport system ATP-binding protein [EC:7.3.2.5]
K02018	ABC transporters	Membrane transport	Environmental Information Processing	ko02010	modB; molybdate transport system permease protein
K02019
K02020	ABC transporters	Membrane transport	Environmental Information Processing	ko02010	modA; molybdate transport system substrate-binding protein
K02021
K02022
K02024
K02025
K02026
K02027
K02028
K02029
K02030
K02031	Quorum sensing	Cellular community - prokaryotes	Cellular Processes	ko02024	ddpD; peptide/nickel transport system ATP-binding protein
K02032	Quorum sensing	Cellular community - prokaryotes	Cellular Processes	ko02024	ddpF; peptide/nickel transport system ATP-binding protein
K02033	Quorum sensing	Cellular community - prokaryotes	Cellular Processes	ko02024	ABC.PE.P; peptide/nickel transport system permease protein
K02034	Quorum sensing	Cellular community - prokaryotes	Cellular Processes	ko02024	ABC.PE.P1; peptide/nickel transport system permease protein
K02035	Quorum sensing	Cellular community - prokaryotes	Cellular Processes	ko02024	ABC.PE.S; peptide/nickel transport system substrate-binding protein
K02036	ABC transporters	Membrane transport	Environmental Information Processing	ko02010	pstB; phosphate transport system ATP-binding protein [EC:7.3.2.1]
K02037	ABC transporters	Membrane transport	Environmental Information Processing	ko02010	pstC; phosphate transport system permease protein
K02038	ABC transporters	Membrane transport	Environmental Information Processing	ko02010	pstA; phosphate transport system permease protein
K02039
K02040	ABC transporters	Membrane transport	Environmental Information Processing	ko02010	pstS; phosphate transport system substrate-binding protein
K02041	ABC transporters	Membrane transport	Environmental Information Processing	ko02010	phnC; phosphonate transport system ATP-binding protein [EC:7.3.2.2]
K02042	ABC transporters	Membrane transport	Environmental Information Processing	ko02010	phnE; phosphonate transport system permease protein
K02043
K02044	ABC transporters	Membrane transport	Environmental Information Processing	ko02010	phnD; phosphonate transport system substrate-binding protein
K02045	Sulfur metabolism	Energy metabolism	Metabolism	ko00920	cysA; sulfate/thiosulfate transport system ATP-binding protein [EC:7.3.2.3]
K02046	Sulfur metabolism	Energy metabolism	Metabolism	ko00920	cysU; sulfate/thiosulfate transport system permease protein
K02047	Sulfur metabolism	Energy metabolism	Metabolism	ko00920	cysW; sulfate/thiosulfate transport system permease protein
K02048	Sulfur metabolism	Energy metabolism	Metabolism	ko00920	cysP; sulfate/thiosulfate transport system substrate-binding protein
K02049
K02050
K02051
K02052	Quorum sensing	Cellular community - prokaryotes	Cellular Processes	ko02024	ABC.SP.A; putative spermidine/putrescine transport system ATP-binding protein
K02053	Quorum sensing	Cellular community - prokaryotes	Cellular Processes	ko02024	ABC.SP.P; putative spermidine/putrescine transport system permease protein
K02054	Quorum sensing	Cellular community - prokaryotes	Cellular Processes	ko02024	ABC.SP.P1; putative spermidine/putrescine transport system permease protein
K02055	Quorum sensing	Cellular community - prokaryotes	Cellular Processes	ko02024	ABC.SP.S; putative spermidine/putrescine transport system substrate-binding protein
K02056
K02057
K02058
K02062	ABC transporters	Membrane transport	Environmental Information Processing	ko02010	thiQ; thiamine transport system ATP-binding protein [EC:7.6.2.15]
K02063	ABC transporters	Membrane transport	Environmental Information Processing	ko02010	thiP; thiamine transport system permease protein
K02064	ABC transporters	Membrane transport	Environmental Information Processing	ko02010	thiB, tbpA; thiamine transport system substrate-binding protein
K02065	ABC transporters	Membrane transport	Environmental Information Processing	ko02010	mlaF, linL, mkl; phospholipid/cholesterol/gamma-HCH transport system ATP-binding protein
K02066	ABC transporters	Membrane transport	Environmental Information Processing	ko02010	mlaE, linK; phospholipid/cholesterol/gamma-HCH transport system permease protein
K02067	ABC transporters	Membrane transport	Environmental Information Processing	ko02010	mlaD, linM; phospholipid/cholesterol/gamma-HCH transport system substrate-binding protein
K02068
K02069
K02071	ABC transporters	Membrane transport	Environmental Information Processing	ko02010	metN; D-methionine transport system ATP-binding protein
K02072	ABC transporters	Membrane transport	Environmental Information Processing	ko02010	metI; D-methionine transport system permease protein
K02073	ABC transporters	Membrane transport	Environmental Information Processing	ko02010	metQ; D-methionine transport system substrate-binding protein
K02074
K02075
K02076
K02077
K02078	Fatty acid biosynthesis	Lipid metabolism	Metabolism	ko00061	acpP, acpM; acyl carrier protein
K02079	Galactose metabolism	Carbohydrate metabolism	Metabolism	ko00052	agaA; N-acetylgalactosamine-6-phosphate deacetylase [EC:3.5.1.25]
K02080
K02081
K02082	Galactose metabolism	Carbohydrate metabolism	Metabolism	ko00052	agaS; D-galactosamine 6-phosphate deaminase/isomerase [EC:3.5.99.-]
K02083	Purine metabolism	Nucleotide metabolism	Metabolism	ko00230	allC; allantoate deiminase [EC:3.5.3.9]
K02086
K02099
K02100
K02101
K02103
K02106	Two-component system	Signal transduction	Environmental Information Processing	ko02020	atoE; short-chain fatty acids transporter
K02107	Oxidative phosphorylation	Energy metabolism	Metabolism	ko00190	ATPVG, ahaH, atpH; V/A-type H+/Na+-transporting ATPase subunit G/H
K02108	Oxidative phosphorylation	Energy metabolism	Metabolism	ko00190	ATPF0A, atpB; F-type H+-transporting ATPase subunit a
K02109	Oxidative phosphorylation	Energy metabolism	Metabolism	ko00190	ATPF0B, atpF; F-type H+-transporting ATPase subunit b
K02110	Oxidative phosphorylation	Energy metabolism	Metabolism	ko00190	ATPF0C, atpE; F-type H+-transporting ATPase subunit c
K02111	Oxidative phosphorylation	Energy metabolism	Metabolism	ko00190	ATPF1A, atpA; F-type H+/Na+-transporting ATPase subunit alpha [EC:7.1.2.2 7.2.2.1]
K02112	Oxidative phosphorylation	Energy metabolism	Metabolism	ko00190	ATPF1B, atpD; F-type H+/Na+-transporting ATPase subunit beta [EC:7.1.2.2 7.2.2.1]
K02113	Oxidative phosphorylation	Energy metabolism	Metabolism	ko00190	ATPF1D, atpH; F-type H+-transporting ATPase subunit delta
K02114	Oxidative phosphorylation	Energy metabolism	Metabolism	ko00190	ATPF1E, atpC; F-type H+-transporting ATPase subunit epsilon
K02115	Oxidative phosphorylation	Energy metabolism	Metabolism	ko00190	ATPF1G, atpG; F-type H+-transporting ATPase subunit gamma
K02116
K02117	Oxidative phosphorylation	Energy metabolism	Metabolism	ko00190	ATPVA, ntpA, atpA; V/A-type H+/Na+-transporting ATPase subunit A [EC:7.1.2.2 7.2.2.1]
K02118	Oxidative phosphorylation	Energy metabolism	Metabolism	ko00190	ATPVB, ntpB, atpB; V/A-type H+/Na+-transporting ATPase subunit B
K02119	Oxidative phosphorylation	Energy metabolism	Metabolism	ko00190	ATPVC, ntpC, atpC; V/A-type H+/Na+-transporting ATPase subunit C
K02120	Oxidative phosphorylation	Energy metabolism	Metabolism	ko00190	ATPVD, ntpD, atpD; V/A-type H+/Na+-transporting ATPase subunit D
K02121	Oxidative phosphorylation	Energy metabolism	Metabolism	ko00190	ATPVE, ntpE, atpE; V/A-type H+/Na+-transporting ATPase subunit E
K02122	Oxidative phosphorylation	Energy metabolism	Metabolism	ko00190	ATPVF, ntpF, atpF; V/A-type H+/Na+-transporting ATPase subunit F
K02123	Oxidative phosphorylation	Energy metabolism	Metabolism	ko00190	ATPVI, ntpI, atpI; V/A-type H+/Na+-transporting ATPase subunit I
K02124	Oxidative phosphorylation	Energy metabolism	Metabolism	ko00190	ATPVK, ntpK, atpK; V/A-type H+/Na+-transporting ATPase subunit K
K02125	Oxidative phosphorylation	Energy metabolism	Metabolism	ko00190	ATPeF08, MTATP8, ATP8; F-type H+-transporting ATPase subunit 8
K02126	Oxidative phosphorylation	Energy metabolism	Metabolism	ko00190	ATPeF0A, MTATP6, ATP6; F-type H+-transporting ATPase subunit a
K02128	Oxidative phosphorylation	Energy metabolism	Metabolism	ko00190	ATPeF0C, ATP5G, ATP9; F-type H+-transporting ATPase subunit c
K02132	Oxidative phosphorylation	Energy metabolism	Metabolism	ko00190	ATPeF1A, ATP5A1, ATP1; F-type H+-transporting ATPase subunit alpha
K02133	Oxidative phosphorylation	Energy metabolism	Metabolism	ko00190	ATPeF1B, ATP5B, ATP2; F-type H+-transporting ATPase subunit beta [EC:7.1.2.2]
K02137	Oxidative phosphorylation	Energy metabolism	Metabolism	ko00190	ATPeF0O, ATP5O, ATP5; F-type H+-transporting ATPase subunit O
K02145	Oxidative phosphorylation	Energy metabolism	Metabolism	ko00190	ATPeV1A, ATP6A; V-type H+-transporting ATPase subunit A [EC:7.1.2.2]
K02160	Pyruvate metabolism	Carbohydrate metabolism	Metabolism	ko00620	accB, bccP; acetyl-CoA carboxylase biotin carboxyl carrier protein
K02164
K02167
K02168
K02169	Biotin metabolism	Metabolism of cofactors and vitamins	Metabolism	ko00780	bioC; malonyl-CoA O-methyltransferase [EC:2.1.1.197]
K02170	Biotin metabolism	Metabolism of cofactors and vitamins	Metabolism	ko00780	bioH; pimeloyl-[acyl-carrier protein] methyl ester esterase [EC:3.1.1.85]
K02171	beta-Lactam resistance	Drug resistance: antimicrobial	Human Diseases	ko01501	blaI; BlaI family transcriptional regulator, penicillinase repressor
K02172	beta-Lactam resistance	Drug resistance: antimicrobial	Human Diseases	ko01501	blaR1; bla regulator protein blaR1
K02182
K02183	MAPK signaling pathway - plant	Signal transduction	Environmental Information Processing	ko04016	CALM; calmodulin
K02188	Porphyrin metabolism	Metabolism of cofactors and vitamins	Metabolism	ko00860	cbiD; cobalt-precorrin-5B (C1)-methyltransferase [EC:2.1.1.195]
K02189	Porphyrin metabolism	Metabolism of cofactors and vitamins	Metabolism	ko00860	cbiG; cobalt-precorrin 5A hydrolase [EC:3.7.1.12]
K02190	Porphyrin metabolism	Metabolism of cofactors and vitamins	Metabolism	ko00860	cbiK; sirohydrochlorin cobaltochelatase [EC:4.99.1.3]
K02191	Porphyrin metabolism	Metabolism of cofactors and vitamins	Metabolism	ko00860	cbiT; cobalt-precorrin-6B (C15)-methyltransferase [EC:2.1.1.196]
K02192
K02193	ABC transporters	Membrane transport	Environmental Information Processing	ko02010	ccmA; heme exporter protein A [EC:7.6.2.5]
K02194	ABC transporters	Membrane transport	Environmental Information Processing	ko02010	ccmB; heme exporter protein B
K02195	ABC transporters	Membrane transport	Environmental Information Processing	ko02010	ccmC; heme exporter protein C
K02196	ABC transporters	Membrane transport	Environmental Information Processing	ko02010	ccmD; heme exporter protein D
K02197
K02198
K02199
K02200
K02201	Pantothenate and CoA biosynthesis	Metabolism of cofactors and vitamins	Metabolism	ko00770	E2.7.7.3B; pantetheine-phosphate adenylyltransferase [EC:2.7.7.3]
K02203	Methane metabolism	Energy metabolism	Metabolism	ko00680	thrH; phosphoserine / homoserine phosphotransferase [EC:3.1.3.3 2.7.1.39]
K02204	Glycine, serine and threonine metabolism	Amino acid metabolism	Metabolism	ko00260	thrB2; homoserine kinase type II [EC:2.7.1.39]
K02216	Cell cycle	Cell growth and death	Cellular Processes	ko04110	CHEK1; serine/threonine-protein kinase CHEK1 [EC:2.7.11.1]
K02217
K02221
K02224	Porphyrin metabolism	Metabolism of cofactors and vitamins	Metabolism	ko00860	cobB-cbiA; cobyrinic acid a,c-diamide synthase [EC:6.3.5.9 6.3.5.11]
K02225	Porphyrin metabolism	Metabolism of cofactors and vitamins	Metabolism	ko00860	cobC1, cobC; cobalamin biosynthesis protein CobC
K02226	Porphyrin metabolism	Metabolism of cofactors and vitamins	Metabolism	ko00860	cobC, phpB; alpha-ribazole phosphatase [EC:3.1.3.73]
K02227	Porphyrin metabolism	Metabolism of cofactors and vitamins	Metabolism	ko00860	cbiB, cobD; adenosylcobinamide-phosphate synthase [EC:6.3.1.10]
K02228	Porphyrin metabolism	Metabolism of cofactors and vitamins	Metabolism	ko00860	cobF; precorrin-6A synthase [EC:2.1.1.152]
K02229	Porphyrin metabolism	Metabolism of cofactors and vitamins	Metabolism	ko00860	cobG; precorrin-3B synthase [EC:1.14.13.83]
K02230	Porphyrin metabolism	Metabolism of cofactors and vitamins	Metabolism	ko00860	cobN; cobaltochelatase CobN [EC:6.6.1.2]
K02231	Porphyrin metabolism	Metabolism of cofactors and vitamins	Metabolism	ko00860	cobP, cobU; adenosylcobinamide kinase / adenosylcobinamide-phosphate guanylyltransferase [EC:2.7.1.156 2.7.7.62]
K02232	Porphyrin metabolism	Metabolism of cofactors and vitamins	Metabolism	ko00860	cobQ, cbiP; adenosylcobyric acid synthase [EC:6.3.5.10]
K02233	Porphyrin metabolism	Metabolism of cofactors and vitamins	Metabolism	ko00860	E2.7.8.26, cobS, cobV; adenosylcobinamide-GDP ribazoletransferase [EC:2.7.8.26]
K02234
K02236
K02237
K02238
K02239
K02240
K02241
K02242
K02243
K02244
K02245
K02246
K02248
K02249
K02250	Quorum sensing	Cellular community - prokaryotes	Cellular Processes	ko02024	comK; competence protein ComK
K02251	Quorum sensing	Cellular community - prokaryotes	Cellular Processes	ko02024	comQ; competence protein ComQ
K02255
K02256	Oxidative phosphorylation	Energy metabolism	Metabolism	ko00190	COX1; cytochrome c oxidase subunit 1 [EC:7.1.1.9]
K02257	Oxidative phosphorylation	Energy metabolism	Metabolism	ko00190	COX10, ctaB, cyoE; heme o synthase [EC:2.5.1.141]
K02258	Oxidative phosphorylation	Energy metabolism	Metabolism	ko00190	COX11, ctaG; cytochrome c oxidase assembly protein subunit 11
K02259	Oxidative phosphorylation	Energy metabolism	Metabolism	ko00190	COX15, ctaA; heme a synthase [EC:1.17.99.9]
K02261	Oxidative phosphorylation	Energy metabolism	Metabolism	ko00190	COX2; cytochrome c oxidase subunit 2
K02262	Oxidative phosphorylation	Energy metabolism	Metabolism	ko00190	COX3; cytochrome c oxidase subunit 3
K02274	Oxidative phosphorylation	Energy metabolism	Metabolism	ko00190	coxA, ctaD; cytochrome c oxidase subunit I [EC:7.1.1.9]
K02275	Oxidative phosphorylation	Energy metabolism	Metabolism	ko00190	coxB, ctaC; cytochrome c oxidase subunit II [EC:7.1.1.9]
K02276	Oxidative phosphorylation	Energy metabolism	Metabolism	ko00190	coxC, ctaE; cytochrome c oxidase subunit III [EC:7.1.1.9]
K02277	Oxidative phosphorylation	Energy metabolism	Metabolism	ko00190	coxD, ctaF; cytochrome c oxidase subunit IV [EC:7.1.1.9]
K02278
K02279	Two-component system	Signal transduction	Environmental Information Processing	ko02020	cpaB, rcpC; pilus assembly protein CpaB
K02280	Two-component system	Signal transduction	Environmental Information Processing	ko02020	cpaC, rcpA; pilus assembly protein CpaC
K02281
K02282	Two-component system	Signal transduction	Environmental Information Processing	ko02020	cpaE, tadZ; pilus assembly protein CpaE
K02283	Two-component system	Signal transduction	Environmental Information Processing	ko02020	cpaF, tadA; pilus assembly protein CpaF [EC:7.4.2.8]
K02289	Photosynthesis - antenna proteins	Energy metabolism	Metabolism	ko00196	cpcF; phycocyanobilin lyase subunit beta [EC:4.4.1.32]
K02291	Carotenoid biosynthesis	Metabolism of terpenoids and polyketides	Metabolism	ko00906	crtB; 15-cis-phytoene synthase [EC:2.5.1.32]
K02292	Carotenoid biosynthesis	Metabolism of terpenoids and polyketides	Metabolism	ko00906	crtO; beta-carotene ketolase (CrtO type)
K02293	Carotenoid biosynthesis	Metabolism of terpenoids and polyketides	Metabolism	ko00906	PDS, crtP; 15-cis-phytoene desaturase [EC:1.3.5.5]
K02294	Carotenoid biosynthesis	Metabolism of terpenoids and polyketides	Metabolism	ko00906	crtR; beta-carotene hydroxylase [EC:1.14.13.-]
K02297	Oxidative phosphorylation	Energy metabolism	Metabolism	ko00190	cyoA; cytochrome o ubiquinol oxidase subunit II [EC:7.1.1.3]
K02298	Oxidative phosphorylation	Energy metabolism	Metabolism	ko00190	cyoB; cytochrome o ubiquinol oxidase subunit I [EC:7.1.1.3]
K02299	Oxidative phosphorylation	Energy metabolism	Metabolism	ko00190	cyoC; cytochrome o ubiquinol oxidase subunit III
K02300	Oxidative phosphorylation	Energy metabolism	Metabolism	ko00190	cyoD; cytochrome o ubiquinol oxidase subunit IV
K02301
K02302	Porphyrin metabolism	Metabolism of cofactors and vitamins	Metabolism	ko00860	cysG; uroporphyrin-III C-methyltransferase / precorrin-2 dehydrogenase / sirohydrochlorin ferrochelatase [EC:2.1.1.107 1.3.1.76 4.99.1.4]
K02303	Porphyrin metabolism	Metabolism of cofactors and vitamins	Metabolism	ko00860	cobA; uroporphyrin-III C-methyltransferase [EC:2.1.1.107]
K02304	Porphyrin metabolism	Metabolism of cofactors and vitamins	Metabolism	ko00860	MET8; precorrin-2 dehydrogenase / sirohydrochlorin ferrochelatase [EC:1.3.1.76 4.99.1.4]
K02305	Nitrogen metabolism	Energy metabolism	Metabolism	ko00910	norC; nitric oxide reductase subunit C
K02313	Two-component system	Signal transduction	Environmental Information Processing	ko02020	dnaA; chromosomal replication initiator protein
K02314	DNA replication	Replication and repair	Genetic Information Processing	ko03030	dnaB; replicative DNA helicase [EC:5.6.2.3]
K02315
K02316	DNA replication	Replication and repair	Genetic Information Processing	ko03030	dnaG; DNA primase [EC:2.7.7.101]
K02317	Homologous recombination	Replication and repair	Genetic Information Processing	ko03440	dnaT; DNA replication protein DnaT
K02319	DNA replication	Replication and repair	Genetic Information Processing	ko03030	pol; DNA polymerase, archaea type [EC:2.7.7.7]
K02320	DNA replication	Replication and repair	Genetic Information Processing	ko03030	POLA1; DNA polymerase alpha subunit A [EC:2.7.7.7]
K02322	DNA replication	Replication and repair	Genetic Information Processing	ko03030	polC; DNA polymerase II large subunit [EC:2.7.7.7]
K02323	DNA replication	Replication and repair	Genetic Information Processing	ko03030	polB; DNA polymerase II small subunit [EC:2.7.7.7]
K02324	DNA replication	Replication and repair	Genetic Information Processing	ko03030	POLE; DNA polymerase epsilon subunit 1 [EC:2.7.7.7]
K02327	DNA replication	Replication and repair	Genetic Information Processing	ko03030	POLD1; DNA polymerase delta subunit 1 [EC:2.7.7.7]
K02334
K02335	DNA replication	Replication and repair	Genetic Information Processing	ko03030	polA; DNA polymerase I [EC:2.7.7.7]
K02336
K02337	DNA replication	Replication and repair	Genetic Information Processing	ko03030	dnaE; DNA polymerase III subunit alpha [EC:2.7.7.7]
K02338	DNA replication	Replication and repair	Genetic Information Processing	ko03030	dnaN; DNA polymerase III subunit beta [EC:2.7.7.7]
K02339	DNA replication	Replication and repair	Genetic Information Processing	ko03030	holC; DNA polymerase III subunit chi [EC:2.7.7.7]
K02340	DNA replication	Replication and repair	Genetic Information Processing	ko03030	holA; DNA polymerase III subunit delta [EC:2.7.7.7]
K02341	DNA replication	Replication and repair	Genetic Information Processing	ko03030	holB; DNA polymerase III subunit delta' [EC:2.7.7.7]
K02342	DNA replication	Replication and repair	Genetic Information Processing	ko03030	dnaQ; DNA polymerase III subunit epsilon [EC:2.7.7.7]
K02343	DNA replication	Replication and repair	Genetic Information Processing	ko03030	dnaX; DNA polymerase III subunit gamma/tau [EC:2.7.7.7]
K02344	DNA replication	Replication and repair	Genetic Information Processing	ko03030	holD; DNA polymerase III subunit psi [EC:2.7.7.7]
K02345	DNA replication	Replication and repair	Genetic Information Processing	ko03030	holE; DNA polymerase III subunit theta [EC:2.7.7.7]
K02346
K02347
K02347!K02347
K02348
K02350	Fanconi anemia pathway	Replication and repair	Genetic Information Processing	ko03460	REV3L, POLZ; DNA polymerase zeta [EC:2.7.7.7]
K02351
K02352
K02355
K02356
K02357
K02358	Plant-pathogen interaction	Environmental adaptation	Organismal Systems	ko04626	tuf, TUFM; elongation factor Tu
K02361	Ubiquinone and other terpenoid-quinone biosynthesis	Metabolism of cofactors and vitamins	Metabolism	ko00130	entC; isochorismate synthase [EC:5.4.4.2]
K02362	Mycolic acid biosynthesis	Lipid metabolism	Metabolism	ko00074	entD, pptT; enterobactin synthetase component D / holo-[acyl-carrier protein] synthase [EC:6.3.2.14 2.7.8.7]
K02363	Biosynthesis of siderophore group nonribosomal peptides	Metabolism of terpenoids and polyketides	Metabolism	ko01053	entE, dhbE, vibE, mxcE; 2,3-dihydroxybenzoate---[aryl-carrier protein] ligase [EC:6.3.2.14 6.2.1.71]
K02364	Biosynthesis of siderophore group nonribosomal peptides	Metabolism of terpenoids and polyketides	Metabolism	ko01053	entF; L-serine---[L-seryl-carrier protein] ligase [EC:6.3.2.14 6.2.1.72]
K02365	Cell cycle	Cell growth and death	Cellular Processes	ko04110	ESP1; separase [EC:3.4.22.49]
K02371	Fatty acid biosynthesis	Lipid metabolism	Metabolism	ko00061	fabK; enoyl-[acyl-carrier protein] reductase II [EC:1.3.1.9]
K02372	Fatty acid biosynthesis	Lipid metabolism	Metabolism	ko00061	fabZ; 3-hydroxyacyl-[acyl-carrier-protein] dehydratase [EC:4.2.1.59]
K02377	Fructose and mannose metabolism	Carbohydrate metabolism	Metabolism	ko00051	TSTA3, fcl; GDP-L-fucose synthase [EC:1.1.1.271]
K02379
K02380
K02381
K02385
K02386	Flagellar assembly	Cell motility	Cellular Processes	ko02040	flgA; flagellar basal body P-ring formation protein FlgA
K02387	Flagellar assembly	Cell motility	Cellular Processes	ko02040	flgB; flagellar basal-body rod protein FlgB
K02388	Flagellar assembly	Cell motility	Cellular Processes	ko02040	flgC; flagellar basal-body rod protein FlgC
K02389	Flagellar assembly	Cell motility	Cellular Processes	ko02040	flgD; flagellar basal-body rod modification protein FlgD
K02390	Flagellar assembly	Cell motility	Cellular Processes	ko02040	flgE; flagellar hook protein FlgE
K02391	Flagellar assembly	Cell motility	Cellular Processes	ko02040	flgF; flagellar basal-body rod protein FlgF
K02392	Flagellar assembly	Cell motility	Cellular Processes	ko02040	flgG; flagellar basal-body rod protein FlgG
K02393	Flagellar assembly	Cell motility	Cellular Processes	ko02040	flgH; flagellar L-ring protein FlgH
K02394	Flagellar assembly	Cell motility	Cellular Processes	ko02040	flgI; flagellar P-ring protein FlgI
K02395	Flagellar assembly	Cell motility	Cellular Processes	ko02040	flgJ; peptidoglycan hydrolase FlgJ
K02396	Flagellar assembly	Cell motility	Cellular Processes	ko02040	flgK; flagellar hook-associated protein 1
K02397	Flagellar assembly	Cell motility	Cellular Processes	ko02040	flgL; flagellar hook-associated protein 3 FlgL
K02398	Two-component system	Signal transduction	Environmental Information Processing	ko02020	flgM; negative regulator of flagellin synthesis FlgM
K02399	Flagellar assembly	Cell motility	Cellular Processes	ko02040	flgN; flagellar biosynthesis protein FlgN
K02400	Flagellar assembly	Cell motility	Cellular Processes	ko02040	flhA; flagellar biosynthesis protein FlhA
K02401	Flagellar assembly	Cell motility	Cellular Processes	ko02040	flhB; flagellar biosynthesis protein FlhB
K02402	Two-component system	Signal transduction	Environmental Information Processing	ko02020	flhC; flagellar transcriptional activator FlhC
K02403	Two-component system	Signal transduction	Environmental Information Processing	ko02020	flhD; flagellar transcriptional activator FlhD
K02404
K02405	Two-component system	Signal transduction	Environmental Information Processing	ko02020	fliA, whiG; RNA polymerase sigma factor FliA
K02406	Two-component system	Signal transduction	Environmental Information Processing	ko02020	fliC, hag; flagellin
K02407	Flagellar assembly	Cell motility	Cellular Processes	ko02040	fliD; flagellar hook-associated protein 2
K02408	Flagellar assembly	Cell motility	Cellular Processes	ko02040	fliE; flagellar hook-basal body complex protein FliE
K02409	Flagellar assembly	Cell motility	Cellular Processes	ko02040	fliF; flagellar M-ring protein FliF
K02410	Bacterial chemotaxis	Cell motility	Cellular Processes	ko02030	fliG; flagellar motor switch protein FliG
K02411	Flagellar assembly	Cell motility	Cellular Processes	ko02040	fliH; flagellar assembly protein FliH
K02412	Flagellar assembly	Cell motility	Cellular Processes	ko02040	fliI; flagellum-specific ATP synthase [EC:7.4.2.8]
K02413	Flagellar assembly	Cell motility	Cellular Processes	ko02040	fliJ; flagellar protein FliJ
K02414	Flagellar assembly	Cell motility	Cellular Processes	ko02040	fliK; flagellar hook-length control protein FliK
K02415	Flagellar assembly	Cell motility	Cellular Processes	ko02040	fliL; flagellar protein FliL
K02416	Bacterial chemotaxis	Cell motility	Cellular Processes	ko02030	fliM; flagellar motor switch protein FliM
K02417	Bacterial chemotaxis	Cell motility	Cellular Processes	ko02030	fliN; flagellar motor switch protein FliN
K02418	Flagellar assembly	Cell motility	Cellular Processes	ko02040	fliO, fliZ; flagellar protein FliO/FliZ
K02419	Flagellar assembly	Cell motility	Cellular Processes	ko02040	fliP; flagellar biosynthesis protein FliP
K02420	Flagellar assembly	Cell motility	Cellular Processes	ko02040	fliQ; flagellar biosynthesis protein FliQ
K02421	Flagellar assembly	Cell motility	Cellular Processes	ko02040	fliR; flagellar biosynthesis protein FliR
K02422	Flagellar assembly	Cell motility	Cellular Processes	ko02040	fliS; flagellar secretion chaperone FliS
K02423	Flagellar assembly	Cell motility	Cellular Processes	ko02040	fliT; flagellar protein FliT
K02424	ABC transporters	Membrane transport	Environmental Information Processing	ko02010	tcyA, tcyJ, fliY; L-cystine transport system substrate-binding protein
K02425	Biofilm formation - Escherichia coli	Cellular community - prokaryotes	Cellular Processes	ko02026	fliZ; regulator of sigma S factor FliZ
K02426
K02427
K02428
K02429
K02430
K02431
K02433	Aminoacyl-tRNA biosynthesis	Translation	Genetic Information Processing	ko00970	gatA, QRSL1; aspartyl-tRNA(Asn)/glutamyl-tRNA(Gln) amidotransferase subunit A [EC:6.3.5.6 6.3.5.7]
K02434	Aminoacyl-tRNA biosynthesis	Translation	Genetic Information Processing	ko00970	gatB, PET112; aspartyl-tRNA(Asn)/glutamyl-tRNA(Gln) amidotransferase subunit B [EC:6.3.5.6 6.3.5.7]
K02435	Aminoacyl-tRNA biosynthesis	Translation	Genetic Information Processing	ko00970	gatC, GATC; aspartyl-tRNA(Asn)/glutamyl-tRNA(Gln) amidotransferase subunit C [EC:6.3.5.6 6.3.5.7]
K02436
K02437	Glyoxylate and dicarboxylate metabolism	Carbohydrate metabolism	Metabolism	ko00630	gcvH, GCSH; glycine cleavage system H protein
K02438	Starch and sucrose metabolism	Carbohydrate metabolism	Metabolism	ko00500	glgX; glycogen debranching enzyme [EC:3.2.1.196]
K02439	Sulfur metabolism	Energy metabolism	Metabolism	ko00920	glpE; thiosulfate sulfurtransferase [EC:2.8.1.1]
K02440
K02441
K02442
K02443
K02444
K02445
K02446	Glycolysis / Gluconeogenesis	Carbohydrate metabolism	Metabolism	ko00010	glpX; fructose-1,6-bisphosphatase II [EC:3.1.3.11]
K02448
K02450
K02451
K02452	Bacterial secretion system	Membrane transport	Environmental Information Processing	ko03070	gspC; general secretion pathway protein C
K02453	Bacterial secretion system	Membrane transport	Environmental Information Processing	ko03070	gspD; general secretion pathway protein D
K02454	Bacterial secretion system	Membrane transport	Environmental Information Processing	ko03070	gspE; general secretion pathway protein E [EC:7.4.2.8]
K02455	Bacterial secretion system	Membrane transport	Environmental Information Processing	ko03070	gspF; general secretion pathway protein F
K02456	Bacterial secretion system	Membrane transport	Environmental Information Processing	ko03070	gspG; general secretion pathway protein G
K02457	Bacterial secretion system	Membrane transport	Environmental Information Processing	ko03070	gspH; general secretion pathway protein H
K02458	Bacterial secretion system	Membrane transport	Environmental Information Processing	ko03070	gspI; general secretion pathway protein I
K02459	Bacterial secretion system	Membrane transport	Environmental Information Processing	ko03070	gspJ; general secretion pathway protein J
K02460	Bacterial secretion system	Membrane transport	Environmental Information Processing	ko03070	gspK; general secretion pathway protein K
K02461	Bacterial secretion system	Membrane transport	Environmental Information Processing	ko03070	gspL; general secretion pathway protein L
K02462	Bacterial secretion system	Membrane transport	Environmental Information Processing	ko03070	gspM; general secretion pathway protein M
K02463	Biofilm formation - Vibrio cholerae	Cellular community - prokaryotes	Cellular Processes	ko05111	gspN; general secretion pathway protein N
K02466
K02467
K02468
K02469
K02470
K02471	ABC transporters	Membrane transport	Environmental Information Processing	ko02010	bacA, bclA; vitamin B12/bleomycin/antimicrobial peptide transport system ATP-binding/permease protein
K02472	Amino sugar and nucleotide sugar metabolism	Carbohydrate metabolism	Metabolism	ko00520	wecC; UDP-N-acetyl-D-mannosaminuronic acid dehydrogenase [EC:1.1.1.336]
K02473	Amino sugar and nucleotide sugar metabolism	Carbohydrate metabolism	Metabolism	ko00520	wbpP; UDP-N-acetylglucosamine/UDP-N-acetyl-alpha-D-glucosaminouronate 4-epimerase [EC:5.1.3.7 5.1.3.45]
K02474	Amino sugar and nucleotide sugar metabolism	Carbohydrate metabolism	Metabolism	ko00520	wbpO; UDP-N-acetyl-D-glucosamine/UDP-N-acetyl-D-galactosamine dehydrogenase [EC:1.1.1.136 1.1.1.-]
K02475
K02476
K02477
K02478
K02479
K02480
K02481
K02482
K02483
K02484
K02485
K02486
K02487
K02488	Two-component system	Signal transduction	Environmental Information Processing	ko02020	pleD; two-component system, cell cycle response regulator [EC:2.7.7.65]
K02490	Two-component system	Signal transduction	Environmental Information Processing	ko02020	spo0F; two-component system, response regulator, stage 0 sporulation protein F
K02491	Two-component system	Signal transduction	Environmental Information Processing	ko02020	kinA; two-component system, sporulation sensor kinase A [EC:2.7.13.3]
K02492	Porphyrin metabolism	Metabolism of cofactors and vitamins	Metabolism	ko00860	hemA; glutamyl-tRNA reductase [EC:1.2.1.70]
K02493
K02494
K02495	Porphyrin metabolism	Metabolism of cofactors and vitamins	Metabolism	ko00860	hemN, hemZ; oxygen-independent coproporphyrinogen III oxidase [EC:1.3.98.3]
K02496	Porphyrin metabolism	Metabolism of cofactors and vitamins	Metabolism	ko00860	hemX; uroporphyrin-III C-methyltransferase [EC:2.1.1.107]
K02497
K02498
K02499
K02500	Histidine metabolism	Amino acid metabolism	Metabolism	ko00340	hisF; imidazole glycerol-phosphate synthase subunit HisF [EC:4.3.2.10]
K02501	Histidine metabolism	Amino acid metabolism	Metabolism	ko00340	hisH; imidazole glycerol-phosphate synthase subunit HisH [EC:4.3.2.10]
K02502	Histidine metabolism	Amino acid metabolism	Metabolism	ko00340	hisZ; ATP phosphoribosyltransferase regulatory subunit
K02503
K02504
K02505
K02506
K02507
K02508
K02509	Tyrosine metabolism	Amino acid metabolism	Metabolism	ko00350	hpaH; 2-oxo-hept-3-ene-1,7-dioate hydratase [EC:4.2.1.-]
K02510	Tyrosine metabolism	Amino acid metabolism	Metabolism	ko00350	hpaI, hpcH; 4-hydroxy-2-oxoheptanedioate aldolase [EC:4.1.2.52]
K02511
K02517	Lipopolysaccharide biosynthesis	Glycan biosynthesis and metabolism	Metabolism	ko00540	lpxL, htrB; Kdo2-lipid IVA lauroyltransferase/acyltransferase [EC:2.3.1.241 2.3.1.-]
K02518
K02519
K02520
K02521
K02523	Terpenoid backbone biosynthesis	Metabolism of terpenoids and polyketides	Metabolism	ko00900	ispB; octaprenyl-diphosphate synthase [EC:2.5.1.90]
K02525
K02526
K02527	Lipopolysaccharide biosynthesis	Glycan biosynthesis and metabolism	Metabolism	ko00540	kdtA, waaA; 3-deoxy-D-manno-octulosonic-acid transferase [EC:2.4.99.12 2.4.99.13 2.4.99.14 2.4.99.15]
K02528
K02529
K02530
K02532
K02533
K02535	Lipopolysaccharide biosynthesis	Glycan biosynthesis and metabolism	Metabolism	ko00540	lpxC; UDP-3-O-[3-hydroxymyristoyl] N-acetylglucosamine deacetylase [EC:3.5.1.108]
K02536	Lipopolysaccharide biosynthesis	Glycan biosynthesis and metabolism	Metabolism	ko00540	lpxD; UDP-3-O-[3-hydroxymyristoyl] glucosamine N-acyltransferase [EC:2.3.1.191]
K02538
K02540	DNA replication	Replication and repair	Genetic Information Processing	ko03030	MCM2; DNA replication licensing factor MCM2 [EC:5.6.2.3]
K02548	Ubiquinone and other terpenoid-quinone biosynthesis	Metabolism of cofactors and vitamins	Metabolism	ko00130	menA; 1,4-dihydroxy-2-naphthoate polyprenyltransferase [EC:2.5.1.74]
K02549	Ubiquinone and other terpenoid-quinone biosynthesis	Metabolism of cofactors and vitamins	Metabolism	ko00130	menC; o-succinylbenzoate synthase [EC:4.2.1.113]
K02550
K02551	Ubiquinone and other terpenoid-quinone biosynthesis	Metabolism of cofactors and vitamins	Metabolism	ko00130	menD; 2-succinyl-5-enolpyruvyl-6-hydroxy-3-cyclohexene-1-carboxylate synthase [EC:2.2.1.9]
K02552	Ubiquinone and other terpenoid-quinone biosynthesis	Metabolism of cofactors and vitamins	Metabolism	ko00130	menF; menaquinone-specific isochorismate synthase [EC:5.4.4.2]
K02553
K02554	Phenylalanine metabolism	Amino acid metabolism	Metabolism	ko00360	mhpD; 2-keto-4-pentenoate hydratase [EC:4.2.1.80]
K02556	Two-component system	Signal transduction	Environmental Information Processing	ko02020	motA; chemotaxis protein MotA
K02557	Bacterial chemotaxis	Cell motility	Cellular Processes	ko02030	motB; chemotaxis protein MotB
K02558
K02560	Lipopolysaccharide biosynthesis	Glycan biosynthesis and metabolism	Metabolism	ko00540	lpxM, msbB; lauroyl-Kdo2-lipid IVA myristoyltransferase [EC:2.3.1.243]
K02562
K02563	Peptidoglycan biosynthesis	Glycan biosynthesis and metabolism	Metabolism	ko00550	murG; UDP-N-acetylglucosamine--N-acetylmuramyl-(pentapeptide) pyrophosphoryl-undecaprenol N-acetylglucosamine transferase [EC:2.4.1.227]
K02564	Amino sugar and nucleotide sugar metabolism	Carbohydrate metabolism	Metabolism	ko00520	nagB, GNPDA; glucosamine-6-phosphate deaminase [EC:3.5.99.6]
K02565
K02566	Purine metabolism	Nucleotide metabolism	Metabolism	ko00230	nagD; 5'-nucleotidase [EC:3.1.3.5]
K02567	Nitrogen metabolism	Energy metabolism	Metabolism	ko00910	napA; nitrate reductase (cytochrome) [EC:1.9.6.1]
K02568	Nitrogen metabolism	Energy metabolism	Metabolism	ko00910	napB; nitrate reductase (cytochrome), electron transfer subunit
K02569
K02570
K02571
K02572
K02573
K02574
K02575	Nitrogen metabolism	Energy metabolism	Metabolism	ko00910	NRT2, narK, nrtP, nasA; MFS transporter, NNP family, nitrate/nitrite transporter
K02584	Two-component system	Signal transduction	Environmental Information Processing	ko02020	nifA; Nif-specific regulatory protein
K02585
K02586	Nitrogen metabolism	Energy metabolism	Metabolism	ko00910	nifD; nitrogenase molybdenum-iron protein alpha chain [EC:1.18.6.1]
K02587
K02588	Nitrogen metabolism	Energy metabolism	Metabolism	ko00910	nifH; nitrogenase iron protein NifH
K02589
K02590
K02591	Nitrogen metabolism	Energy metabolism	Metabolism	ko00910	nifK; nitrogenase molybdenum-iron protein beta chain [EC:1.18.6.1]
K02592
K02593
K02594	Pyruvate metabolism	Carbohydrate metabolism	Metabolism	ko00620	nifV; homocitrate synthase NifV [EC:2.3.3.14]
K02595
K02596
K02597
K02598
K02600
K02601
K02609	Phenylalanine metabolism	Amino acid metabolism	Metabolism	ko00360	paaA; ring-1,2-phenylacetyl-CoA epoxidase subunit PaaA [EC:1.14.13.149]
K02610	Phenylalanine metabolism	Amino acid metabolism	Metabolism	ko00360	paaB; ring-1,2-phenylacetyl-CoA epoxidase subunit PaaB
K02611	Phenylalanine metabolism	Amino acid metabolism	Metabolism	ko00360	paaC; ring-1,2-phenylacetyl-CoA epoxidase subunit PaaC [EC:1.14.13.149]
K02612	Phenylalanine metabolism	Amino acid metabolism	Metabolism	ko00360	paaD; ring-1,2-phenylacetyl-CoA epoxidase subunit PaaD
K02613	Phenylalanine metabolism	Amino acid metabolism	Metabolism	ko00360	paaE; ring-1,2-phenylacetyl-CoA epoxidase subunit PaaE
K02614	Phenylalanine metabolism	Amino acid metabolism	Metabolism	ko00360	paaI; acyl-CoA thioesterase [EC:3.1.2.-]
K02615	Phenylalanine metabolism	Amino acid metabolism	Metabolism	ko00360	paaJ; 3-oxo-5,6-didehydrosuberyl-CoA/3-oxoadipyl-CoA thiolase [EC:2.3.1.223 2.3.1.174]
K02616
K02617
K02618	Phenylalanine metabolism	Amino acid metabolism	Metabolism	ko00360	paaZ; oxepin-CoA hydrolase / 3-oxo-5,6-dehydrosuberyl-CoA semialdehyde dehydrogenase [EC:3.3.2.12 1.2.1.91]
K02619	Folate biosynthesis	Metabolism of cofactors and vitamins	Metabolism	ko00790	pabC; 4-amino-4-deoxychorismate lyase [EC:4.1.3.38]
K02621
K02622
K02623
K02624
K02625
K02626	Arginine and proline metabolism	Amino acid metabolism	Metabolism	ko00330	pdaD; arginine decarboxylase [EC:4.1.1.19]
K02635	Photosynthesis	Energy metabolism	Metabolism	ko00195	petB; cytochrome b6
K02636	Photosynthesis	Energy metabolism	Metabolism	ko00195	petC; cytochrome b6-f complex iron-sulfur subunit [EC:7.1.1.6]
K02638	Photosynthesis	Energy metabolism	Metabolism	ko00195	petE; plastocyanin
K02639	Photosynthesis	Energy metabolism	Metabolism	ko00195	petF; ferredoxin
K02641	Photosynthesis	Energy metabolism	Metabolism	ko00195	petH; ferredoxin--NADP+ reductase [EC:1.18.1.2]
K02647
K02650	Two-component system	Signal transduction	Environmental Information Processing	ko02020	pilA; type IV pilus assembly protein PilA
K02651	Two-component system	Signal transduction	Environmental Information Processing	ko02020	flp, pilA; pilus assembly protein Flp/PilA
K02652
K02653
K02654
K02655
K02656
K02657	Two-component system	Signal transduction	Environmental Information Processing	ko02020	pilG; twitching motility two-component system response regulator PilG
K02658	Two-component system	Signal transduction	Environmental Information Processing	ko02020	pilH; twitching motility two-component system response regulator PilH
K02659	Two-component system	Signal transduction	Environmental Information Processing	ko02020	pilI; twitching motility protein PilI
K02660	Two-component system	Signal transduction	Environmental Information Processing	ko02020	pilJ; twitching motility protein PilJ
K02661	Two-component system	Signal transduction	Environmental Information Processing	ko02020	pilK; type IV pilus assembly protein PilK
K02662
K02663
K02664
K02665
K02666
K02667	Two-component system	Signal transduction	Environmental Information Processing	ko02020	pilR, pehR; two-component system, NtrC family, response regulator PilR
K02668	Two-component system	Signal transduction	Environmental Information Processing	ko02020	pilS, pehS; two-component system, NtrC family, sensor histidine kinase PilS [EC:2.7.13.3]
K02669
K02670
K02671
K02672
K02673
K02674
K02676
K02679
K02680
K02681
K02682
K02683	DNA replication	Replication and repair	Genetic Information Processing	ko03030	priS, pri1, priA; DNA primase small subunit [EC:2.7.7.102]
K02684	DNA replication	Replication and repair	Genetic Information Processing	ko03030	PRI1; DNA primase small subunit [EC:2.7.7.102]
K02686	Homologous recombination	Replication and repair	Genetic Information Processing	ko03440	priB; primosomal replication protein N
K02687
K02688
K02690	Photosynthesis	Energy metabolism	Metabolism	ko00195	psaB; photosystem I P700 chlorophyll a apoprotein A2 [EC:1.97.1.12]
K02742
K02744	Galactose metabolism	Carbohydrate metabolism	Metabolism	ko00052	agaF; N-acetylgalactosamine PTS system EIIA component [EC:2.7.1.-]
K02745	Galactose metabolism	Carbohydrate metabolism	Metabolism	ko00052	agaV; N-acetylgalactosamine PTS system EIIB component [EC:2.7.1.-]
K02746	Galactose metabolism	Carbohydrate metabolism	Metabolism	ko00052	agaW; N-acetylgalactosamine PTS system EIIC component
K02747	Galactose metabolism	Carbohydrate metabolism	Metabolism	ko00052	agaE; N-acetylgalactosamine PTS system EIID component
K02749
K02752
K02755
K02759	Starch and sucrose metabolism	Carbohydrate metabolism	Metabolism	ko00500	celC, chbA; cellobiose PTS system EIIA component [EC:2.7.1.196 2.7.1.205]
K02760	Starch and sucrose metabolism	Carbohydrate metabolism	Metabolism	ko00500	celA, chbB; cellobiose PTS system EIIB component [EC:2.7.1.196 2.7.1.205]
K02761	Starch and sucrose metabolism	Carbohydrate metabolism	Metabolism	ko00500	celB, chbC; cellobiose PTS system EIIC component
K02763
K02764
K02768	Fructose and mannose metabolism	Carbohydrate metabolism	Metabolism	ko00051	fruB; fructose PTS system EIIA component [EC:2.7.1.202]
K02769	Fructose and mannose metabolism	Carbohydrate metabolism	Metabolism	ko00051	fruAb; fructose PTS system EIIB component [EC:2.7.1.202]
K02770	Fructose and mannose metabolism	Carbohydrate metabolism	Metabolism	ko00051	fruA; fructose PTS system EIIBC or EIIC component [EC:2.7.1.202]
K02771	Fructose and mannose metabolism	Carbohydrate metabolism	Metabolism	ko00051	levG; fructose PTS system EIID component
K02773	Galactose metabolism	Carbohydrate metabolism	Metabolism	ko00052	gatA, sgcA; galactitol PTS system EIIA component [EC:2.7.1.200]
K02774	Galactose metabolism	Carbohydrate metabolism	Metabolism	ko00052	gatB, sgcB; galactitol PTS system EIIB component [EC:2.7.1.200]
K02775	Galactose metabolism	Carbohydrate metabolism	Metabolism	ko00052	gatC, sgcC; galactitol PTS system EIIC component
K02777	Glycolysis / Gluconeogenesis	Carbohydrate metabolism	Metabolism	ko00010	crr; sugar PTS system EIIA component [EC:2.7.1.-]
K02778
K02781	Fructose and mannose metabolism	Carbohydrate metabolism	Metabolism	ko00051	srlB; glucitol/sorbitol PTS system EIIA component [EC:2.7.1.198]
K02782	Fructose and mannose metabolism	Carbohydrate metabolism	Metabolism	ko00051	srlE; glucitol/sorbitol PTS system EIIB component [EC:2.7.1.198]
K02783	Fructose and mannose metabolism	Carbohydrate metabolism	Metabolism	ko00051	srlA; glucitol/sorbitol PTS system EIIC component
K02784	Phosphotransferase system (PTS)	Membrane transport	Environmental Information Processing	ko02060	ptsH; phosphocarrier protein HPr
K02786	Galactose metabolism	Carbohydrate metabolism	Metabolism	ko00052	lacF; lactose PTS system EIIA component [EC:2.7.1.207]
K02790
K02793	Fructose and mannose metabolism	Carbohydrate metabolism	Metabolism	ko00051	manXa; mannose PTS system EIIA component [EC:2.7.1.191]
K02794	Fructose and mannose metabolism	Carbohydrate metabolism	Metabolism	ko00051	manX; mannose PTS system EIIAB component [EC:2.7.1.191]
K02795	Fructose and mannose metabolism	Carbohydrate metabolism	Metabolism	ko00051	manY; mannose PTS system EIIC component
K02796	Fructose and mannose metabolism	Carbohydrate metabolism	Metabolism	ko00051	manZ; mannose PTS system EIID component
K02798	Fructose and mannose metabolism	Carbohydrate metabolism	Metabolism	ko00051	cmtB; mannitol PTS system EIIA component [EC:2.7.1.197]
K02799
K02800	Fructose and mannose metabolism	Carbohydrate metabolism	Metabolism	ko00051	mtlA, cmtA; mannitol PTS system EIICBA or EIICB component [EC:2.7.1.197]
K02802
K02803
K02804	Amino sugar and nucleotide sugar metabolism	Carbohydrate metabolism	Metabolism	ko00520	nagE; N-acetylglucosamine PTS system EIICBA or EIICB component [EC:2.7.1.193]
K02805	O-Antigen nucleotide sugar biosynthesis	Glycan biosynthesis and metabolism	Metabolism	ko00541	wecE, rffA; dTDP-4-amino-4,6-dideoxygalactose transaminase [EC:2.6.1.59]
K02806	Phosphotransferase system (PTS)	Membrane transport	Environmental Information Processing	ko02060	ptsN; nitrogen PTS system EIIA component [EC:2.7.1.-]
K02808
K02809
K02812	Fructose and mannose metabolism	Carbohydrate metabolism	Metabolism	ko00051	sorF, sorA; sorbose PTS system EIIA component [EC:2.7.1.206]
K02813	Fructose and mannose metabolism	Carbohydrate metabolism	Metabolism	ko00051	sorB; sorbose PTS system EIIB component [EC:2.7.1.206]
K02814	Fructose and mannose metabolism	Carbohydrate metabolism	Metabolism	ko00051	sorA, sorC; sorbose PTS system EIIC component
K02815	Fructose and mannose metabolism	Carbohydrate metabolism	Metabolism	ko00051	sorM, sorD; sorbose PTS system EIID component
K02817
K02818
K02821	Ascorbate and aldarate metabolism	Carbohydrate metabolism	Metabolism	ko00053	ulaC, sgaA; ascorbate PTS system EIIA or EIIAB component [EC:2.7.1.194]
K02822	Ascorbate and aldarate metabolism	Carbohydrate metabolism	Metabolism	ko00053	ulaB, sgaB; ascorbate PTS system EIIB component [EC:2.7.1.194]
K02823	Pyrimidine metabolism	Nucleotide metabolism	Metabolism	ko00240	pyrDII; dihydroorotate dehydrogenase electron transfer subunit
K02824
K02825	Pyrimidine metabolism	Nucleotide metabolism	Metabolism	ko00240	pyrR; pyrimidine operon attenuation protein / uracil phosphoribosyltransferase [EC:2.4.2.9]
K02826	Oxidative phosphorylation	Energy metabolism	Metabolism	ko00190	qoxA; cytochrome aa3-600 menaquinol oxidase subunit II [EC:7.1.1.5]
K02827	Oxidative phosphorylation	Energy metabolism	Metabolism	ko00190	qoxB; cytochrome aa3-600 menaquinol oxidase subunit I [EC:7.1.1.5]
K02828	Oxidative phosphorylation	Energy metabolism	Metabolism	ko00190	qoxC; cytochrome aa3-600 menaquinol oxidase subunit III [EC:7.1.1.5]
K02829	Oxidative phosphorylation	Energy metabolism	Metabolism	ko00190	qoxD; cytochrome aa3-600 menaquinol oxidase subunit IV [EC:7.1.1.5]
K02831	Cell cycle - yeast	Cell growth and death	Cellular Processes	ko04111	RAD53; ser/thr/tyr protein kinase RAD53 [EC:2.7.11.-]
K02834
K02835
K02836
K02837
K02838
K02839
K02840	Lipopolysaccharide biosynthesis	Glycan biosynthesis and metabolism	Metabolism	ko00540	waaB, rfaB; UDP-D-galactose:(glucosyl)LPS alpha-1,6-D-galactosyltransferase [EC:2.4.1.-]
K02841	Lipopolysaccharide biosynthesis	Glycan biosynthesis and metabolism	Metabolism	ko00540	waaC, rfaC; lipopolysaccharide heptosyltransferase I [EC:2.4.99.23]
K02843	Lipopolysaccharide biosynthesis	Glycan biosynthesis and metabolism	Metabolism	ko00540	waaF, rfaF; lipopolysaccharide heptosyltransferase II [EC:2.4.99.24]
K02844	Lipopolysaccharide biosynthesis	Glycan biosynthesis and metabolism	Metabolism	ko00540	waaG, rfaG; UDP-glucose:(heptosyl)LPS alpha-1,3-glucosyltransferase [EC:2.4.1.-]
K02846
K02847	Lipopolysaccharide biosynthesis	Glycan biosynthesis and metabolism	Metabolism	ko00540	waaL, rfaL; O-antigen ligase [EC:2.4.99.26]
K02848	Lipopolysaccharide biosynthesis	Glycan biosynthesis and metabolism	Metabolism	ko00540	waaP, rfaP; lipopolysaccharide core heptose(I) kinase [EC:2.7.1.235]
K02849	Lipopolysaccharide biosynthesis	Glycan biosynthesis and metabolism	Metabolism	ko00540	waaQ, rfaQ; lipopolysaccharide heptosyltransferase III [EC:2.4.99.25]
K02851	O-Antigen repeat unit biosynthesis	Glycan biosynthesis and metabolism	Metabolism	ko00542	wecA, tagO, rfe; UDP-GlcNAc:undecaprenyl-phosphate/decaprenyl-phosphate GlcNAc-1-phosphate transferase [EC:2.7.8.33 2.7.8.35]
K02852	Exopolysaccharide biosynthesis	Glycan biosynthesis and metabolism	Metabolism	ko00543	wecG, rffM; UDP-N-acetyl-D-mannosaminouronate:lipid I N-acetyl-D-mannosaminouronosyltransferase [EC:2.4.1.180]
K02853
K02854
K02855
K02856
K02858	Riboflavin metabolism	Metabolism of cofactors and vitamins	Metabolism	ko00740	ribB, RIB3; 3,4-dihydroxy 2-butanone 4-phosphate synthase [EC:4.1.99.12]
K02859
K02860
K02862
K02863	Ribosome	Translation	Genetic Information Processing	ko03010	RP-L1, MRPL1, rplA; large subunit ribosomal protein L1
K02864	Ribosome	Translation	Genetic Information Processing	ko03010	RP-L10, MRPL10, rplJ; large subunit ribosomal protein L10
K02866	Ribosome	Translation	Genetic Information Processing	ko03010	RP-L10e, RPL10; large subunit ribosomal protein L10e
K02867	Ribosome	Translation	Genetic Information Processing	ko03010	RP-L11, MRPL11, rplK; large subunit ribosomal protein L11
K02869	Ribosome	Translation	Genetic Information Processing	ko03010	RP-L12, rpl12; large subunit ribosomal protein L12
K02871	Ribosome	Translation	Genetic Information Processing	ko03010	RP-L13, MRPL13, rplM; large subunit ribosomal protein L13
K02874	Ribosome	Translation	Genetic Information Processing	ko03010	RP-L14, MRPL14, rplN; large subunit ribosomal protein L14
K02876	Ribosome	Translation	Genetic Information Processing	ko03010	RP-L15, MRPL15, rplO; large subunit ribosomal protein L15
K02878	Ribosome	Translation	Genetic Information Processing	ko03010	RP-L16, MRPL16, rplP; large subunit ribosomal protein L16
K02879	Ribosome	Translation	Genetic Information Processing	ko03010	RP-L17, MRPL17, rplQ; large subunit ribosomal protein L17
K02881	Ribosome	Translation	Genetic Information Processing	ko03010	RP-L18, MRPL18, rplR; large subunit ribosomal protein L18
K02883	Ribosome	Translation	Genetic Information Processing	ko03010	RP-L18e, RPL18; large subunit ribosomal protein L18e
K02884	Ribosome	Translation	Genetic Information Processing	ko03010	RP-L19, MRPL19, rplS; large subunit ribosomal protein L19
K02885	Ribosome	Translation	Genetic Information Processing	ko03010	RP-L19e, RPL19; large subunit ribosomal protein L19e
K02886	Ribosome	Translation	Genetic Information Processing	ko03010	RP-L2, MRPL2, RML2, rplB; large subunit ribosomal protein L2
K02887	Ribosome	Translation	Genetic Information Processing	ko03010	RP-L20, MRPL20, rplT; large subunit ribosomal protein L20
K02888	Ribosome	Translation	Genetic Information Processing	ko03010	RP-L21, MRPL21, rplU; large subunit ribosomal protein L21
K02889	Ribosome	Translation	Genetic Information Processing	ko03010	RP-L21e, RPL21; large subunit ribosomal protein L21e
K02890	Ribosome	Translation	Genetic Information Processing	ko03010	RP-L22, MRPL22, rplV; large subunit ribosomal protein L22
K02892	Ribosome	Translation	Genetic Information Processing	ko03010	RP-L23, MRPL23, rplW; large subunit ribosomal protein L23
K02895	Ribosome	Translation	Genetic Information Processing	ko03010	RP-L24, MRPL24, rplX; large subunit ribosomal protein L24
K02896	Ribosome	Translation	Genetic Information Processing	ko03010	RP-L24e, RPL24; large subunit ribosomal protein L24e
K02897	Ribosome	Translation	Genetic Information Processing	ko03010	RP-L25, rplY; large subunit ribosomal protein L25
K02899	Ribosome	Translation	Genetic Information Processing	ko03010	RP-L27, MRPL27, rpmA; large subunit ribosomal protein L27
K02902	Ribosome	Translation	Genetic Information Processing	ko03010	RP-L28, MRPL28, rpmB; large subunit ribosomal protein L28
K02904	Ribosome	Translation	Genetic Information Processing	ko03010	RP-L29, rpmC; large subunit ribosomal protein L29
K02906	Ribosome	Translation	Genetic Information Processing	ko03010	RP-L3, MRPL3, rplC; large subunit ribosomal protein L3
K02907	Ribosome	Translation	Genetic Information Processing	ko03010	RP-L30, MRPL30, rpmD; large subunit ribosomal protein L30
K02908	Ribosome	Translation	Genetic Information Processing	ko03010	RP-L30e, RPL30; large subunit ribosomal protein L30e
K02909	Ribosome	Translation	Genetic Information Processing	ko03010	RP-L31, rpmE; large subunit ribosomal protein L31
K02910	Ribosome	Translation	Genetic Information Processing	ko03010	RP-L31e, RPL31; large subunit ribosomal protein L31e
K02911	Ribosome	Translation	Genetic Information Processing	ko03010	RP-L32, MRPL32, rpmF; large subunit ribosomal protein L32
K02912	Ribosome	Translation	Genetic Information Processing	ko03010	RP-L32e, RPL32; large subunit ribosomal protein L32e
K02913	Ribosome	Translation	Genetic Information Processing	ko03010	RP-L33, MRPL33, rpmG; large subunit ribosomal protein L33
K02914	Ribosome	Translation	Genetic Information Processing	ko03010	RP-L34, MRPL34, rpmH; large subunit ribosomal protein L34
K02916	Ribosome	Translation	Genetic Information Processing	ko03010	RP-L35, MRPL35, rpmI; large subunit ribosomal protein L35
K02919	Ribosome	Translation	Genetic Information Processing	ko03010	RP-L36, MRPL36, rpmJ; large subunit ribosomal protein L36
K02921	Ribosome	Translation	Genetic Information Processing	ko03010	RP-L37Ae, RPL37A; large subunit ribosomal protein L37Ae
K02926	Ribosome	Translation	Genetic Information Processing	ko03010	RP-L4, MRPL4, rplD; large subunit ribosomal protein L4
K02927	Ribosome	Translation	Genetic Information Processing	ko03010	RP-L40e, RPL40, UBA52; ubiquitin-large subunit ribosomal protein L40e
K02929	Ribosome	Translation	Genetic Information Processing	ko03010	RP-L44e, RPL44; large subunit ribosomal protein L44e
K02930	Ribosome	Translation	Genetic Information Processing	ko03010	RP-L4e, RPL4; large subunit ribosomal protein L4e
K02931	Ribosome	Translation	Genetic Information Processing	ko03010	RP-L5, MRPL5, rplE; large subunit ribosomal protein L5
K02933	Ribosome	Translation	Genetic Information Processing	ko03010	RP-L6, MRPL6, rplF; large subunit ribosomal protein L6
K02935	Ribosome	Translation	Genetic Information Processing	ko03010	RP-L7, MRPL12, rplL; large subunit ribosomal protein L7/L12
K02936	Ribosome	Translation	Genetic Information Processing	ko03010	RP-L7Ae, RPL7A; large subunit ribosomal protein L7Ae
K02939	Ribosome	Translation	Genetic Information Processing	ko03010	RP-L9, MRPL9, rplI; large subunit ribosomal protein L9
K02944	Ribosome	Translation	Genetic Information Processing	ko03010	RP-LX, rplX; large subunit ribosomal protein LX
K02945	Ribosome	Translation	Genetic Information Processing	ko03010	RP-S1, rpsA; small subunit ribosomal protein S1
K02946	Ribosome	Translation	Genetic Information Processing	ko03010	RP-S10, MRPS10, rpsJ; small subunit ribosomal protein S10
K02948	Ribosome	Translation	Genetic Information Processing	ko03010	RP-S11, MRPS11, rpsK; small subunit ribosomal protein S11
K02950	Ribosome	Translation	Genetic Information Processing	ko03010	RP-S12, MRPS12, rpsL; small subunit ribosomal protein S12
K02952	Ribosome	Translation	Genetic Information Processing	ko03010	RP-S13, rpsM; small subunit ribosomal protein S13
K02954	Ribosome	Translation	Genetic Information Processing	ko03010	RP-S14, MRPS14, rpsN; small subunit ribosomal protein S14
K02956	Ribosome	Translation	Genetic Information Processing	ko03010	RP-S15, MRPS15, rpsO; small subunit ribosomal protein S15
K02959	Ribosome	Translation	Genetic Information Processing	ko03010	RP-S16, MRPS16, rpsP; small subunit ribosomal protein S16
K02961	Ribosome	Translation	Genetic Information Processing	ko03010	RP-S17, MRPS17, rpsQ; small subunit ribosomal protein S17
K02962	Ribosome	Translation	Genetic Information Processing	ko03010	RP-S17e, RPS17; small subunit ribosomal protein S17e
K02963	Ribosome	Translation	Genetic Information Processing	ko03010	RP-S18, MRPS18, rpsR; small subunit ribosomal protein S18
K02965	Ribosome	Translation	Genetic Information Processing	ko03010	RP-S19, RSM19, rpsS; small subunit ribosomal protein S19
K02966	Ribosome	Translation	Genetic Information Processing	ko03010	RP-S19e, RPS19; small subunit ribosomal protein S19e
K02967	Ribosome	Translation	Genetic Information Processing	ko03010	RP-S2, MRPS2, rpsB; small subunit ribosomal protein S2
K02968	Ribosome	Translation	Genetic Information Processing	ko03010	RP-S20, rpsT; small subunit ribosomal protein S20
K02970	Ribosome	Translation	Genetic Information Processing	ko03010	RP-S21, MRPS21, rpsU; small subunit ribosomal protein S21
K02972
K02974	Ribosome	Translation	Genetic Information Processing	ko03010	RP-S24e, RPS24; small subunit ribosomal protein S24e
K02977	Ribosome	Translation	Genetic Information Processing	ko03010	RP-S27Ae, RPS27A, UBA80; ubiquitin-small subunit ribosomal protein S27Ae
K02978	Ribosome	Translation	Genetic Information Processing	ko03010	RP-S27e, RPS27; small subunit ribosomal protein S27e
K02979	Ribosome	Translation	Genetic Information Processing	ko03010	RP-S28e, RPS28; small subunit ribosomal protein S28e
K02982	Ribosome	Translation	Genetic Information Processing	ko03010	RP-S3, rpsC; small subunit ribosomal protein S3
K02984	Ribosome	Translation	Genetic Information Processing	ko03010	RP-S3Ae, RPS3A; small subunit ribosomal protein S3Ae
K02986	Ribosome	Translation	Genetic Information Processing	ko03010	RP-S4, NAM9, rpsD; small subunit ribosomal protein S4
K02987	Ribosome	Translation	Genetic Information Processing	ko03010	RP-S4e, RPS4; small subunit ribosomal protein S4e
K02988	Ribosome	Translation	Genetic Information Processing	ko03010	RP-S5, MRPS5, rpsE; small subunit ribosomal protein S5
K02990	Ribosome	Translation	Genetic Information Processing	ko03010	RP-S6, MRPS6, rpsF; small subunit ribosomal protein S6
K02991	Ribosome	Translation	Genetic Information Processing	ko03010	RP-S6e, RPS6; small subunit ribosomal protein S6e
K02992	Ribosome	Translation	Genetic Information Processing	ko03010	RP-S7, MRPS7, rpsG; small subunit ribosomal protein S7
K02994	Ribosome	Translation	Genetic Information Processing	ko03010	RP-S8, MRPS8, rpsH; small subunit ribosomal protein S8
K02995	Ribosome	Translation	Genetic Information Processing	ko03010	RP-S8e, RPS8; small subunit ribosomal protein S8e
K02996	Ribosome	Translation	Genetic Information Processing	ko03010	RP-S9, MRPS9, rpsI; small subunit ribosomal protein S9
K03002	RNA polymerase	Transcription	Genetic Information Processing	ko03020	RPA2, POLR1B; DNA-directed RNA polymerase I subunit RPA2 [EC:2.7.7.6]
K03006	RNA polymerase	Transcription	Genetic Information Processing	ko03020	RPB1, POLR2A; DNA-directed RNA polymerase II subunit RPB1 [EC:2.7.7.6]
K03010	RNA polymerase	Transcription	Genetic Information Processing	ko03020	RPB2, POLR2B; DNA-directed RNA polymerase II subunit RPB2 [EC:2.7.7.6]
K03030	Proteasome	Folding, sorting and degradation	Genetic Information Processing	ko03050	PSMD14, RPN11, POH1; 26S proteasome regulatory subunit N11
K03040	RNA polymerase	Transcription	Genetic Information Processing	ko03020	rpoA; DNA-directed RNA polymerase subunit alpha [EC:2.7.7.6]
K03041	RNA polymerase	Transcription	Genetic Information Processing	ko03020	rpoA1; DNA-directed RNA polymerase subunit A' [EC:2.7.7.6]
K03042	RNA polymerase	Transcription	Genetic Information Processing	ko03020	rpoA2; DNA-directed RNA polymerase subunit A\" [EC:2.7.7.6]
K03043	RNA polymerase	Transcription	Genetic Information Processing	ko03020	rpoB; DNA-directed RNA polymerase subunit beta [EC:2.7.7.6]
K03044	RNA polymerase	Transcription	Genetic Information Processing	ko03020	rpoB1; DNA-directed RNA polymerase subunit B' [EC:2.7.7.6]
K03045	RNA polymerase	Transcription	Genetic Information Processing	ko03020	rpoB2; DNA-directed RNA polymerase subunit B\" [EC:2.7.7.6]
K03046	RNA polymerase	Transcription	Genetic Information Processing	ko03020	rpoC; DNA-directed RNA polymerase subunit beta' [EC:2.7.7.6]
K03047	RNA polymerase	Transcription	Genetic Information Processing	ko03020	rpoD; DNA-directed RNA polymerase subunit D [EC:2.7.7.6]
K03048	RNA polymerase	Transcription	Genetic Information Processing	ko03020	rpoE; DNA-directed RNA polymerase subunit delta
K03049	RNA polymerase	Transcription	Genetic Information Processing	ko03020	rpoE1; DNA-directed RNA polymerase subunit E' [EC:2.7.7.6]
K03050
K03051	RNA polymerase	Transcription	Genetic Information Processing	ko03020	rpoF; DNA-directed RNA polymerase subunit F [EC:2.7.7.6]
K03053	RNA polymerase	Transcription	Genetic Information Processing	ko03020	rpoH; DNA-directed RNA polymerase subunit H [EC:2.7.7.6]
K03056	RNA polymerase	Transcription	Genetic Information Processing	ko03020	rpoL; DNA-directed RNA polymerase subunit L [EC:2.7.7.6]
K03060	RNA polymerase	Transcription	Genetic Information Processing	ko03020	rpoZ; DNA-directed RNA polymerase subunit omega [EC:2.7.7.6]
K03064	Proteasome	Folding, sorting and degradation	Genetic Information Processing	ko03050	PSMC6, RPT4; 26S proteasome regulatory subunit T4
K03070	Protein export	Folding, sorting and degradation	Genetic Information Processing	ko03060	secA; preprotein translocase subunit SecA [EC:7.4.2.8]
K03071	Protein export	Folding, sorting and degradation	Genetic Information Processing	ko03060	secB; preprotein translocase subunit SecB
K03072	Protein export	Folding, sorting and degradation	Genetic Information Processing	ko03060	secD; preprotein translocase subunit SecD
K03073	Protein export	Folding, sorting and degradation	Genetic Information Processing	ko03060	secE; preprotein translocase subunit SecE
K03074	Protein export	Folding, sorting and degradation	Genetic Information Processing	ko03060	secF; preprotein translocase subunit SecF
K03075	Protein export	Folding, sorting and degradation	Genetic Information Processing	ko03060	secG; preprotein translocase subunit SecG
K03076	Protein export	Folding, sorting and degradation	Genetic Information Processing	ko03060	secY; preprotein translocase subunit SecY
K03077	Pentose and glucuronate interconversions	Carbohydrate metabolism	Metabolism	ko00040	araD, ulaF, sgaE, sgbE; L-ribulose-5-phosphate 4-epimerase [EC:5.1.3.4]
K03078	Pentose and glucuronate interconversions	Carbohydrate metabolism	Metabolism	ko00040	ulaD, sgaH, sgbH; 3-dehydro-L-gulonate-6-phosphate decarboxylase [EC:4.1.1.85]
K03079	Pentose and glucuronate interconversions	Carbohydrate metabolism	Metabolism	ko00040	ulaE, sgaU, sgbU; L-ribulose-5-phosphate 3-epimerase [EC:5.1.3.22]
K03080
K03081
K03082
K03086	Flagellar assembly	Cell motility	Cellular Processes	ko02040	rpoD; RNA polymerase primary sigma factor
K03087	Biofilm formation - Vibrio cholerae	Cellular community - prokaryotes	Cellular Processes	ko05111	rpoS; RNA polymerase nonessential primary-like sigma factor
K03088
K03089
K03090
K03091
[truncated: 5,429 more rows]

## Sheet: Table S3
Supplementary Table S3 | Detailed genomic information and phylogenetic classification of 227 MAGs.
MAG Id	Mumber of contigs	GC content	Completeness	Contamination	OTG	Gumber of total CAZY	Gumber of NR gene	Genome size bp	Genome size Mb	N50	Classification
D4-3-bin.35	765	0.52	58.63	7.26	24.22	182	2577	2614196	2.6142	3742	d__Bacteria;p__Acidobacteriota;c__Blastocatellia;o__Pyrinomonadales;f__Pyrinomonadaceae;g__OLB17;s__
D4-3-bin.18	543	0.516	74.83	7.92	25.11	135	2785	3045228	3.04523	6291	d__Bacteria;p__Acidobacteriota;c__Blastocatellia;o__Pyrinomonadales;f__Pyrinomonadaceae;g__OLB17;s__
D4-3-bin.1	455	0.698	90.67	3.47	25.24	202	3208	4221264	4.22126	13794	d__Bacteria;p__Acidobacteriota;c__Thermoanaerobaculia;o__UBA5704;f__;g__;s__
D4-3-bin.32	103	0.518	96.58	1.76	25.52	208	3222	3967125	3.96712	63550	d__Bacteria;p__Acidobacteriota;c__Blastocatellia;o__Pyrinomonadales;f__Pyrinomonadaceae;g__OLB17;s__
D4-2-bin.19	742	0.476	53.38	2.85	25.71	30	1443	1251445	1.25144	1686	d__Bacteria;p__Proteobacteria;c__Gammaproteobacteria;o__Pseudomonadales;f__Saccharospirillaceae;g__;s__
D0-2-bin.1	37	0.516	93.16	2.61	25.94	185	3119	3809145	3.80915	174052	d__Bacteria;p__Acidobacteriota;c__Blastocatellia;o__Pyrinomonadales;f__Pyrinomonadaceae;g__OLB17;s__
D0-1-bin.3	938	0.701	68.13	2.76	26.46	137	3173	3566063	3.56606	4313	d__Bacteria;p__Proteobacteria;c__Gammaproteobacteria;o__Xanthomonadales;f__Ahniellaceae;g__;s__
D0-3-bin.22	1503	0.533	56.4	4.78	26.5	113	2504	2564482	2.56448	1722	d__Bacteria;p__Zixibacteria;c__MSB-5A5;o__;f__;g__;s__
D0-1-bin.8	1310	0.728	55.2	5.68	26.67	96	2171	3167260	3.16726	2403	d__Bacteria;p__Planctomycetota;c__GCA-002687715;o__;f__;g__;s__
D0-1-bin.18	549	0.388	66.88	2.63	26.76	165	2145	2275624	2.27562	4723	d__Bacteria;p__Bacteroidota;c__Bacteroidia;o__Chitinophagales;f__Chitinophagaceae;g__JJ008;s__
D0-1-bin.12	1854	0.533	61.01	8.49	26.77	157	3193	3381140	3.38114	1879	d__Bacteria;p__Zixibacteria;c__MSB-5A5;o__;f__;g__;s__
D4-3-bin.39	668	0.569	81.37	0	26.87	316	3809	5475057	5.47506	10844	d__Bacteria;p__Planctomycetota;c__Planctomycetes;o__Pirellulales;f__Ga0077529;g__;s__
D0-3-bin.4	210	0.558	92.75	1.85	26.9	205	2495	3066079	3.06608	24023	d__Bacteria;p__Armatimonadota;c__Fimbriimonadia;o__Fimbriimonadales;f__Fimbriimonadaceae;g__;s__
D0-1-bin.19	432	0.665	73.72	6.93	27.31	61	2256	2243600	2.2436	6663	d__Bacteria;p__Proteobacteria;c__Gammaproteobacteria;o__Steroidobacterales;f__Steroidobacteraceae;g__UBA964;s__
D0-1-bin.10	376	0.623	90.48	1.66	27.46	117	2730	3219322	3.21932	12853	d__Bacteria;p__Proteobacteria;c__Gammaproteobacteria;o__Xanthomonadales;f__Rhodanobacteraceae;g__Dokdonella;s__
D4-3-bin.51	1176	0.597	51.71	6.69	27.49	46	2589	1925731	1.92573	1654	d__Bacteria;p__Proteobacteria;c__Alphaproteobacteria;o__Rhizobiales;f__Anderseniellaceae;g__QKVK01;s__
D4-2-bin.52	303	0.623	77.83	1.26	27.59	50	2518	2488255	2.48826	13754	d__Bacteria;p__Actinobacteriota;c__Actinobacteria;o__Actinomycetales;f__Micrococcaceae;g__Glutamicibacter;s__Glutamicibacter mysorens
D4-3-bin.7	932	0.65	50.47	8.62	27.63	112	3003	4166505	4.1665	5659	d__Bacteria;p__Acidobacteriota;c__Blastocatellia;o__Pyrinomonadales;f__;g__;s__
D0-3-bin.1	395	0.404	93.92	1.97	27.66	274	3212	3758816	3.75882	12293	d__Bacteria;p__Bacteroidota;c__Bacteroidia;o__Chitinophagales;f__Chitinophagaceae;g__JJ008;s__
D4-2-bin.24	72	0.699	99.15	1.38	27.76	113	2658	3180049	3.18005	82255	d__Bacteria;p__Actinobacteriota;c__Acidimicrobiia;o__IMCC26256;f__PALSA-610;g__;s__
D0-1-bin.17	168	0.693	84.92	5.23	27.92	100	2511	2776060	2.77606	23882	d__Bacteria;p__Proteobacteria;c__Gammaproteobacteria;o__Steroidobacterales;f__Steroidobacteraceae;g__UBA964;s__
D27-2-bin.71	1002	0.712	51.32	6.46	27.93	162	2738	2469436	2.46944	2976	d__Bacteria;p__Actinobacteriota;c__Actinobacteria;o__Mycobacteriales;f__Micromonosporaceae;g__Glycomyces;s__
D4-2-bin.22	193	0.7	54.31	0.86	27.97	86	1682	2015811	2.01581	13676	d__Bacteria;p__Actinobacteriota;c__Acidimicrobiia;o__UBA2766;f__;g__;s__
D4-3-bin.17	461	0.687	74.69	1.95	28.04	50	2141	2371618	2.37162	7093	d__Bacteria;p__Chloroflexota_A;c__Ellin6529;o__CSP1-4;f__CSP1-4;g__;s__
D0-3-bin.2	294	0.542	87.94	0.48	28.07	223	2324	2918472	2.91847	15022	d__Bacteria;p__Bacteroidota;c__Bacteroidia;o__AKYH767-A;f__2013-40CM-41-45;g__;s__
D27-2-bin.38	99	0.491	97.02	0.02	28.13	153	2544	2996373	2.99637	50923	d__Bacteria;p__Bacteroidota;c__Bacteroidia;o__Sphingobacteriales;f__Sphingobacteriaceae;g__;s__
D27-1-bin.13	454	0.73	99.2	0.21	28.23	292	6055	6772781	6.77278	25418	d__Bacteria;p__Actinobacteriota;c__Actinobacteria;o__Streptomycetales;f__Streptomycetaceae;g__Streptomyces;s__
D4-1-bin.35	231	0.698	79.75	1.89	28.46	86	2162	2256019	2.25602	13556	d__Bacteria;p__Actinobacteriota;c__Actinobacteria;o__Actinomycetales;f__Dermatophilaceae;g__Phycicoccus;s__
D4-2-bin.3	202	0.706	98.29	2.14	28.58	187	3080	3900727	3.90073	37430	d__Bacteria;p__Actinobacteriota;c__Acidimicrobiia;o__UBA2766;f__;g__;s__
D27-2-bin.58	352	0.489	93.49	1.43	28.61	361	4084	4961336	4.96134	23250	d__Bacteria;p__Bacteroidota;c__Bacteroidia;o__Sphingobacteriales;f__Sphingobacteriaceae;g__Parapedobacter;s__
D4-3-bin.4	440	0.67	90.49	6.16	28.62	155	3741	4296185	4.29619	24943	d__Bacteria;p__Actinobacteriota;c__Acidimicrobiia;o__Microtrichales;f__Microtrichaceae;g__UBA11034;s__
D4-3-bin.40	617	0.607	64.39	1.86	28.64	99	1828	1945000	1.945	3624	d__Bacteria;p__Actinobacteriota;c__Actinobacteria;o__Nanopelagicales;f__UBA10799;g__UBA10799;s__
D4-3-bin.25	196	0.609	96.58	1.28	28.84	74	1819	2042298	2.0423	14684	d__Bacteria;p__Actinobacteriota;c__Acidimicrobiia;o__IMCC26256;f__;g__;s__
D27-2-bin.44	79	0.446	97.94	0	29	183	2627	3164704	3.1647	78743	d__Bacteria;p__Bacteroidota;c__Bacteroidia;o__Sphingobacteriales;f__Sphingobacteriaceae;g__Sphingobacterium;s__
D4-2-bin.14	223	0.646	78.08	1.9	29	57	1691	1751508	1.75151	9045	d__Bacteria;p__Proteobacteria;c__Alphaproteobacteria;o__Rhizobiales;f__Xanthobacteraceae;g__;s__
D4-2-bin.25	294	0.731	81.53	1.45	29.04	74	2149	2212336	2.21234	8437	d__Bacteria;p__Actinobacteriota;c__Actinobacteria;o__Actinomycetales;f__Dermatophilaceae;g__GCA-2748155;s__
D4-3-bin.16	145	0.646	91.83	0.76	29.14	84	2908	3083902	3.0839	31035	d__Bacteria;p__Proteobacteria;c__Gammaproteobacteria;o__Burkholderiales;f__Rhodocyclaceae;g__Fen-999;s__
D4-3-bin.50	1084	0.546	50.6	6.12	29.22	118	1819	1800023	1.80002	1678	d__Bacteria;p__Armatimonadota;c__Fimbriimonadia;o__Fimbriimonadales;f__Fimbriimonadaceae;g__;s__
D4-1-bin.51	1561	0.663	52.73	7.72	29.25	123	3128	2800433	2.80043	1840	d__Bacteria;p__Chloroflexota;c__Dehalococcoidia;o__UBA2991;f__UBA2991;g__G233;s__
D27-1-bin.11	955	0.679	66.1	1.99	29.26	53	2693	2373254	2.37325	2789	d__Bacteria;p__Actinobacteriota;c__Actinobacteria;o__Propionibacteriales;f__Nocardioidaceae;g__Nocardioides;s__
D27-1-bin.29	756	0.678	55.63	1.52	29.28	59	2279	1905468	1.90547	2548	d__Bacteria;p__Proteobacteria;c__Alphaproteobacteria;o__Rhodobacterales;f__Rhodobacteraceae;g__Paracoccus;s__
D0-3-bin.5	870	0.404	80.98	0.9	29.31	132	2306	2208822	2.20882	2899	d__Bacteria;p__Bacteroidota;c__Bacteroidia;o__Chitinophagales;f__Chitinophagaceae;g__Ferruginibacter;s__
D27-1-bin.18	290	0.705	92.79	1.93	29.31	75	2397	2437249	2.43725	11749	d__Bacteria;p__Proteobacteria;c__Gammaproteobacteria;o__Xanthomonadales;f__Xanthomonadaceae;g__Lysobacter;s__Lysobacter defluvii
D0-3-bin.16	198	0.463	62.79	1.1	29.35	39	536	568219	0.568219	3553	d__Bacteria;p__Patescibacteria;c__UBA1384;o__2-12-FULL-50-11;f__2-12-FULL-50-11;g__;s__
D27-1-bin.15	1393	0.744	52.63	4.39	29.38	184	3317	3008216	3.00822	2427	d__Bacteria;p__Actinobacteriota;c__Actinobacteria;o__Actinomycetales;f__Beutenbergiaceae;g__;s__
D27-2-bin.7	22	0.408	100	0.48	29.4	194	2761	3332978	3.33298	483666	d__Bacteria;p__Bacteroidota;c__Bacteroidia;o__Sphingobacteriales;f__Sphingobacteriaceae;g__;s__
D4-3-bin.47	991	0.677	52.35	8.62	29.42	141	4735	4751119	4.75112	5312	d__Bacteria;p__Proteobacteria;c__Gammaproteobacteria;o__Steroidobacterales;f__Steroidobacteraceae;g__;s__
D4-3-bin.21	264	0.709	61.21	0	29.48	85	2023	2150986	2.15099	9821	d__Bacteria;p__Proteobacteria;c__Gammaproteobacteria;o__Burkholderiales;f__Palsa-1005;g__PALSA-1003;s__
D4-3-bin.14	925	0.647	51.25	8.85	29.5	73	2939	2653686	2.65369	3028	d__Bacteria;p__Proteobacteria;c__Alphaproteobacteria;o__Rhizobiales;f__Xanthobacteraceae;g__P52-10;s__
D4-3-bin.46	859	0.665	81.42	2.18	29.52	114	3085	3288987	3.28899	4377	d__Bacteria;p__Chloroflexota;c__Dehalococcoidia;o__UBA2991;f__UBA2991;g__G233;s__
D4-3-bin.20	2065	0.643	70.19	3.93	29.59	222	4407	5071094	5.07109	2907	d__Bacteria;p__Planctomycetota;c__Planctomycetes;o__Planctomycetales;f__Planctomycetaceae;g__Planctomyces_A;s__
D27-2-bin.28	573	0.637	60.34	0	29.67	55	2156	1928575	1.92857	3770	d__Bacteria;p__Proteobacteria;c__Gammaproteobacteria;o__Pseudomonadales;f__Pseudomonadaceae;g__Pseudomonas_D;s__Pseudomonas_D formosensis
D4-3-bin.12	273	0.715	91.8	2.7	29.87	126	3184	3862733	3.86273	37678	d__Bacteria;p__Proteobacteria;c__Gammaproteobacteria;o__Xanthomonadales;f__Ahniellaceae;g__;s__
D0-2-bin.10	988	0.553	50.33	5.09	29.89	112	4168	3868886	3.86889	4170	d__Bacteria;p__Nitrospirota;c__Nitrospiria;o__Nitrospirales;f__Nitrospiraceae;g__Nitrospira;s__
D4-3-bin.38	361	0.694	71.5	0	29.97	119	2339	2652547	2.65255	9865	d__Bacteria;p__Actinobacteriota;c__Acidimicrobiia;o__Microtrichales;f__Microtrichaceae;g__IMCC26207;s__
D4-3-bin.49	1971	0.64	50.01	2.24	29.98	146	3153	3107106	3.10711	1569	d__Bacteria;p__Planctomycetota;c__Planctomycetes;o__Pirellulales;f__PALSA-1355;g__PALSA-1355;s__
D0-3-bin.15	1016	0.59	74.84	3.63	30	99	2815	2425193	2.42519	2657	d__Bacteria;p__Proteobacteria;c__Gammaproteobacteria;o__Competibacterales;f__Competibacteraceae;g__Competibacter;s__
D27-2-bin.37	232	0.442	90.74	1.3	30.03	62	1707	1801122	1.80112	10440	d__Bacteria;p__Proteobacteria;c__Gammaproteobacteria;o__Burkholderiales;f__Nitrosomonadaceae;g__Nitrosomonas;s__
D4-2-bin.59	1178	0.623	68.65	7.51	30.03	73	3942	3294429	3.29443	3142	d__Bacteria;p__Proteobacteria;c__Gammaproteobacteria;o__Pseudomonadales;f__Pseudomonadaceae;g__Pseudomonas_E;s__Pseudomonas_E putida_P
D4-3-bin.26	405	0.463	86.56	4.73	30.05	36	1191	1326292	1.32629	3833	d__Bacteria;p__Verrucomicrobiota_A;c__Chlamydiia;o__Parachlamydiales;f__Parachlamydiaceae;g__;s__
D4-1-bin.45	749	0.697	73.69	1.8	30.15	123	2752	2563461	2.56346	3970	d__Bacteria;p__Actinobacteriota;c__Actinobacteria;o__Actinomycetales;f__Dermatophilaceae;g__Phycicoccus;s__
D4-2-bin.29	158	0.631	55.9	0.91	30.27	28	1271	1387586	1.38759	9702	d__Bacteria;p__Proteobacteria;c__Alphaproteobacteria;o__Rhizobiales;f__Hyphomicrobiaceae;g__Hyphomicrobium;s__
D27-2-bin.8	414	0.338	85.61	0.27	30.32	54	1829	1877038	1.87704	5734	d__Bacteria;p__Bacteroidota;c__Bacteroidia;o__Flavobacteriales;f__Weeksellaceae;g__UBA3376;s__UBA3376 sp002359055
D4-3-bin.6	76	0.69	98.26	1.16	30.32	108	3271	3486047	3.48605	67683	d__Bacteria;p__Proteobacteria;c__Alphaproteobacteria;o__Rhodobacterales;f__Rhodobacteraceae;g__NCEA01;s__
D0-3-bin.24	535	0.296	52.14	2.92	30.35	8	963	893753	0.893753	1645	d__Bacteria;p__Campylobacterota;c__Campylobacteria;o__Campylobacterales;f__Arcobacteraceae;g__Aliarcobacter;s__
D4-2-bin.58	1341	0.662	56.61	7.43	30.39	92	2769	2512815	2.51281	1947	d__Bacteria;p__Chloroflexota;c__Dehalococcoidia;o__UBA2991;f__UBA2991;g__G233;s__
D27-1-bin.19	792	0.495	79.77	2.61	30.5	40	2039	1765090	1.76509	2462	d__Bacteria;p__Proteobacteria;c__Gammaproteobacteria;o__Pseudomonadales;f__Alcanivoracaceae;g__;s__
D27-1-bin.55	276	0.724	87.74	2.76	30.51	81	2572	2651046	2.65105	12619	d__Bacteria;p__Actinobacteriota;c__Actinobacteria;o__Propionibacteriales;f__Nocardioidaceae;g__Nocardioides_A;s__
D4-2-bin.51	520	0.674	55.35	2.99	30.54	49	1505	1396612	1.39661	2740	d__Bacteria;p__Actinobacteriota;c__Thermoleophilia;o__Solirubrobacterales;f__Solirubrobacteraceae;g__;s__
D4-1-bin.50	75	0.699	97.44	1.28	30.57	185	3033	3555185	3.55518	97360	d__Bacteria;p__Actinobacteriota;c__Acidimicrobiia;o__Microtrichales;f__Microtrichaceae;g__;s__
D4-1-bin.15	189	0.71	80.95	0	30.65	80	2380	2637899	2.6379	24055	d__Bacteria;p__Actinobacteriota;c__Actinobacteria;o__Actinomycetales;f__Dermatophilaceae;g__GCA-2748155;s__
D4-2-bin.6	558	0.687	57.35	1.31	30.69	82	2342	2203481	2.20348	4641	d__Bacteria;p__Actinobacteriota;c__Actinobacteria;o__Mycobacteriales;f__Mycobacteriaceae;g__Gordonia;s__
D4-3-bin.11	279	0.725	55.05	3.78	30.69	59	1628	1698442	1.69844	9913	d__Bacteria;p__Actinobacteriota;c__Actinobacteria;o__Actinomycetales;f__Dermatophilaceae;g__GCA-2748155;s__
D0-1-bin.7	230	0.666	62.07	1.72	30.74	62	1911	2009543	2.00954	11561	d__Bacteria;p__Proteobacteria;c__Gammaproteobacteria;o__Xanthomonadales;f__Xanthomonadaceae;g__Arenimonas;s__
D4-2-bin.8	215	0.667	93.16	0.17	30.75	115	2476	2971390	2.97139	23848	d__Bacteria;p__Actinobacteriota;c__Acidimicrobiia;o__Microtrichales;f__UBA8139;g__;s__
D27-1-bin.68	532	0.637	91.8	3	30.78	69	2791	2634472	2.63447	6455	d__Bacteria;p__Proteobacteria;c__Gammaproteobacteria;o__Pseudomonadales;f__Pseudomonadaceae;g__Pseudomonas_D;s__Pseudomonas_D formosensis
D4-2-bin.16	1038	0.656	61.93	3.46	30.98	89	3838	3424427	3.42443	3577	d__Bacteria;p__Proteobacteria;c__Alphaproteobacteria;o__Rhizobiales;f__Xanthobacteraceae;g__Bradyrhizobium;s__
D4-2-bin.21	694	0.697	51.9	6.21	30.98	91	2077	2155713	2.15571	4210	d__Bacteria;p__Actinobacteriota;c__Acidimicrobiia;o__Microtrichales;f__Microtrichaceae;g__;s__
D27-2-bin.25	299	0.503	89.77	0.95	31.03	49	2173	2195676	2.19568	9724	d__Bacteria;p__Proteobacteria;c__Gammaproteobacteria;o__Burkholderiales;f__Burkholderiaceae;g__Paenalcaligenes;s__
D4-1-bin.39	401	0.672	54.31	3.45	31.08	115	1967	2050401	2.0504	5801	d__Bacteria;p__Actinobacteriota;c__Actinobacteria;o__Nanopelagicales;f__GCA-2699445;g__;s__
D4-3-bin.13	470	0.555	77.27	4.6	31.27	130	4149	4216895	4.2169	11359	d__Bacteria;p__Nitrospirota;c__Nitrospiria;o__Nitrospirales;f__Nitrospiraceae;g__Nitrospira;s__
D4-2-bin.31	274	0.411	96.55	1.12	31.29	81	3890	3954732	3.95473	27274	d__Bacteria;p__Proteobacteria;c__Gammaproteobacteria;o__Pseudomonadales;f__Moraxellaceae;g__Acinetobacter;s__Acinetobacter gyllenbergii
D4-1-bin.16	407	0.643	57.81	2.11	31.31	24	1548	1459937	1.45994	4067	d__Bacteria;p__Proteobacteria;c__Gammaproteobacteria;o__Burkholderiales;f__Burkholderiaceae;g__Brachymonas;s__Brachymonas denitrificans
D0-1-bin.9	1172	0.637	61.29	4.15	31.32	54	2663	2158455	2.15846	1935	d__Bacteria;p__Proteobacteria;c__Alphaproteobacteria;o__Caulobacterales;f__Hyphomonadaceae;g__SWB02;s__
D27-2-bin.48	359	0.385	90.71	2.3	31.37	146	2544	2841774	2.84177	12746	d__Bacteria;p__Bacteroidota;c__Bacteroidia;o__Sphingobacteriales;f__Sphingobacteriaceae;g__;s__
D27-2-bin.15	171	0.644	94.54	0.57	31.4	63	2222	2386132	2.38613	18906	d__Bacteria;p__Proteobacteria;c__Alphaproteobacteria;o__Rhodobacterales;f__Rhodobacteraceae;g__Paracoccus;s__
D27-2-bin.69	247	0.709	98.3	0.17	31.43	270	6194	7017230	7.01723	45800	d__Bacteria;p__Actinobacteriota;c__Actinobacteria;o__Streptomycetales;f__Streptomycetaceae;g__Streptomyces;s__
D27-2-bin.67	192	0.714	96.15	0.05	31.69	190	4000	4690509	4.69051	37103	d__Bacteria;p__Actinobacteriota;c__Actinobacteria;o__Streptosporangiales;f__Streptosporangiaceae;g__Nocardiopsis;s__
D4-2-bin.53	133	0.519	99.67	1.15	31.8	141	4703	4961483	4.96148	84381	d__Bacteria;p__Proteobacteria;c__Gammaproteobacteria;o__Enterobacterales;f__Enterobacteriaceae;g__Citrobacter;s__Citrobacter portucalensis
D4-1-bin.17	430	0.701	93.85	1.28	31.82	132	3192	3487540	3.48754	15452	d__Bacteria;p__Actinobacteriota;c__Acidimicrobiia;o__Microtrichales;f__Ilumatobacteraceae;g__;s__
D4-3-bin.15	146	0.441	93.07	3.72	31.86	73	1629	2569161	2.56916	29380	d__Bacteria;p__Verrucomicrobiota_A;c__Chlamydiia;o__Parachlamydiales;f__;g__;s__
D0-2-bin.24	747	0.449	50.54	1.33	31.87	33	1417	1198761	1.19876	1616	d__Bacteria;p__Proteobacteria;c__Gammaproteobacteria;o__Pseudomonadales;f__Moraxellaceae;g__Moraxella_A;s__
D4-2-bin.42	669	0.667	88.86	4.79	31.89	88	2789	2820572	2.82057	4946	d__Bacteria;p__Proteobacteria;c__Alphaproteobacteria;o__Rhizobiales;f__Xanthobacteraceae;g__;s__
D0-3-bin.3	525	0.427	54.56	3.15	32.01	116	1405	1442324	1.44232	2883	d__Bacteria;p__Bacteroidota;c__Bacteroidia;o__Bacteroidales;f__Paludibacteraceae;g__Paludibacter;s__
D27-2-bin.22	80	0.534	97.94	0.48	32.03	197	2543	3178332	3.17833	70439	d__Bacteria;p__Bacteroidota;c__Bacteroidia;o__Sphingobacteriales;f__Sphingobacteriaceae;g__;s__
D27-3-bin.61	474	0.341	70.15	4.4	32.09	43	1424	1328387	1.32839	2867	d__Bacteria;p__Bacteroidota;c__Bacteroidia;o__Flavobacteriales;f__Weeksellaceae;g__UBA3376;s__UBA3376 sp002359055
D4-1-bin.31	82	0.462	93.94	2.14	32.15	56	1219	1539148	1.53915	49205	d__Bacteria;p__Actinobacteriota;c__Acidimicrobiia;o__IMCC26256;f__;g__;s__
D4-2-bin.11	885	0.622	61.81	6.28	32.18	80	2955	2544708	2.54471	3083	d__Bacteria;p__Proteobacteria;c__Alphaproteobacteria;o__Rhizobiales;f__Rhizobiaceae;g__Aquamicrobium;s__Aquamicrobium sp003242525
D0-2-bin.20	242	0.538	97.64	1.28	32.33	132	3935	4126353	4.12635	27313	d__Bacteria;p__Proteobacteria;c__Gammaproteobacteria;o__Enterobacterales;f__Enterobacteriaceae;g__Enterobacter;s__
D27-2-bin.4	155	0.667	98.75	0.38	32.41	137	4494	5217590	5.21759	55855	d__Bacteria;p__Actinobacteriota;c__Actinobacteria;o__Mycobacteriales;f__Mycobacteriaceae;g__Nocardia;s__Nocardia donostiensis
D27-3-bin.60	1599	0.708	61.53	8.97	32.47	122	3531	3184822	3.18482	2142	d__Bacteria;p__Actinobacteriota;c__Acidimicrobiia;o__Microtrichales;f__;g__;s__
D27-2-bin.1	189	0.735	97.3	0.29	32.57	156	2863	3250416	3.25042	26627	d__Bacteria;p__Actinobacteriota;c__Actinobacteria;o__Actinomycetales;f__Actinomycetaceae;g__Georgenia_A;s__
D4-2-bin.10	299	0.671	98.18	3.1	32.65	158	2967	3448656	3.44866	17424	d__Bacteria;p__Proteobacteria;c__Alphaproteobacteria;o__Rhodospirillales_A;f__2-12-FULL-67-15;g__;s__
D4-1-bin.44	758	0.632	54.56	3.51	32.69	77	2246	2165964	2.16596	2838	d__Bacteria;p__Nitrospirota;c__Nitrospiria;o__Nitrospirales;f__Nitrospiraceae;g__;s__
D27-2-bin.21	284	0.423	72.2	3.2	32.75	71	1886	2139516	2.13952	9353	d__Bacteria;p__Bacteroidota;c__Bacteroidia;o__Flavobacteriales;f__Flavobacteriaceae;g__;s__
D27-2-bin.74	840	0.484	60.57	4.25	32.75	31	1817	1458825	1.45883	1785	d__Bacteria;p__Proteobacteria;c__Gammaproteobacteria;o__Enterobacterales;f__Alteromonadaceae;g__Idiomarina;s__
D27-3-bin.25	311	0.696	56.48	1.68	32.88	47	1602	1491087	1.49109	5209	d__Bacteria;p__Proteobacteria;c__Gammaproteobacteria;o__Xanthomonadales;f__Xanthomonadaceae;g__Luteimonas;s__
D0-1-bin.22	586	0.401	50.67	1.66	32.89	33	1102	1039333	1.03933	1845	d__Bacteria;p__Bacteroidota;c__Bacteroidia;o__Bacteroidales;f__Paludibacteraceae;g__;s__
D4-2-bin.5	376	0.664	74.22	8.96	32.9	127	2748	3026813	3.02681	8663	d__Bacteria;p__Proteobacteria;c__Alphaproteobacteria;o__Rhodospirillales_A;f__2-12-FULL-67-15;g__;s__
D27-1-bin.62	349	0.443	94.8	0.84	33.01	253	3433	4018510	4.01851	15866	d__Bacteria;p__Bacteroidota;c__Bacteroidia;o__Cytophagales;f__Cyclobacteriaceae;g__Anditalea;s__
D27-3-bin.73	132	0.74	85.47	1.71	33.1	106	2414	2734923	2.73492	30721	d__Bacteria;p__Actinobacteriota;c__Acidimicrobiia;o__Microtrichales;f__UBA8139;g__;s__
D27-2-bin.31	88	0.577	99.53	0.47	33.11	89	2552	2753003	2.753	52940	d__Bacteria;p__Proteobacteria;c__Gammaproteobacteria;o__Burkholderiales;f__Burkholderiaceae;g__Pusillimonas;s__
D4-3-bin.27	410	0.685	78.88	2.99	33.29	133	2699	2978626	2.97863	10442	d__Bacteria;p__Proteobacteria;c__Alphaproteobacteria;o__Rhodospirillales_A;f__2-12-FULL-67-15;g__;s__
D27-1-bin.4	157	0.735	97.75	0	33.42	103	2821	3070214	3.07021	33250	d__Bacteria;p__Actinobacteriota;c__Actinobacteria;o__Actinomycetales;f__Dermatophilaceae;g__QDDJ01;s__
D0-2-bin.13	847	0.602	50.58	5.26	33.59	84	2432	2105561	2.10556	2521	d__Bacteria;p__Nitrospirota;c__Nitrospiria;o__Nitrospirales;f__Nitrospiraceae;g__Nitrospira_A;s__Nitrospira_A sp900170025
D27-1-bin.52	181	0.528	94.29	0	33.71	236	2736	3299428	3.29943	31484	d__Bacteria;p__Bacteroidota;c__Bacteroidia;o__Sphingobacteriales;f__;g__;s__
D4-2-bin.45	386	0.757	70.06	1.28	33.77	94	2229	2439153	2.43915	10065	d__Bacteria;p__Actinobacteriota;c__Acidimicrobiia;o__Microtrichales;f__UBA8139;g__;s__
D4-2-bin.49	115	0.674	95.52	0.5	33.79	152	2965	3643821	3.64382	52855	d__Bacteria;p__Proteobacteria;c__Alphaproteobacteria;o__Rhodospirillales_A;f__2-12-FULL-67-15;g__;s__
D27-1-bin.43	131	0.751	95.73	1.28	33.82	131	2886	3321111	3.32111	63475	d__Bacteria;p__Actinobacteriota;c__Acidimicrobiia;o__Microtrichales;f__UBA8139;g__;s__
D27-2-bin.3	472	0.728	98.66	1.34	33.91	233	5471	6039800	6.0398	20960	d__Bacteria;p__Actinobacteriota;c__Actinobacteria;o__Streptosporangiales;f__Streptosporangiaceae;g__Spirillospora;s__
D27-2-bin.72	326	0.381	91.35	1.49	33.91	63	1881	1945732	1.94573	8053	d__Bacteria;p__Bacteroidota;c__Bacteroidia;o__Flavobacteriales;f__Flavobacteriaceae;g__;s__
D0-3-bin.13	851	0.644	71.1	1.72	34.11	105	3021	2911197	2.9112	3764	d__Bacteria;p__Proteobacteria;c__Gammaproteobacteria;o__Competibacterales;f__Competibacteraceae;g__Competibacter;s__
D27-1-bin.40	310	0.678	93.63	1.07	34.19	90	2423	2551456	2.55146	11014	d__Bacteria;p__Proteobacteria;c__Alphaproteobacteria;o__Rhodobacterales;f__Rhodobacteraceae;g__;s__
D4-3-bin.44	11	0.358	72.36	0.56	34.34	50	662	872532	0.872532	106280	d__Bacteria;p__Patescibacteria;c__Saccharimonadia;o__Saccharimonadales;f__2-12-FULL-41-12;g__;s__
D27-2-bin.40	607	0.624	65.2	1.07	34.35	31	1578	1292214	1.29221	2382	d__Bacteria;p__Actinobacteriota;c__Actinobacteria;o__Actinomycetales;f__Microbacteriaceae;g__;s__
D4-2-bin.26	113	0.666	99.59	0.55	34.45	79	3283	3512499	3.5125	55093	d__Bacteria;p__Proteobacteria;c__Gammaproteobacteria;o__Pseudomonadales;f__Pseudomonadaceae;g__Pseudomonas_H;s__
D27-2-bin.16	843	0.65	87.62	0.29	34.5	45	2324	2519611	2.51961	3447	d__Bacteria;p__Proteobacteria;c__Alphaproteobacteria;o__Sphingomonadales;f__;g__;s__
D27-1-bin.22	141	0.659	97.56	0.63	34.55	80	3265	3540847	3.54085	46250	d__Bacteria;p__Proteobacteria;c__Alphaproteobacteria;o__Rhizobiales;f__Rhizobiaceae;g__;s__
D27-3-bin.59	561	0.444	76.12	3.4	34.72	48	2437	2251641	2.25164	4511	d__Bacteria;p__Firmicutes;c__Bacilli;o__Bacillales;f__Bacillaceae_C;g__Bacillus_AM;s__
D27-3-bin.23	1056	0.373	80.35	7.05	34.84	225	5055	4781839	4.78184	5272	d__Bacteria;p__Firmicutes;c__Bacilli;o__Bacillales;f__Bacillaceae_C;g__;s__
D27-2-bin.23	676	0.437	93.73	1.59	35.05	149	2772	2804372	2.80437	6106	d__Bacteria;p__Bacteroidota;c__Bacteroidia;o__Sphingobacteriales;f__Sphingobacteriaceae;g__Sphingobacterium;s__
D27-2-bin.19	91	0.44	98.07	0.84	35.2	341	3446	4493117	4.49312	84458	d__Bacteria;p__Bacteroidota;c__Bacteroidia;o__Cytophagales;f__Spirosomaceae;g__SCN-52-12;s__
D0-2-bin.22	702	0.421	79.52	2.9	35.26	172	2424	2443540	2.44354	3781	d__Bacteria;p__Bacteroidota;c__Bacteroidia;o__Bacteroidales;f__Tannerellaceae;g__Parabacteroides_A;s__Parabacteroides_A chartae
D27-2-bin.10	154	0.586	67.13	1.17	35.3	61	1861	1966326	1.96633	19765	d__Bacteria;p__Proteobacteria;c__Gammaproteobacteria;o__Burkholderiales;f__Burkholderiaceae;g__;s__
D0-2-bin.21	407	0.378	53.25	2.68	35.43	14	1187	1009972	1.00997	2477	d__Bacteria;p__Firmicutes_A;c__Clostridia;o__Lachnospirales;f__Lachnospiraceae;g__;s__
D0-3-bin.19	628	0.381	52.18	2.32	35.46	22	1388	1094520	1.09452	1766	d__Bacteria;p__Firmicutes_A;c__Clostridia;o__Lachnospirales;f__Lachnospiraceae;g__XBB1006;s__
D4-2-bin.40	351	0.748	67.24	0.86	35.56	136	2559	2851848	2.85185	11485	d__Bacteria;p__Actinobacteriota;c__Actinobacteria;o__Euzebyales;f__QS-5-72-10;g__;s__
D27-2-bin.14	274	0.624	92.96	2.73	35.59	107	2466	2623921	2.62392	13317	d__Bacteria;p__Proteobacteria;c__Gammaproteobacteria;o__Burkholderiales;f__SG8-39;g__ZC4RG42;s__
D27-2-bin.32	227	0.585	93.66	0	35.68	56	2167	2273067	2.27307	19340	d__Bacteria;p__Proteobacteria;c__Gammaproteobacteria;o__Burkholderiales;f__Burkholderiaceae;g__;s__
D27-3-bin.68	212	0.692	95.48	0.88	35.85	302	3951	4628452	4.62845	29885	d__Bacteria;p__Actinobacteriota;c__Actinobacteria;o__Propionibacteriales;f__Actinopolymorphaceae;g__RSA3;s__
D27-2-bin.57	393	0.349	90.36	3.33	36.12	99	2102	2455055	2.45506	7746	d__Bacteria;p__Bacteroidota;c__Bacteroidia;o__Flavobacteriales;f__Crocinitomicaceae;g__Brumimicrobium;s__
D27-1-bin.34	501	0.642	94.03	0	36.15	156	2883	3486434	3.48643	10360	d__Bacteria;p__Chloroflexota;c__Chloroflexia;o__Thermomicrobiales;f__UBA6265;g__UBA6265;s__
D4-2-bin.32	403	0.703	85.41	0.31	36.16	87	3094	3164513	3.16451	9799	d__Bacteria;p__Proteobacteria;c__Gammaproteobacteria;o__Burkholderiales;f__Burkholderiaceae;g__;s__
D0-2-bin.16	137	0.405	58.42	0.09	36.24	96	1143	1323259	1.32326	23722	d__Bacteria;p__Patescibacteria;c__Microgenomatia;o__GWA2-44-7;f__UBA8517;g__GWB1-39-10;s__
D0-3-bin.23	698	0.528	51.25	2.99	36.51	65	1391	1207246	1.20725	1726	d__Bacteria;p__Chloroflexota;c__Anaerolineae;o__Anaerolineales;f__Anaerolineaceae;g__T78;s__
D27-2-bin.2	108	0.636	99.29	0.95	36.73	73	2383	2639935	2.63993	47523	d__Bacteria;p__Proteobacteria;c__Gammaproteobacteria;o__Burkholderiales;f__Burkholderiaceae;g__;s__
D15-2-bin.18	100	0.467	95.16	0.72	37.13	223	2902	3341338	3.34134	62834	d__Bacteria;p__Firmicutes_I;c__Bacilli_A;o__Paenibacillales;f__;g__;s__
D27-2-bin.24	123	0.673	100	0	37.19	127	3859	4228244	4.22824	46400	d__Bacteria;p__Actinobacteriota;c__Actinobacteria;o__Mycobacteriales;f__Pseudonocardiaceae;g__Saccharomonospora;s__Saccharomonospora viridis
D4-2-bin.4	134	0.719	98.95	0.79	37.26	153	3733	4068974	4.06897	46579	d__Bacteria;p__Actinobacteriota;c__Actinobacteria;o__Mycobacteriales;f__Micromonosporaceae;g__;s__
D4-1-bin.13	1508	0.66	79.25	3.28	37.63	277	4181	4133679	4.13368	3204	d__Bacteria;p__Chloroflexota;c__Anaerolineae;o__Promineofilales;f__Promineofilaceae;g__Promineofilum;s__
D4-3-bin.24	671	0.637	94.55	1.09	37.69	377	4294	5812529	5.81253	16060	d__Bacteria;p__Chloroflexota;c__Anaerolineae;o__;f__;g__;s__
D4-2-bin.37	140	0.68	94.51	4.4	37.78	153	2715	3450472	3.45047	52363	d__Bacteria;p__Gemmatimonadota;c__Gemmatimonadetes;o__RSA9;f__RSA9;g__;s__
D15-2-bin.34	458	0.472	83.01	1.44	37.88	56	2469	2373484	2.37348	6864	d__Bacteria;p__Firmicutes_I;c__Bacilli_A;o__Caldalkalibacillales;f__Caldalkalibacillaceae;g__;s__
D27-3-bin.29	285	0.489	92.47	0	37.93	149	3504	3664625	3.66463	19150	d__Bacteria;p__Firmicutes_I;c__Bacilli_A;o__Thermoactinomycetales;f__Novibacillaceae;g__Novibacillus;s__
D27-3-bin.12	595	0.654	74.12	0	38.17	156	2481	2875838	2.87584	5829	d__Bacteria;p__Gemmatimonadota;c__Gemmatimonadetes;o__;f__;g__;s__
D27-3-bin.15	413	0.723	88.52	0.55	38.28	182	4071	4562540	4.56254	17755	d__Bacteria;p__Actinobacteriota;c__Actinobacteria;o__Streptosporangiales;f__Streptosporangiaceae;g__Thermobifida;s__
D0-3-bin.9	465	0.352	56.43	5.39	38.48	8	856	777860	0.77786	1634	d__Bacteria;p__Firmicutes_A;c__Clostridia;o__Peptostreptococcales;f__Filifactoraceae;g__Acetoanaerobium;s__
D27-3-bin.22	177	0.415	94.29	0	38.67	132	2416	2682952	2.68295	21684	d__Bacteria;p__Bacteroidota;c__Bacteroidia;o__Sphingobacteriales;f__Sphingobacteriaceae;g__Sphingobacterium;s__Sphingobacterium sp000814685
D27-1-bin.58	101	0.694	98.29	1.71	38.73	90	2504	2741633	2.74163	67997	d__Bacteria;p__Actinobacteriota;c__Acidimicrobiia;o__UBA5794;f__ZC4RG35;g__;s__
D27-1-bin.41	409	0.696	91.46	0.61	39.18	129	3875	3866451	3.86645	13204	d__Bacteria;p__Actinobacteriota;c__Actinobacteria;o__Mycobacteriales;f__Mycobacteriaceae;g__Mycolicibacterium;s__Mycolicibacterium thermoresistibile
D4-2-bin.47	291	0.735	89.9	1.06	39.54	106	2518	2930601	2.9306	17529	d__Bacteria;p__Deinococcota;c__Deinococci;o__Deinococcales;f__Trueperaceae;g__;s__
D15-2-bin.29	266	0.365	93.21	2.32	39.55	83	2323	2392781	2.39278	13717	d__Bacteria;p__Firmicutes;c__Bacilli;o__Bacillales;f__Amphibacillaceae;g__;s__
D27-1-bin.44	187	0.691	75.05	1.24	39.56	108	2886	3022801	3.0228	21594	d__Bacteria;p__Actinobacteriota;c__Actinobacteria;o__Mycobacteriales;f__Pseudonocardiaceae;g__Thermocrispum;s__Thermocrispum municipale
D27-1-bin.16	170	0.629	99.13	0	39.6	76	2848	3298602	3.2986	30244	d__Bacteria;p__Proteobacteria;c__Alphaproteobacteria;o__Kiloniellales;f__Fodinicurvataceae;g__;s__
D27-2-bin.47	198	0.674	91	0.59	39.79	74	2544	2752307	2.75231	23378	d__Bacteria;p__Proteobacteria;c__Gammaproteobacteria;o__Nitrococcales;f__;g__;s__
D27-2-bin.43	89	0.576	99.39	0	39.93	109	2907	3423865	3.42387	72565	d__Bacteria;p__Proteobacteria;c__Gammaproteobacteria;o__Burkholderiales;f__Burkholderiaceae;g__Pigmentiphaga;s__
D27-1-bin.12	55	0.702	98.25	0.26	40.11	101	3033	3603049	3.60305	137142	d__Bacteria;p__Actinobacteriota;c__Actinobacteria;o__Mycobacteriales;f__Micromonosporaceae;g__;s__
D27-3-bin.14	302	0.734	70.13	1.69	40.2	56	1817	2039261	2.03926	7459	d__Bacteria;p__Deinococcota;c__Deinococci;o__Deinococcales;f__Trueperaceae;g__;s__
D27-3-bin.53	382	0.617	93.44	3.55	40.33	94	2638	3480971	3.48097	14108	d__Bacteria;p__Myxococcota;c__Polyangia;o__Polyangiales;f__SG8-38;g__;s__
D4-2-bin.41	1668	0.7	74.28	2.33	40.49	261	4214	5167568	5.16757	3410	d__Bacteria;p__Planctomycetota;c__Planctomycetes;o__Isosphaerales;f__Isosphaeraceae;g__;s__
D4-2-bin.27	175	0.59	99.44	2.28	40.71	236	3253	4369153	4.36915	38857	d__Bacteria;p__Bacteroidota;c__Rhodothermia;o__Rhodothermales;f__MEBICO9517;g__;s__
D27-1-bin.8	450	0.702	72.07	0	40.87	124	3138	3227367	3.22737	9096	d__Bacteria;p__Actinobacteriota;c__Actinobacteria;o__Mycobacteriales;f__Pseudonocardiaceae;g__Thermocrispum;s__Thermocrispum agreste
D27-3-bin.42	146	0.567	97.54	0.82	40.97	83	1882	2295619	2.29562	23666	d__Bacteria;p__Bacteroidota;c__Rhodothermia;o__Balneolales;f__Balneolaceae;g__;s__
D27-3-bin.70	323	0.515	78.97	1.35	41.38	93	2347	2343760	2.34376	8694	d__Bacteria;p__Firmicutes_I;c__Bacilli_A;o__Thermoactinomycetales;f__Novibacillaceae;g__Novibacillus;s__Novibacillus thermophilus
D27-3-bin.75	480	0.52	50.11	1.19	42.2	124	1766	1682046	1.68205	3884	d__Bacteria;p__Firmicutes_I;c__Bacilli_A;o__Paenibacillales;f__;g__;s__
D15-2-bin.33	288	0.536	90.64	1.36	42.29	192	2902	3002557	3.00256	14399	d__Bacteria;p__Firmicutes_I;c__Bacilli_A;o__Paenibacillales;f__;g__;s__
D4-1-bin.2	287	0.347	96.68	2.49	42.93	91	2971	3150363	3.15036	17697	d__Bacteria;p__Firmicutes;c__Bacilli;o__Bacillales;f__Caldibacillaceae;g__;s__
D15-2-bin.5	697	0.507	64.02	5.52	43.11	31	1747	1336197	1.3362	1996	d__Bacteria;p__Firmicutes_I;c__Bacilli_A;o__Caldalkalibacillales;f__Caldalkalibacillaceae;g__Caldalkalibacillus;s__
D15-2-bin.23	425	0.582	89.71	0.75	44.37	223	3124	3542275	3.54228	10255	d__Bacteria;p__Firmicutes_I;c__Bacilli_A;o__Paenibacillales;f__Reconcilibacillaceae;g__;s__
D15-2-bin.26	256	0.418	98.01	2.1	44.4	66	2815	2767044	2.76704	18238	d__Bacteria;p__Firmicutes;c__Bacilli;o__Bacillales;f__Amphibacillaceae;g__Oceanobacillus;s__
D15-2-bin.30	175	0.432	96.03	0.77	44.89	60	2275	2382202	2.3822	25204	d__Bacteria;p__Firmicutes;c__Bacilli;o__Bacillales;f__UBA6769;g__UBA6769;s__
D4-2-bin.46	389	0.689	95.5	6.04	44.99	99	2537	3122187	3.12219	11570	d__Bacteria;p__Gemmatimonadota;c__Gemmatimonadetes;o__RSA9;f__RSA9;g__;s__
D15-2-bin.6	787	0.488	69.52	2.51	45.11	77	1901	1595695	1.5957	2182	d__Bacteria;p__Firmicutes_I;c__Bacilli_A;o__Aneurinibacillales;f__Aneurinibacillaceae;g__;s__
D0-3-bin.10	910	0.581	69.84	2.78	45.16	74	1719	1705294	1.70529	1946	d__Bacteria;p__Acidobacteriota;c__Aminicenantia;o__;f__;g__;s__
D27-1-bin.45	54	0.66	97.54	0.55	45.37	85	2641	2949812	2.94981	90046	d__Bacteria;p__Proteobacteria;c__Gammaproteobacteria;o__Nitrococcales;f__;g__;s__
D4-2-bin.18	136	0.733	93.29	0.42	45.62	106	2425	2921040	2.92104	43200	d__Bacteria;p__Deinococcota;c__Deinococci;o__Deinococcales;f__Trueperaceae;g__;s__
D4-1-bin.49	601	0.361	88.69	1.1	45.67	87	2820	2737986	2.73799	5551	d__Bacteria;p__Firmicutes;c__Bacilli;o__Bacillales_A;f__Planococcaceae;g__Ureibacillus;s__Ureibacillus thermosphaericus
D15-2-bin.22	386	0.357	90.99	2.48	46.15	186	3356	3565775	3.56577	13290	d__Bacteria;p__Firmicutes;c__Bacilli;o__Bacillales;f__Bacillaceae_C;g__Virgibacillus_A;s__
D27-3-bin.69	675	0.588	72.55	1.63	46.22	170	2262	2427586	2.42759	4016	d__Bacteria;p__Firmicutes_G;c__Limnochordia;o__DTU080;f__RSA5;g__;s__
D27-2-bin.18	268	0.692	88.04	1.94	46.53	73	2374	2823999	2.824	17930	d__Bacteria;p__Myxococcota;c__Myxococcia;o__Myxococcales;f__Vulgatibacteraceae;g__ZC4RG40;s__
D15-2-bin.19	95	0.676	100	0	46.8	157	3175	3611940	3.61194	73490	d__Bacteria;p__Actinobacteriota;c__Actinobacteria;o__Streptosporangiales;f__Streptosporangiaceae;g__Thermobifida;s__Thermobifida fusca
D15-2-bin.16	394	0.53	90.34	0.5	46.85	76	1760	1921824	1.92182	5904	d__Bacteria;p__Firmicutes_E;c__Thermaerobacteria;o__;f__;g__;s__
D15-2-bin.11	419	0.377	50.89	1.05	47.03	19	1199	1054024	1.05402	2539	d__Bacteria;p__Firmicutes;c__Bacilli;o__Bacillales;f__Amphibacillaceae;g__Pseudogracilibacillus;s__
D15-2-bin.21	342	0.438	55.38	0.19	47.13	24	1177	1079348	1.07935	3280	d__Bacteria;p__Firmicutes_I;c__Bacilli_A;o__Thermoactinomycetales;f__Thermoactinomycetaceae;g__;s__
D15-1-bin.17	778	0.542	97.03	4.31	47.52	97	3690	3404559	3.40456	5778	d__Bacteria;p__Firmicutes_I;c__Bacilli_A;o__Thermoactinomycetales;f__Thermoactinomycetaceae;g__Kroppenstedtia;s__Kroppenstedtia eburnea
D15-3-bin.5	636	0.479	82.75	1.15	48.68	58	2239	1973972	1.97397	3854	d__Bacteria;p__Firmicutes_I;c__Bacilli_A;o__Caldalkalibacillales;f__Caldalkalibacillaceae;g__Caldalkalibacillus;s__
D15-2-bin.3	140	0.508	91.79	0	49.23	133	2274	2441617	2.44162	26303	d__Bacteria;p__Firmicutes_I;c__Bacilli_A;o__Paenibacillales;f__;g__;s__
D27-3-bin.71	165	0.452	94.48	1.66	49.42	49	2001	2119281	2.11928	25501	d__Bacteria;p__Firmicutes;c__Bacilli;o__Bacillales;f__Amphibacillaceae;g__;s__
D15-2-bin.25	417	0.504	73.58	0.41	50.09	48	1826	1630657	1.63066	4266	d__Bacteria;p__Firmicutes_I;c__Bacilli_A;o__Thermoactinomycetales;f__Novibacillaceae;g__;s__
D27-3-bin.13	889	0.596	59.47	9.38	50.74	50	1738	1473412	1.47341	1706	d__Bacteria;p__Firmicutes_E;c__Thermaerobacteria;o__Thermaerobacterales;f__RSA17;g__;s__
D15-2-bin.10	463	0.468	84.47	2.38	51.08	50	2080	1845046	1.84505	4544	d__Bacteria;p__Firmicutes;c__Bacilli;o__Bacillales;f__Bacillaceae_D;g__;s__
D27-3-bin.2	405	0.651	86.81	4.64	52.12	51	1630	1680144	1.68014	5151	d__Bacteria;p__Firmicutes_E;c__Thermaerobacteria;o__Thermaerobacterales;f__RSA17;g__;s__
D27-3-bin.41	156	0.688	95.1	0.98	52.33	61	1811	2225669	2.22567	24605	d__Bacteria;p__Firmicutes_G;c__Limnochordia;o__Limnochordales;f__ZCTH02-B6;g__;s__
D27-3-bin.24	216	0.69	85.01	1.29	52.85	68	2155	2579923	2.57992	15882	d__Bacteria;p__Myxococcota;c__Myxococcia;o__Myxococcales;f__Vulgatibacteraceae;g__ZC4RG40;s__ZC4RG40 sp003242475
D4-1-bin.8	349	0.682	95.33	0	53.6	202	3401	3656856	3.65686	15186	d__Bacteria;p__Chloroflexota;c__Chloroflexia;o__Thermomicrobiales;f__Thermomicrobiaceae;g__Sphaerobacter;s__Sphaerobacter thermophilus
D15-1-bin.13	230	0.429	85.31	1.4	54.97	62	2222	2286066	2.28607	15381	d__Bacteria;p__Firmicutes;c__Bacilli;o__Bacillales;f__Caldibacillaceae;g__Caldibacillus;s__
D27-3-bin.76	959	0.701	50.78	3.45	56.45	62	1820	1506792	1.50679	1549	d__Bacteria;p__Firmicutes_E;c__Thermaerobacteria;o__Thermaerobacterales;f__RSA17;g__RSA17;s__
D27-3-bin.17	157	0.577	81.23	0.51	56.68	100	2787	3041478	3.04148	34525	d__Bacteria;p__Firmicutes_I;c__Bacilli_A;o__Thermoactinomycetales;f__Thermoactinomycetaceae;g__Planifilum;s__
D15-1-bin.5	188	0.583	97.23	0.9	57.25	89	2765	2954069	2.95407	24169	d__Bacteria;p__Firmicutes_I;c__Bacilli_A;o__Thermoactinomycetales;f__Thermoactinomycetaceae;g__Planifilum;s__
D27-1-bin.56	507	0.655	85.75	2.74	57.88	243	2434	2844995	2.84499	6698	d__Bacteria;p__Firmicutes_G;c__Limnochordia;o__DTU080;f__RSA5;g__;s__
D27-1-bin.59	865	0.628	78.88	3.5	58.03	169	2218	2409735	2.40973	3262	d__Bacteria;p__Firmicutes_G;c__Limnochordia;o__DTU080;f__;g__;s__
D15-2-bin.28	164	0.593	98.46	0.51	58.96	91	2744	3060652	3.06065	29597	d__Bacteria;p__Firmicutes_I;c__Bacilli_A;o__Thermoactinomycetales;f__Thermoactinomycetaceae;g__Planifilum;s__Planifilum fulgidum
D15-3-bin.2	604	0.626	88.13	2.48	60.03	159	2426	2587136	2.58714	5352	d__Bacteria;p__Firmicutes_G;c__Limnochordia;o__DTU080;f__RSA5;g__RSA7;s__
D15-1-bin.11	149	0.746	92.41	1.02	60.07	71	1938	2386972	2.38697	23771	d__Bacteria;p__Firmicutes_E;c__Thermaerobacteria;o__Thermaerobacterales;f__Thermaerobacteraceae;g__Thermaerobacter;s__
D27-1-bin.47	655	0.682	50.51	0.09	60.44	39	1469	1341069	1.34107	2230	d__Bacteria;p__Firmicutes_G;c__Limnochordia;o__Limnochordales;f__ZCTH02-B6;g__ZCTH02-B6;s__
D27-3-bin.37	436	0.623	52.19	1.94	60.7	81	1286	1325844	1.32584	3738	d__Bacteria;p__Firmicutes_G;c__Limnochordia;o__DTU080;f__RSA5;g__RSA7;s__RSA7 sp002919195
D15-1-bin.10	547	0.621	56.37	8.34	61.3	108	1726	1751433	1.75143	3477	d__Bacteria;p__Firmicutes_G;c__Limnochordia;o__DTU080;f__RSA5;g__RSA7;s__RSA7 sp002919195
D15-1-bin.2	283	0.563	91.89	1.63	61.36	53	1843	1827931	1.82793	8167	d__Bacteria;p__Firmicutes_I;c__Bacilli_A;o__Bacillales_F;f__Bacillaceae_M;g__Bacillus_BB;s__Bacillus_BB sp001884825
D27-2-bin.5	568	0.7	84.32	1.47	63.09	79	2168	2040718	2.04072	4598	d__Bacteria;p__Firmicutes_G;c__Limnochordia;o__Limnochordales;f__Limnochordaceae;g__Limnochorda;s__
D15-1-bin.23	443	0.505	56.54	4.2	66.95	31	1296	1014077	1.01408	2619	d__Bacteria;p__Firmicutes_A;c__Thermovenabulia;o__Thermovenabulales;f__Thermovenabulaceae;g__ZC4RG34;s__ZC4RG34 sp003242255
D15-3-bin.4	166	0.717	97.03	1.49	68.1	47	1868	2012960	2.01296	20927	d__Bacteria;p__Firmicutes_E;c__Thermaerobacteria;o__Thermaerobacterales;f__Thermaerobacteraceae;g__Thermaerobacter;s__
D4-2-bin.33	98	0.69	100	0	69.83	55	2181	1993087	1.99309	36655	d__Bacteria;p__Deinococcota;c__Deinococci;o__Deinococcales;f__Thermaceae;g__Thermus;s__Thermus thermophilus
D15-1-bin.18	150	0.672	95.1	2.94	70.13	64	1807	2043880	2.04388	21553	d__Bacteria;p__Firmicutes_G;c__Limnochordia;o__Limnochordales;f__ZCTH02-B6;g__;s__
D4-1-bin.22	179	0.63	94.83	4.84	74.74	58	2245	2223153	2.22315	19059	d__Bacteria;p__Firmicutes_I;c__Bacilli_A;o__Calditerricolales;f__Calditerricolaceae;g__Calditerricola;s__
D15-1-bin.19	147	0.636	88.82	0	74.81	65	1911	1943366	1.94337	24768	d__Bacteria;p__Firmicutes_I;c__Bacilli_A;o__Calditerricolales;f__Calditerricolaceae;g__Calditerricola;s__
D4-3-bin.10	110	0.647	95.04	1.1	76.3	62	2226	2207081	2.20708	33928	d__Bacteria;p__Firmicutes_I;c__Bacilli_A;o__Calditerricolales;f__Calditerricolaceae;g__Calditerricola;s__Calditerricola satsumensis
D4-1-bin.36	122	0.654	82.87	2.82	76.37	56	1908	1904731	1.90473	28359	d__Bacteria;p__Firmicutes_I;c__Bacilli_A;o__Calditerricolales;f__Calditerricolaceae;g__Calditerricola;s__

## Sheet: Table S4
Supplementary Table S4 | Types and numbers of functional genes related to carbohydrate metabolism, amino acid metabolism, energy metabolism, lipid metabolism, nucleic acid metabolism, and environmental adaptation in 227 MAGs
Functional category	KO	KEGG pathway level 3	KEGG pathway level 2	D27-3-bin.53	D27-3-bin.59	D27-2-bin.15	D4-3-bin.51	D27-2-bin.18	D4-2-bin.45	D0-1-bin.17	D4-1-bin.8	D15-2-bin.21	D4-2-bin.19	D0-2-bin.1	D27-2-bin.10	D4-3-bin.38	D0-1-bin.10	D4-1-bin.39	D4-3-bin.14	D4-2-bin.22	D27-1-bin.52	D4-3-bin.11	D4-2-bin.27	D4-1-bin.16	D4-2-bin.25	D27-2-bin.19	D15-2-bin.11	D0-3-bin.2	D0-2-bin.10	D4-3-bin.10	D27-2-bin.3	D4-3-bin.40	D15-2-bin.5	D0-3-bin.22	D0-1-bin.9	D27-3-bin.13	D15-2-bin.30	D15-2-bin.26	D27-3-bin.76	D15-1-bin.18	D4-2-bin.8	D4-1-bin.31	D4-3-bin.21	D27-1-bin.34	D4-3-bin.6	D4-2-bin.10	D27-1-bin.4	D0-1-bin.19	D27-1-bin.15
Carbohydrate metabolism	K10012	Amino sugar and nucleotide sugar metabolism	Carbohydrate metabolism	0	0	0	0	0	0	0	0	0	0	0	0	0	1	0	0	0	0	0	0	0	0	1	0	0	0	0	0	0	0	0	0	0	0	0	0	0	0	0	0	0	0	0	0	2	0
	K13014	Amino sugar and nucleotide sugar metabolism	Carbohydrate metabolism	0	0	0	0	0	0	0	0	0	0	0	0	0	0	0	0	0	0	0	0	0	0	0	0	0	0	0	0	0	0	0	0	0	0	0	0	0	0	0	0	0	0	0	0	0	0
	K10011	Amino sugar and nucleotide sugar metabolism	Carbohydrate metabolism	0	0	0	0	0	0	0	0	0	0	0	0	0	0	0	0	0	0	0	0	0	0	0	0	0	0	0	0	0	0	0	0	0	0	0	0	0	0	0	0	0	0	0	0	0	0
	K07806	Amino sugar and nucleotide sugar metabolism	Carbohydrate metabolism	0	0	0	0	0	0	0	0	0	0	0	0	0	0	0	0	0	0	0	0	0	0	0	0	0	0	0	0	0	0	0	0	0	0	0	0	0	0	0	0	0	0	0	0	0	0
	K04042	Amino sugar and nucleotide sugar metabolism	Carbohydrate metabolism	1	1	2	1	1	1	1	1	1	1	1	0	1	1	1	0	1	0	0	0	0	1	0	1	0	1	1	1	1	1	1	1	1	1	1	0	1	1	1	1	1	1	1	1	1	1
	K03431	Amino sugar and nucleotide sugar metabolism	Carbohydrate metabolism	1	1	2	2	1	0	1	0	1	2	1	1	0	2	0	2	1	0	0	0	1	1	0	1	0	0	1	1	1	1	0	1	1	1	1	1	1	1	1	1	0	1	1	1	2	2
	K00820	Amino sugar and nucleotide sugar metabolism	Carbohydrate metabolism	1	1	1	0	1	1	0	3	1	1	2	1	0	1	0	0	1	1	1	1	1	1	1	0	1	1	1	1	1	2	1	1	0	0	1	0	1	2	1	0	1	2	1	1	1	1
	K00972	Amino sugar and nucleotide sugar metabolism	Carbohydrate metabolism	0	0	0	0	0	0	0	0	0	0	0	0	0	0	0	0	0	0	1	0	0	1	0	0	0	0	0	0	0	0	0	0	0	0	0	0	0	0	0	0	0	0	0	0	0	0
	K15894	Amino sugar and nucleotide sugar metabolism	Carbohydrate metabolism	0	0	0	0	0	0	0	0	0	0	0	0	0	0	0	0	0	0	0	0	0	0	0	0	0	0	0	0	0	0	0	0	0	0	0	0	0	0	0	0	0	0	0	0	0	0
	K12373	Amino sugar and nucleotide sugar metabolism	Carbohydrate metabolism	0	0	0	0	0	0	0	0	0	0	1	0	0	0	0	0	0	2	0	1	0	0	1	0	1	0	0	1	0	0	0	0	0	0	0	0	0	0	0	0	0	0	0	0	0	2
	K01654	Amino sugar and nucleotide sugar metabolism	Carbohydrate metabolism	0	0	0	0	0	0	0	0	0	0	1	0	0	0	0	0	0	0	0	0	0	0	0	0	0	0	0	0	0	0	0	0	0	0	0	0	0	0	0	0	0	0	0	0	0	1
	K00983	Amino sugar and nucleotide sugar metabolism	Carbohydrate metabolism	0	0	0	0	0	0	0	0	0	0	0	0	0	0	0	0	0	0	0	0	0	0	0	0	0	0	0	0	0	0	0	0	0	0	0	0	0	0	0	0	0	0	0	0	0	0
	K13018	Amino sugar and nucleotide sugar metabolism	Carbohydrate metabolism	1	0	0	0	0	0	0	0	0	0	0	0	0	0	0	0	0	0	0	0	1	0	0	0	1	0	0	0	0	0	0	0	0	0	0	0	0	0	0	0	0	0	0	0	0	0
	K13016	Amino sugar and nucleotide sugar metabolism	Carbohydrate metabolism	1	0	0	0	0	0	0	0	0	0	0	0	0	0	0	0	0	0	0	0	1	0	0	0	0	0	0	0	0	0	3	0	0	0	0	0	0	0	0	0	0	0	0	0	0	0
	K02474	Amino sugar and nucleotide sugar metabolism	Carbohydrate metabolism	1	0	0	0	1	0	1	0	0	0	0	1	0	1	0	0	0	0	0	0	0	0	0	1	2	1	0	0	0	0	0	0	0	0	0	0	0	0	0	0	0	0	0	0	0	0
	K01207	Amino sugar and nucleotide sugar metabolism	Carbohydrate metabolism	1	0	1	0	1	0	1	0	0	1	1	1	1	2	0	0	0	0	0	2	1	0	0	0	0	1	0	3	0	0	1	1	0	0	1	0	0	0	0	1	1	1	2	1	1	4
	K00790	Amino sugar and nucleotide sugar metabolism	Carbohydrate metabolism	1	2	1	0	1	1	1	1	2	1	1	0	1	2	0	0	1	1	1	2	1	0	1	1	1	2	1	2	1	1	1	1	4	2	2	3	2	1	1	1	1	1	1	1	1	1
	K00075	Amino sugar and nucleotide sugar metabolism	Carbohydrate metabolism	1	1	1	0	1	1	1	1	0	1	1	1	0	1	1	1	0	1	1	1	1	1	1	0	1	0	1	1	1	1	2	0	1	1	1	2	1	1	1	1	1	1	1	1	1	1
	K02564	Amino sugar and nucleotide sugar metabolism	Carbohydrate metabolism	0	1	0	0	0	0	0	0	0	1	0	0	0	0	0	0	0	2	0	4	0	0	3	0	0	0	0	0	1	0	0	0	0	1	3	0	1	0	0	0	1	0	0	1	0	0
	K01791	Amino sugar and nucleotide sugar metabolism	Carbohydrate metabolism	0	1	0	0	1	1	0	0	0	0	2	0	0	0	1	1	0	0	1	1	0	0	1	0	1	2	1	1	0	0	2	0	2	2	1	2	1	0	1	0	1	0	1	2	1	3
	K18676	Amino sugar and nucleotide sugar metabolism	Carbohydrate metabolism	0	0	1	0	0	0	0	0	0	0	0	0	0	0	0	0	0	0	0	0	0	0	0	0	0	0	0	0	0	0	0	0	0	0	0	0	0	0	0	0	0	1	0	0	0	0
	K09001	Amino sugar and nucleotide sugar metabolism	Carbohydrate metabolism	0	0	1	1	0	0	0	0	0	1	0	1	0	1	0	0	0	1	0	1	1	0	1	0	1	1	0	0	0	0	0	0	0	0	2	0	0	0	0	1	2	1	1	0	0	0
	K07102	Amino sugar and nucleotide sugar metabolism	Carbohydrate metabolism	0	0	1	2	1	0	1	0	0	1	1	1	0	1	0	1	0	0	0	0	1	0	0	0	0	0	0	0	0	0	0	2	0	0	0	0	0	0	0	1	0	1	1	0	0	0
	K06118	Amino sugar and nucleotide sugar metabolism	Carbohydrate metabolism	0	0	1	0	0	0	0	0	0	0	0	0	0	0	0	0	0	0	0	0	0	0	0	0	0	0	0	0	0	0	0	0	0	0	0	0	0	0	0	0	0	0	0	0	0	0
	K01443	Amino sugar and nucleotide sugar metabolism	Carbohydrate metabolism	0	0	1	0	0	2	0	2	0	0	1	0	1	0	0	0	0	2	0	0	0	0	2	0	0	0	0	1	2	0	0	0	0	0	2	1	1	0	0	0	1	1	0	1	0	1
	K00992	Amino sugar and nucleotide sugar metabolism	Carbohydrate metabolism	0	0	1	1	0	0	1	0	0	1	0	1	1	1	0	0	0	0	0	0	1	0	0	0	0	0	0	0	0	0	0	1	0	0	0	0	0	0	0	1	0	1	1	0	0	0
	K13015	Amino sugar and nucleotide sugar metabolism	Carbohydrate metabolism	0	0	0	0	2	1	0	0	0	0	2	0	0	0	0	0	0	0	0	0	0	0	0	0	0	0	0	0	0	0	1	0	0	0	0	0	0	1	0	0	0	1	0	0	0	0
	K02473	Amino sugar and nucleotide sugar metabolism	Carbohydrate metabolism	0	0	0	0	1	0	0	0	0	0	0	1	0	0	0	0	0	0	0	1	0	0	0	0	1	0	0	0	0	0	0	0	0	0	0	0	0	0	0	0	0	0	0	0	0	0
	K13010	Amino sugar and nucleotide sugar metabolism	Carbohydrate metabolism	0	0	0	0	0	0	0	0	0	0	0	0	0	0	0	0	0	0	0	0	0	0	0	0	2	0	0	0	0	1	0	0	0	0	0	0	0	0	0	0	0	0	0	0	0	0
	K22292	Amino sugar and nucleotide sugar metabolism	Carbohydrate metabolism	0	0	0	0	0	0	1	0	0	0	0	0	0	1	0	0	0	0	0	0	1	0	0	0	0	0	0	0	0	0	0	0	0	0	0	0	0	0	0	0	0	0	0	0	1	0
	K00523	Amino sugar and nucleotide sugar metabolism	Carbohydrate metabolism	0	0	0	0	0	0	1	0	0	1	0	1	0	0	0	0	0	0	0	0	3	0	0	0	0	0	0	0	0	0	0	0	0	0	0	0	0	0	0	1	0	0	0	0	1	0
	K08678	Amino sugar and nucleotide sugar metabolism	Carbohydrate metabolism	0	0	0	0	0	0	0	1	0	0	1	0	0	0	0	0	0	0	0	0	0	0	0	0	0	1	0	0	1	0	0	0	0	0	0	0	0	0	0	0	1	1	1	0	0	1
	K13019	Amino sugar and nucleotide sugar metabolism	Carbohydrate metabolism	0	0	0	0	0	0	0	0	1	0	0	0	0	0	0	0	0	0	0	0	0	0	0	0	1	0	0	0	0	0	0	0	0	0	0	0	0	0	0	0	0	0	0	0	0	0
	K18429	Amino sugar and nucleotide sugar metabolism	Carbohydrate metabolism	0	0	0	0	0	0	0	0	0	0	1	0	0	0	0	0	0	0	0	0	0	0	0	0	0	0	0	0	0	0	0	0	0	0	0	0	0	0	0	0	0	0	0	0	0	0
	K07106	Amino sugar and nucleotide sugar metabolism	Carbohydrate metabolism	0	0	0	0	0	0	0	0	0	0	1	0	0	0	0	0	0	1	0	1	0	0	1	0	1	0	0	1	0	0	1	0	0	0	1	1	0	0	0	0	1	1	0	0	0	0
	K12452	Amino sugar and nucleotide sugar metabolism	Carbohydrate metabolism	0	0	0	0	0	0	0	0	0	0	0	0	1	0	0	0	0	0	0	0	0	0	0	0	0	1	0	0	0	0	0	0	0	0	0	0	0	0	0	0	0	0	0	0	0	0
	K01209	Amino sugar and nucleotide sugar metabolism	Carbohydrate metabolism	0	0	0	0	0	0	0	0	0	0	0	0	0	0	0	0	1	0	0	0	0	0	0	0	0	0	0	1	0	0	0	0	0	0	0	0	0	0	0	0	1	0	0	0	0	4
	K01639	Amino sugar and nucleotide sugar metabolism	Carbohydrate metabolism	0	0	0	0	0	0	0	0	0	0	0	0	0	0	0	0	0	1	0	0	0	0	1	0	0	0	0	0	0	0	0	0	0	0	0	0	0	0	0	0	0	0	0	0	0	0
	K02472	Amino sugar and nucleotide sugar metabolism	Carbohydrate metabolism	0	0	0	0	0	0	0	0	0	0	0	0	0	0	0	0	0	0	1	0	0	1	0	0	1	0	1	0	0	0	0	0	0	0	0	0	0	1	0	0	0	0	1	0	0	0
	K12454	Amino sugar and nucleotide sugar metabolism	Carbohydrate metabolism	0	0	0	0	0	0	0	0	0	0	0	0	0	0	0	0	0	0	0	2	0	0	2	0	0	0	0	0	0	0	0	0	0	0	0	0	0	0	0	0	0	0	1	0	0	0
	K01183	Amino sugar and nucleotide sugar metabolism	Carbohydrate metabolism	0	0	0	0	0	0	0	0	0	0	0	0	0	0	0	0	0	0	0	1	0	0	0	0	1	0	0	1	0	0	0	0	0	0	0	0	0	0	1	0	1	0	0	0	0	0
	K13017	Amino sugar and nucleotide sugar metabolism	Carbohydrate metabolism	0	0	0	0	0	0	0	0	0	0	0	0	0	0	0	0	0	0	0	0	1	0	0	0	0	0	0	0	0	0	0	0	0	0	0	0	0	0	0	0	0	0	0	0	0	0
	K01787	Amino sugar and nucleotide sugar metabolism	Carbohydrate metabolism	0	0	0	0	0	0	0	0	0	0	0	0	0	0	0	0	0	0	0	0	0	0	1	0	0	0	0	0	0	0	0	0	0	0	1	0	0	0	0	0	0	0	0	0	0	0
	K00326	Amino sugar and nucleotide sugar metabolism	Carbohydrate metabolism	0	0	0	0	0	0	0	0	0	0	0	0	0	0	0	0	0	0	0	0	0	0	0	0	0	2	0	0	0	0	0	0	0	0	0	0	0	0	0	0	0	0	0	0	0	0
	K02804	Amino sugar and nucleotide sugar metabolism	Carbohydrate metabolism	0	0	0	0	0	0	0	0	0	0	0	0	0	0	0	0	0	0	0	0	0	0	0	0	0	0	0	1	0	0	0	0	0	0	0	0	0	0	0	0	0	0	0	0	0	0
	K13020	Amino sugar and nucleotide sugar metabolism	Carbohydrate metabolism	0	0	0	0	0	0	0	0	0	0	0	0	0	0	0	0	0	0	0	0	0	0	0	0	0	0	0	0	0	0	0	0	0	0	0	0	0	0	0	0	1	0	0	0	0	0
	K01788	Amino sugar and nucleotide sugar metabolism	Carbohydrate metabolism	0	0	0	0	0	0	0	0	0	0	0	0	0	0	0	0	0	0	0	0	0	0	0	0	0	0	0	0	0	0	0	0	0	0	0	0	0	0	0	0	1	0	0	0	0	0
	K01452	Amino sugar and nucleotide sugar metabolism	Carbohydrate metabolism	0	0	0	0	0	0	0	0	0	0	0	0	0	0	0	0	0	0	0	0	0	0	0	0	0	0	0	0	0	0	0	0	0	0	0	0	0	0	0	0	0	1	0	0	0	0
	K01709	Amino sugar and nucleotide sugar metabolism	Carbohydrate metabolism	0	0	0	0	0	0	0	0	0	0	0	0	0	0	0	0	0	0	0	0	0	0	0	0	0	0	0	0	0	0	0	0	0	0	0	0	0	0	0	0	0	0	0	0	1	0
	K01198	Amino sugar and nucleotide sugar metabolism	Carbohydrate metabolism	0	0	0	0	0	0	0	0	0	0	0	0	0	0	0	0	0	0	0	0	0	0	0	0	0	0	0	0	0	0	0	0	0	0	0	0	0	0	0	0	0	0	0	0	0	0
	K00884	Amino sugar and nucleotide sugar metabolism	Carbohydrate metabolism	0	0	0	0	0	0	0	0	0	0	0	0	0	0	0	0	0	0	0	0	0	0	0	0	0	0	0	0	0	0	0	0	0	0	0	0	0	0	0	0	0	0	0	0	0	0
	K00885	Amino sugar and nucleotide sugar metabolism	Carbohydrate metabolism	0	0	0	0	0	0	0	0	0	0	0	0	0	0	0	0	0	0	0	0	0	0	0	0	0	0	0	0	0	0	0	0	0	0	0	0	0	0	0	0	0	0	0	0	0	0
	K08068	Amino sugar and nucleotide sugar metabolism	Carbohydrate metabolism	0	0	0	0	0	0	0	0	0	0	0	0	0	0	0	0	0	0	0	0	0	0	0	0	0	0	0	0	0	0	0	0	0	0	0	0	0	0	0	0	0	0	0	0	0	0
	K15921	Amino sugar and nucleotide sugar metabolism	Carbohydrate metabolism	0	0	0	0	0	0	0	0	0	0	0	0	0	0	0	0	0	0	0	0	0	0	0	0	0	0	0	0	0	0	0	0	0	0	0	0	0	0	0	0	0	0	0	0	0	0
	K22268	Amino sugar and nucleotide sugar metabolism	Carbohydrate metabolism	0	0	0	0	0	0	0	0	0	0	0	0	0	0	0	0	0	0	0	0	0	0	0	0	0	0	0	0	0	0	0	0	0	0	0	0	0	0	0	0	0	0	0	0	0	0
	K15898	Amino sugar and nucleotide sugar metabolism	Carbohydrate metabolism	0	0	0	0	0	0	0	0	0	0	0	0	0	0	0	0	0	0	0	0	0	0	0	0	0	0	0	0	0	0	0	0	0	0	0	0	0	0	0	0	0	0	0	0	0	0
	K15897	Amino sugar and nucleotide sugar metabolism	Carbohydrate metabolism	0	0	0	0	0	0	0	0	0	0	0	0	0	0	0	0	0	0	0	0	0	0	0	0	0	0	0	0	0	0	0	0	0	0	0	0	0	0	0	0	0	0	0	0	0	0
	K12448	Amino sugar and nucleotide sugar metabolism	Carbohydrate metabolism	0	0	0	0	0	0	0	0	0	0	0	0	0	0	0	0	0	0	0	0	0	0	0	0	0	0	0	0	0	0	0	0	0	0	0	0	0	0	0	0	0	0	0	0	0	0
	K01233	Amino sugar and nucleotide sugar metabolism	Carbohydrate metabolism	0	0	0	0	0	0	0	0	0	0	0	0	0	0	0	0	0	0	0	0	0	0	0	0	0	0	0	0	0	0	0	0	0	0	0	0	0	0	0	0	0	0	0	0	0	0
	K18430	Amino sugar and nucleotide sugar metabolism	Carbohydrate metabolism	0	0	0	0	0	0	0	0	0	0	0	0	0	0	0	0	0	0	0	0	0	0	0	0	0	0	0	0	0	0	0	0	0	0	0	0	0	0	0	0	0	0	0	0	0	0
	K18677	Amino sugar and nucleotide sugar metabolism	Carbohydrate metabolism	0	0	0	0	0	0	0	0	0	0	0	0	0	0	0	0	0	0	0	0	0	0	0	0	0	0	0	0	0	0	0	0	0	0	0	0	0	0	0	0	0	0	0	0	0	0
	K13967	Amino sugar and nucleotide sugar metabolism	Carbohydrate metabolism	0	0	0	0	0	0	0	0	0	0	0	0	0	0	0	0	0	0	0	0	0	0	0	0	0	0	0	0	0	0	0	0	0	0	0	0	0	0	0	0	0	0	0	0	0	0
	K18431	Amino sugar and nucleotide sugar metabolism	Carbohydrate metabolism	0	0	0	0	0	0	0	0	0	0	0	0	0	0	0	0	0	0	0	0	0	0	0	0	0	0	0	0	0	0	0	0	0	0	0	0	0	0	0	0	0	0	0	0	0	0
	K12449	Amino sugar and nucleotide sugar metabolism	Carbohydrate metabolism	0	0	0	0	0	0	0	0	0	0	0	0	0	0	0	0	0	0	0	0	0	0	0	0	0	0	0	0	0	0	0	0	0	0	0	0	0	0	0	0	0	0	0	0	0	0
	K03475	Ascorbate and aldarate metabolism	Carbohydrate metabolism	0	0	0	0	0	0	0	0	2	0	0	0	0	0	0	0	0	0	0	0	0	0	0	0	0	0	0	1	0	0	0	0	0	0	0	0	0	0	0	0	0	0	0	0	0	0
	K02822	Ascorbate and aldarate metabolism	Carbohydrate metabolism	0	0	0	0	0	0	0	0	1	0	0	0	0	0	0	0	0	0	0	0	0	0	0	0	0	0	0	1	0	0	0	0	0	0	0	0	0	0	0	0	0	0	0	0	0	0
	K02821	Ascorbate and aldarate metabolism	Carbohydrate metabolism	0	0	0	0	0	0	0	0	0	0	0	1	0	1	0	0	0	0	0	0	1	0	0	0	0	0	0	0	0	0	0	0	0	0	0	1	0	0	0	1	0	0	0	0	0	0
	K03476	Ascorbate and aldarate metabolism	Carbohydrate metabolism	0	0	0	0	0	0	0	0	0	0	0	0	0	0	0	0	0	0	0	0	0	0	0	0	0	0	0	0	0	0	0	0	0	0	0	0	0	0	0	0	0	0	0	0	0	0
	K17744	Ascorbate and aldarate metabolism	Carbohydrate metabolism	0	0	0	0	0	0	0	0	0	0	0	0	0	0	0	0	0	0	0	0	0	0	0	0	0	0	0	0	0	0	0	0	0	0	0	0	0	0	0	0	0	0	0	0	0	0
	K08679	Ascorbate and aldarate metabolism	Carbohydrate metabolism	0	0	0	2	0	0	2	0	0	0	1	0	0	1	0	0	0	0	0	1	1	0	0	0	0	1	0	0	0	0	0	1	1	0	0	0	0	0	0	0	0	2	1	0	0	0
	K01630	Ascorbate and aldarate metabolism	Carbohydrate metabolism	0	0	0	2	0	0	0	0	0	0	0	0	0	0	0	0	0	0	0	0	0	0	0	0	0	0	0	0	0	0	0	0	0	0	0	0	0	0	0	0	0	0	0	0	0	0
	K01706	Ascorbate and aldarate metabolism	Carbohydrate metabolism	0	0	0	0	0	0	0	0	0	0	1	0	0	0	0	0	0	1	0	1	0	0	0	0	0	0	0	0	0	0	0	0	0	0	0	0	0	0	0	1	0	0	0	0	0	0
	K00469	Ascorbate and aldarate metabolism	Carbohydrate metabolism	0	0	0	0	0	0	0	0	0	0	0	0	0	0	0	0	0	1	0	1	0	0	0	0	0	0	0	0	0	0	0	0	0	0	0	0	0	0	0	0	0	0	0	0	0	0
	K20023	Ascorbate and aldarate metabolism	Carbohydrate metabolism	0	0	0	0	0	0	0	0	0	0	0	0	0	0	0	0	0	0	0	0	0	0	0	0	0	0	0	0	0	0	0	0	1	0	0	0	0	0	0	0	0	0	0	0	0	0
	K01683	Ascorbate and aldarate metabolism	Carbohydrate metabolism	0	0	0	0	0	0	0	0	0	0	0	0	0	0	0	0	0	0	0	0	0	0	0	0	0	0	0	0	0	0	0	0	0	0	1	0	0	0	0	0	0	0	0	0	0	0
	K13876	Ascorbate and aldarate metabolism	Carbohydrate metabolism	0	0	0	0	0	0	0	0	0	0	0	0	0	0	0	0	0	0	0	0	0	0	0	0	0	0	0	0	0	0	0	0	0	0	0	0	0	0	0	0	1	0	0	0	0	0
	K18981	Ascorbate and aldarate metabolism	Carbohydrate metabolism	0	0	0	0	0	0	0	0	0	0	0	0	0	0	0	0	0	0	0	0	0	0	0	0	0	0	0	0	0	0	0	0	0	0	0	0	0	0	0	0	0	1	0	0	0	0
	K23007	Ascorbate and aldarate metabolism	Carbohydrate metabolism	0	0	0	0	0	0	0	0	0	0	0	0	0	0	0	0	0	0	0	0	0	0	0	0	0	0	0	0	0	0	0	0	0	0	0	0	0	0	0	0	0	0	0	0	0	0
	K01708	Ascorbate and aldarate metabolism	Carbohydrate metabolism	0	0	0	0	0	0	0	0	0	0	0	0	0	0	0	0	0	0	0	0	0	0	0	0	0	0	0	0	0	0	0	0	0	0	0	0	0	0	0	0	0	0	0	0	0	0
	K13875	Ascorbate and aldarate metabolism	Carbohydrate metabolism	0	0	0	0	0	0	0	0	0	0	0	0	0	0	0	0	0	0	0	0	0	0	0	0	0	0	0	0	0	0	0	0	0	0	0	0	0	0	0	0	0	0	0	0	0	0
	K01707	Ascorbate and aldarate metabolism	Carbohydrate metabolism	0	0	0	0	0	0	0	0	0	0	0	0	0	0	0	0	0	0	0	0	0	0	0	0	0	0	0	0	0	0	0	0	0	0	0	0	0	0	0	0	0	0	0	0	0	0
	K13874	Ascorbate and aldarate metabolism	Carbohydrate metabolism	0	0	0	0	0	0	0	0	0	0	0	0	0	0	0	0	0	0	0	0	0	0	0	0	0	0	0	0	0	0	0	0	0	0	0	0	0	0	0	0	0	0	0	0	0	0
	K18983	Ascorbate and aldarate metabolism	Carbohydrate metabolism	0	0	0	0	0	0	0	0	0	0	0	0	0	0	0	0	0	0	0	0	0	0	0	0	0	0	0	0	0	0	0	0	0	0	0	0	0	0	0	0	0	0	0	0	0	0
	K01652	Butanoate metabolism	Carbohydrate metabolism	2	1	1	4	1	1	1	7	3	3	1	2	4	3	2	7	5	1	0	1	2	1	1	1	0	1	1	4	1	2	0	3	2	1	2	2	0	2	2	3	2	4	3	0	1	1
	K01653	Butanoate metabolism	Carbohydrate metabolism	1	1	1	2	0	0	1	1	1	0	1	1	1	0	1	2	0	1	0	1	1	1	1	0	0	0	1	1	1	1	0	1	1	1	1	0	0	1	1	1	1	1	1	0	1	0
	K11258	Butanoate metabolism	Carbohydrate metabolism	0	0	0	0	0	0	0	0	0	0	0	0	0	1	0	0	0	0	0	0	0	0	0	0	0	0	0	0	0	0	0	0	0	0	0	0	0	0	0	0	0	0	0	0	0	0
	K00074	Butanoate metabolism	Carbohydrate metabolism	0	1	1	4	2	1	0	2	0	0	1	2	1	0	0	2	0	1	2	1	1	1	3	1	2	0	5	2	2	1	3	0	1	2	1	1	1	1	0	2	1	1	3	2	0	1
	K01799	Butanoate metabolism	Carbohydrate metabolism	0	0	0	0	0	0	0	0	0	0	0	0	0	0	0	0	0	0	0	0	0	0	0	0	0	0	0	1	0	0	0	0	0	0	0	0	0	0	0	0	0	0	0	1	0	0
	K14268	Butanoate metabolism	Carbohydrate metabolism	0	0	0	0	0	0	0	0	0	0	0	0	0	0	0	0	0	0	0	0	0	0	0	0	0	0	0	0	0	0	0	0	0	0	0	0	0	0	0	0	0	0	0	0	0	0
	K01640	Butanoate metabolism	Carbohydrate metabolism	1	1	0	0	1	0	1	0	0	0	0	1	1	1	1	0	0	1	1	1	0	1	1	0	1	0	2	2	2	0	0	0	3	1	2	0	0	1	0	2	0	1	0	1	1	1
	K01641	Butanoate metabolism	Carbohydrate metabolism	0	0	0	0	0	0	0	0	0	0	0	0	0	0	0	0	0	0	0	0	0	0	0	0	0	0	0	0	0	0	0	0	0	0	1	0	0	0	0	0	0	0	0	0	0	0
	K01574	Butanoate metabolism	Carbohydrate metabolism	0	0	0	0	0	0	0	0	0	0	0	0	0	0	0	0	0	0	0	0	0	0	0	0	0	0	0	0	0	0	0	0	0	0	0	0	0	0	0	1	0	0	0	0	0	0
	K00019	Butanoate metabolism	Carbohydrate metabolism	0	0	0	0	0	0	0	0	0	0	0	1	0	1	0	1	0	0	0	0	1	0	1	0	0	0	1	0	0	1	0	1	0	0	1	0	0	0	0	1	0	1	1	1	1	0
	K00135	Butanoate metabolism	Carbohydrate metabolism	2	1	1	1	1	3	1	0	0	0	0	3	1	1	1	3	0	1	3	1	0	2	0	2	0	0	1	2	0	2	0	1	2	3	2	0	1	2	0	1	0	1	1	1	1	2
	K01580	Butanoate metabolism	Carbohydrate metabolism	0	0	0	0	0	0	0	0	0	0	0	0	1	0	0	0	2	0	0	0	0	0	0	0	0	0	0	0	2	0	0	0	0	0	0	0	0	0	0	0	0	0	0	0	0	0
	K16871	Butanoate metabolism	Carbohydrate metabolism	0	0	0	0	0	0	0	0	0	0	0	0	0	0	0	0	0	0	0	0	0	0	0	0	0	0	0	0	0	0	0	0	0	0	0	0	0	0	0	0	0	2	2	0	0	0
	K00209	Butanoate metabolism	Carbohydrate metabolism	0	0	0	0	0	0	0	0	1	0	0	0	0	0	0	0	0	0	0	0	0	0	0	0	0	0	0	0	0	0	0	0	0	0	0	0	0	0	0	0	0	0	0	0	0	0
	K14534	Butanoate metabolism	Carbohydrate metabolism	0	0	0	0	0	0	0	0	0	0	0	0	0	0	0	2	0	0	0	0	0	0	0	0	0	0	0	0	0	0	2	0	1	0	0	0	0	0	0	0	0	0	1	0	0	0
	K07516	Butanoate metabolism	Carbohydrate metabolism	2	1	0	1	0	0	1	2	0	0	1	0	0	1	0	3	0	1	0	0	1	0	1	1	1	0	1	0	0	1	0	0	1	1	1	3	1	0	0	0	0	1	0	0	1	0
	K01907	Butanoate metabolism	Carbohydrate metabolism	2	0	0	1	0	1	1	0	0	0	0	0	2	0	2	0	1	0	0	0	0	1	1	0	0	0	0	1	1	1	2	0	0	3	1	0	0	0	0	1	0	0	0	0	2	0
	K01715	Butanoate metabolism	Carbohydrate metabolism	1	0	0	0	1	0	0	1	0	0	2	0	0	1	0	0	0	1	0	1	0	0	0	0	1	0	0	1	0	0	1	0	2	2	0	0	0	0	0	0	1	1	0	0	0	0
	K01039	Butanoate metabolism	Carbohydrate metabolism	1	0	0	0	0	1	0	1	0	0	0	0	1	0	0	1	0	0	0	0	0	0	0	0	0	0	0	0	0	0	0	0	0	0	2	0	0	1	0	0	0	0	0	0	0	0
	K01029	Butanoate metabolism	Carbohydrate metabolism	0	1	2	0	1	0	0	0	0	0	0	0	0	0	0	1	0	0	0	0	0	1	0	1	1	0	0	1	0	0	0	0	1	0	0	0	0	0	0	0	0	1	0	1	0	1
	K01028	Butanoate metabolism	Carbohydrate metabolism	0	1	1	0	1	0	0	0	0	0	0	0	0	0	0	1	0	0	0	0	0	1	0	0	1	0	0	1	0	0	0	0	0	0	0	0	0	0	0	0	0	1	0	1	0	1
	K03366	Butanoate metabolism	Carbohydrate metabolism	0	0	1	0	0	0	0	0	0	0	0	0	0	0	0	0	0	0	0	0	0	0	0	1	0	0	0	0	0	0	0	0	0	0	0	0	0	0	0	0	0	0	0	0	0	0
	K03821	Butanoate metabolism	Carbohydrate metabolism	0	0	0	2	0	0	2	0	0	0	0	1	0	2	2	5	0	0	0	0	2	0	0	0	0	0	0	1	2	0	0	2	0	0	0	0	0	0	0	1	0	3	5	0	2	0
	K18369	Butanoate metabolism	Carbohydrate metabolism	0	0	0	0	2	1	0	0	0	0	0	0	0	0	0	0	0	0	0	0	0	0	0	0	0	0	0	0	0	0	0	0	0	0	0	1	1	0	0	0	0	0	0	0	0	0
	K01575	Butanoate metabolism	Carbohydrate metabolism	0	0	0	0	0	0	0	0	0	0	0	0	0	0	1	0	0	0	0	0	0	0	1	0	0	0	0	0	1	0	0	0	0	0	0	0	0	0	0	0	0	0	0	0	0	0
	K01040	Butanoate metabolism	Carbohydrate metabolism	0	0	0	0	0	0	0	1	0	0	0	0	0	0	0	1	0	0	0	0	0	0	0	0	0	0	0	0	0	0	0	0	0	0	2	0	0	0	0	0	0	0	0	0	1	0
	K17829	Butanoate metabolism	Carbohydrate metabolism	0	0	0	0	0	0	0	0	0	0	0	0	1	0	0	0	0	0	1	0	0	1	0	0	0	0	0	1	0	0	0	0	0	0	0	0	0	1	0	0	0	0	0	0	0	0
	K05973	Butanoate metabolism	Carbohydrate metabolism	0	0	0	0	0	0	0	0	0	0	0	0	0	2	0	1	0	0	0	0	1	0	0	0	0	0	0	0	0	0	0	2	0	0	0	0	0	0	0	0	0	1	0	0	0	0
	K22881	Butanoate metabolism	Carbohydrate metabolism	0	0	0	0	0	0	0	0	0	0	0	0	0	1	0	0	0	0	0	0	0	0	0	0	0	0	0	0	0	0	0	0	0	0	0	0	0	0	0	0	0	0	3	0	0	0
	K07518	Butanoate metabolism	Carbohydrate metabolism	0	0	0	0	0	0	0	0	0	0	0	0	0	1	0	0	0	0	0	0	0	0	0	0	0	0	0	0	0	0	0	0	0	0	0	0	0	0	0	0	0	0	0	0	2	0
	K01027	Butanoate metabolism	Carbohydrate metabolism	0	0	0	0	0	0	0	0	0	0	0	0	0	1	0	0	0	0	0	0	0	0	0	0	0	0	0	0	0	0	0	0	0	0	0	0	0	0	0	0	0	0	0	0	0	0
	K00043	Butanoate metabolism	Carbohydrate metabolism	0	0	0	0	0	0	0	0	0	0	0	0	0	0	0	0	0	0	0	0	1	0	0	0	0	0	0	0	0	0	0	1	0	0	0	0	0	0	0	0	0	0	0	0	0	0
	K01035	Butanoate metabolism	Carbohydrate metabolism	0	0	0	0	0	0	0	0	0	0	0	0	0	0	0	0	0	0	0	0	0	1	0	1	0	0	0	0	0	0	0	0	0	0	0	0	0	0	0	0	0	0	0	0	0	0
	K01034	Butanoate metabolism	Carbohydrate metabolism	0	0	0	0	0	0	0	0	0	0	0	0	0	0	0	0	0	0	0	0	0	1	0	1	0	0	0	0	0	0	0	0	0	0	0	0	0	0	0	0	0	0	0	0	0	0
	K00929	Butanoate metabolism	Carbohydrate metabolism	0	0	0	0	0	0	0	0	0	0	0	0	0	0	0	0	0	0	0	0	0	0	0	1	0	0	1	0	0	0	2	0	0	0	0	0	0	0	0	0	0	1	0	0	0	0
	K00634	Butanoate metabolism	Carbohydrate metabolism	0	0	0	0	0	0	0	0	0	0	0	0	0	0	0	0	0	0	0	0	0	0	0	0	0	0	1	0	0	0	1	0	0	0	0	0	0	0	0	0	0	1	0	0	0	0
	K18382	Butanoate metabolism	Carbohydrate metabolism	0	0	0	0	0	0	0	0	0	0	0	0	0	0	0	0	0	0	0	0	0	0	0	0	0	0	0	1	0	0	0	0	0	0	0	0	0	0	0	0	0	0	0	0	0	0
	K00004	Butanoate metabolism	Carbohydrate metabolism	0	0	0	0	0	0	0	0	0	0	0	0	0	0	0	0	0	0	0	0	0	0	0	0	0	0	0	0	0	0	0	0	2	0	0	0	0	0	0	0	0	0	0	0	0	0
	K00109	Butanoate metabolism	Carbohydrate metabolism	0	0	0	0	0	0	0	0	0	0	0	0	0	0	0	0	0	0	0	0	0	0	0	0	0	0	0	0	0	0	0	0	1	0	0	0	0	0	0	0	0	0	0	0	0	0
	K01896	Butanoate metabolism	Carbohydrate metabolism	0	0	0	0	0	0	0	0	0	0	0	0	0	0	0	0	0	0	0	0	0	0	0	0	0	0	0	0	0	0	0	0	0	0	0	0	0	0	0	0	0	1	0	0	0	0
	K18122	Butanoate metabolism	Carbohydrate metabolism	0	0	0	0	0	0	0	0	0	0	0	0	0	0	0	0	0	0	0	0	0	0	0	0	0	0	0	0	0	0	0	0	0	0	0	0	0	0	0	0	0	0	0	0	0	0
	K08324	Butanoate metabolism	Carbohydrate metabolism	0	0	0	0	0	0	0	0	0	0	0	0	0	0	0	0	0	0	0	0	0	0	0	0	0	0	0	0	0	0	0	0	0	0	0	0	0	0	0	0	0	0	0	0	0	0
	K19709	Butanoate metabolism	Carbohydrate metabolism	0	0	0	0	0	0	0	0	0	0	0	0	0	0	0	0	0	0	0	0	0	0	0	0	0	0	0	0	0	0	0	0	0	0	0	0	0	0	0	0	0	0	0	0	0	0
	K08318	Butanoate metabolism	Carbohydrate metabolism	0	0	0	0	0	0	0	0	0	0	0	0	0	0	0	0	0	0	0	0	0	0	0	0	0	0	0	0	0	0	0	0	0	0	0	0	0	0	0	0	0	0	0	0	0	0
	K18009	Butanoate metabolism	Carbohydrate metabolism	0	0	0	0	0	0	0	0	0	0	0	0	0	0	0	0	0	0	0	0	0	0	0	0	0	0	0	0	0	0	0	0	0	0	0	0	0	0	0	0	0	0	0	0	0	0
	K18372	Butanoate metabolism	Carbohydrate metabolism	0	0	0	0	0	0	0	0	0	0	0	0	0	0	0	0	0	0	0	0	0	0	0	0	0	0	0	0	0	0	0	0	0	0	0	0	0	0	0	0	0	0	0	0	0	0
	K18370	Butanoate metabolism	Carbohydrate metabolism	0	0	0	0	0	0	0	0	0	0	0	0	0	0	0	0	0	0	0	0	0	0	0	0	0	0	0	0	0	0	0	0	0	0	0	0	0	0	0	0	0	0	0	0	0	0
	K18371	Butanoate metabolism	Carbohydrate metabolism	0	0	0	0	0	0	0	0	0	0	0	0	0	0	0	0	0	0	0	0	0	0	0	0	0	0	0	0	0	0	0	0	0	0	0	0	0	0	0	0	0	0	0	0	0	0
	K00100	Butanoate metabolism	Carbohydrate metabolism	0	0	0	0	0	0	0	0	0	0	0	0	0	0	0	0	0	0	0	0	0	0	0	0	0	0	0	0	0	0	0	0	0	0	0	0	0	0	0	0	0	0	0	0	0	0
	K18120	Butanoate metabolism	Carbohydrate metabolism	0	0	0	0	0	0	0	0	0	0	0	0	0	0	0	0	0	0	0	0	0	0	0	0	0	0	0	0	0	0	0	0	0	0	0	0	0	0	0	0	0	0	0	0	0	0
	K18119	Butanoate metabolism	Carbohydrate metabolism	0	0	0	0	0	0	0	0	0	0	0	0	0	0	0	0	0	0	0	0	0	0	0	0	0	0	0	0	0	0	0	0	0	0	0	0	0	0	0	0	0	0	0	0	0	0
	K00052	C5-Branched dibasic acid metabolism	Carbohydrate metabolism	2	1	3	1	1	1	2	0	0	1	1	0	0	1	1	1	1	1	0	1	0	0	1	0	0	1	1	1	1	1	2	2	2	1	1	1	0	2	1	1	1	1	1	0	1	1
	K01704	C5-Branched dibasic acid metabolism	Carbohydrate metabolism	1	1	1	1	0	1	2	2	1	1	1	1	0	1	1	1	1	2	0	1	0	1	1	0	0	1	1	1	1	1	0	2	0	1	1	3	0	1	1	1	1	1	1	0	2	1
	K01703	C5-Branched dibasic acid metabolism	Carbohydrate metabolism	1	1	1	1	0	1	2	2	1	1	1	1	0	2	1	0	1	2	0	1	1	1	1	0	0	1	1	1	1	1	1	2	1	1	1	1	0	1	1	1	1	1	2	0	2	1
	K09011	C5-Branched dibasic acid metabolism	Carbohydrate metabolism	0	0	0	0	0	0	0	0	0	0	0	0	0	0	0	0	0	1	0	0	0	0	1	0	0	0	0	0	0	0	0	0	0	0	0	0	0	0	0	0	0	0	0	0	0	0
	K14472	C5-Branched dibasic acid metabolism	Carbohydrate metabolism	0	0	0	0	0	0	0	0	0	0	0	0	0	0	0	0	0	0	0	0	0	0	0	0	0	1	0	0	0	0	0	0	0	0	0	0	0	0	0	0	0	0	1	0	0	0
	K14471	C5-Branched dibasic acid metabolism	Carbohydrate metabolism	0	0	0	0	0	0	0	0	0	0	0	0	0	0	0	0	0	0	0	0	0	0	0	0	0	0	0	0	0	0	0	0	0	0	0	0	0	0	0	0	0	0	1	0	0	0
	K10218	C5-Branched dibasic acid metabolism	Carbohydrate metabolism	0	0	0	0	0	0	0	1	0	0	0	0	0	0	0	0	0	0	1	0	0	1	0	0	0	0	0	1	0	0	0	0	0	0	0	0	0	0	0	1	0	0	0	0	0	0
	K18292	C5-Branched dibasic acid metabolism	Carbohydrate metabolism	0	0	0	0	0	0	0	0	0	0	0	1	0	0	0	0	0	0	0	0	0	0	0	0	0	0	0	0	0	0	0	0	0	0	0	0	0	0	0	0	0	0	0	0	0	0
	K18291	C5-Branched dibasic acid metabolism	Carbohydrate metabolism	0	0	0	0	0	0	0	0	0	0	0	1	0	0	0	0	0	0	0	0	0	0	0	0	0	0	0	0	0	0	0	0	1	0	0	0	0	0	0	0	0	0	0	0	0	0
	K18289	C5-Branched dibasic acid metabolism	Carbohydrate metabolism	0	0	0	0	0	0	0	0	0	0	0	1	0	0	0	0	0	0	0	0	0	0	0	0	0	0	0	0	0	0	0	0	0	0	0	0	0	0	0	0	0	0	0	0	0	0
	K01958	Citrate cycle (TCA cycle)	Carbohydrate metabolism	0	1	1	0	0	0	1	0	0	0	0	0	0	0	0	0	0	0	0	0	0	0	0	1	2	0	1	1	0	3	0	0	1	1	1	0	0	0	0	0	0	2	0	0	1	0
	K15231	Citrate cycle (TCA cycle)	Carbohydrate metabolism	0	0	0	0	0	0	0	0	0	0	0	0	0	0	0	0	0	0	0	0	0	0	0	0	0	0	0	0	0	0	1	0	0	0	0	0	0	0	0	0	0	0	0	0	0	0
	K15230	Citrate cycle (TCA cycle)	Carbohydrate metabolism	0	0	0	0	0	0	0	0	0	0	0	0	0	0	0	0	0	0	0	0	0	0	0	0	0	1	0	0	0	0	0	0	0	0	0	0	0	0	0	0	0	0	0	0	0	0
	K01960	Citrate cycle (TCA cycle)	Carbohydrate metabolism	0	0	0	0	0	0	0	0	0	1	0	0	0	0	0	0	0	0	0	0	0	0	0	0	0	1	0	0	0	0	0	0	0	0	0	0	0	0	0	0	0	0	0	0	0	0
	K01959	Citrate cycle (TCA cycle)	Carbohydrate metabolism	0	0	0	0	0	0	0	0	0	1	0	0	0	0	0	0	0	0	0	0	0	0	0	0	0	0	0	0	0	0	0	0	0	0	0	0	0	0	0	0	0	0	0	0	0	0
	K01647	Citrate cycle (TCA cycle)	Carbohydrate metabolism	2	1	1	1	1	2	1	1	1	0	1	1	3	1	2	2	1	1	2	1	1	2	1	0	2	2	2	3	3	1	2	1	4	1	1	1	1	1	1	2	1	1	1	3	1	2
	K00239	Citrate cycle (TCA cycle)	Carbohydrate metabolism	2	1	1	0	1	0	1	1	0	1	2	1	0	1	0	0	1	2	0	1	1	0	1	0	1	3	1	2	1	1	2	1	1	1	1	1	1	1	1	0	2	1	1	1	2	0
	K00164	Citrate cycle (TCA cycle)	Carbohydrate metabolism	2	3	1	3	1	1	0	1	0	2	1	0	1	1	0	0	1	3	1	1	2	1	1	0	2	0	0	1	2	1	0	1	0	1	1	0	0	1	0	1	1	1	1	1	2	1
	K01903	Citrate cycle (TCA cycle)	Carbohydrate metabolism	1	1	1	2	1	1	1	1	0	1	1	0	1	1	0	1	1	1	0	1	1	0	1	0	1	3	1	1	0	2	2	1	1	1	1	0	1	1	1	0	1	1	1	1	0	1
	K01902	Citrate cycle (TCA cycle)	Carbohydrate metabolism	1	1	2	3	1	1	1	1	0	1	1	0	1	2	0	0	1	0	0	1	1	0	1	0	1	1	1	1	1	3	2	0	2	1	1	1	1	1	1	0	1	1	1	1	1	1
	K01681	Citrate cycle (TCA cycle)	Carbohydrate metabolism	1	1	1	3	4	2	3	1	2	1	1	3	0	1	1	0	1	2	0	1	0	1	2	1	1	2	2	2	2	4	3	2	3	2	1	0	1	1	1	0	1	1	1	1	2	1
	K01679	Citrate cycle (TCA cycle)	Carbohydrate metabolism	1	1	1	1	0	1	1	1	0	1	1	1	0	1	1	1	2	1	0	1	1	0	1	0	1	2	0	1	1	1	1	1	1	1	1	2	1	1	1	1	1	1	1	1	1	0
	K01676	Citrate cycle (TCA cycle)	Carbohydrate metabolism	1	0	0	0	2	1	0	0	1	1	0	1	0	0	1	1	0	0	0	0	1	1	0	0	0	0	1	1	2	1	0	0	1	0	0	0	0	1	0	1	0	0	1	0	0	0
	K00658	Citrate cycle (TCA cycle)	Carbohydrate metabolism	1	1	1	3	2	0	1	1	0	0	1	0	1	1	1	2	2	2	1	1	1	2	2	0	2	0	0	1	2	0	1	2	1	1	1	0	0	1	1	1	1	2	1	1	2	2
	K00241	Citrate cycle (TCA cycle)	Carbohydrate metabolism	1	0	1	0	1	0	1	1	1	0	1	1	0	1	0	0	1	1	0	1	1	0	1	0	1	0	1	1	1	0	1	1	0	1	1	1	1	1	1	1	0	1	1	1	1	0
	K00240	Citrate cycle (TCA cycle)	Carbohydrate metabolism	1	1	1	1	1	0	1	1	1	0	2	1	0	0	1	0	1	1	0	1	1	0	1	0	0	0	1	2	0	3	2	1	1	1	1	0	1	1	1	0	1	1	1	1	1	0
	K00031	Citrate cycle (TCA cycle)	Carbohydrate metabolism	1	1	1	0	1	1	2	0	1	0	1	1	0	1	1	0	1	1	1	1	1	0	2	0	2	4	1	1	1	2	1	2	2	1	1	0	1	2	2	1	0	1	1	1	1	1
	K00024	Citrate cycle (TCA cycle)	Carbohydrate metabolism	1	1	1	2	1	1	1	1	1	0	1	1	0	1	0	1	1	1	1	1	0	0	1	0	1	0	1	1	1	1	1	1	2	1	1	0	1	1	1	1	1	1	1	1	1	1
	K00116	Citrate cycle (TCA cycle)	Carbohydrate metabolism	0	1	0	0	0	0	0	0	0	1	0	0	0	0	0	0	0	0	0	0	0	0	0	0	0	0	0	0	0	2	0	0	0	0	1	0	0	0	0	0	1	0	0	0	0	0
	K00242	Citrate cycle (TCA cycle)	Carbohydrate metabolism	0	0	1	0	0	0	1	1	0	1	0	1	0	1	0	0	1	0	0	1	1	0	0	0	0	0	0	0	1	0	0	1	0	0	0	1	0	0	0	1	1	1	1	0	1	0
	K00246	Citrate cycle (TCA cycle)	Carbohydrate metabolism	0	0	0	1	0	0	0	0	0	0	0	0	0	0	0	0	0	0	0	0	1	0	0	0	0	0	0	0	0	0	0	0	0	0	0	0	0	0	0	1	0	0	1	0	0	0
	K00030	Citrate cycle (TCA cycle)	Carbohydrate metabolism	0	0	0	0	1	0	0	1	0	0	1	0	0	1	0	0	0	0	0	1	0	0	0	0	0	0	0	0	0	0	1	0	0	0	0	0	1	0	0	0	1	0	0	0	0	0
	K01677	Citrate cycle (TCA cycle)	Carbohydrate metabolism	0	0	0	0	0	0	0	1	0	0	0	0	0	0	0	0	0	0	0	0	0	0	0	0	0	0	0	0	0	1	0	0	0	0	0	0	0	0	0	1	0	0	0	0	0	0
	K01659	Citrate cycle (TCA cycle)	Carbohydrate metabolism	0	0	0	0	0	0	1	0	0	2	0	1	0	1	0	0	0	0	0	0	0	0	1	0	0	0	0	0	0	0	0	0	0	0	0	0	0	0	0	1	0	0	0	0	1	0
	K00244	Citrate cycle (TCA cycle)	Carbohydrate metabolism	0	0	0	0	0	0	1	0	0	0	0	0	0	0	0	0	0	0	0	0	2	0	0	0	0	0	0	0	0	2	0	0	0	0	0	0	0	0	0	1	0	0	1	0	0	0
	K01678	Citrate cycle (TCA cycle)	Carbohydrate metabolism	0	0	0	0	0	0	0	1	0	0	0	0	0	0	0	0	0	0	0	0	0	0	0	0	0	0	0	0	0	0	0	0	0	0	0	0	0	0	0	0	0	0	0	0	0	0
	K18118	Citrate cycle (TCA cycle)	Carbohydrate metabolism	0	0	0	0	0	0	0	0	0	1	0	0	0	0	0	0	0	0	0	0	1	0	1	1	0	0	1	0	0	0	0	0	0	0	1	0	0	0	0	0	0	0	0	0	0	0
	K01682	Citrate cycle (TCA cycle)	Carbohydrate metabolism	0	0	0	0	0	0	0	0	0	0	0	1	0	2	0	0	0	0	0	0	0	0	0	0	0	0	0	0	0	0	0	0	0	0	0	0	0	0	0	0	0	0	0	0	0	0
	K00245	Citrate cycle (TCA cycle)	Carbohydrate metabolism	0	0	0	0	0	0	0	0	0	0	0	0	0	0	0	0	0	0	0	0	1	0	0	0	0	0	0	0	0	0	0	0	0	0	0	0	0	0	0	1	0	0	1	0	0	0
	K00177	Citrate cycle (TCA cycle)	Carbohydrate metabolism	0	0	0	0	0	0	0	0	0	0	0	0	0	0	0	0	0	0	0	0	0	0	0	0	0	0	0	0	0	0	1	0	0	0	0	0	0	0	0	0	0	0	0	0	0	0
	K00247	Citrate cycle (TCA cycle)	Carbohydrate metabolism	0	0	0	0	0	0	0	0	0	0	0	0	0	0	0	0	0	0	0	0	0	0	0	0	0	0	0	0	0	0	0	0	0	0	0	0	0	0	0	1	0	0	1	0	0	0
	K05942	Citrate cycle (TCA cycle)	Carbohydrate metabolism	0	0	0	0	0	0	0	0	0	0	0	0	0	0	0	0	0	0	0	0	0	0	0	0	0	0	0	0	0	0	0	0	0	0	0	0	0	0	0	0	0	0	0	0	0	0
	K01616	Citrate cycle (TCA cycle)	Carbohydrate metabolism	0	0	0	0	0	0	0	0	0	0	0	0	0	0	0	0	0	0	0	0	0	0	0	0	0	0	0	0	0	0	0	0	0	0	0	0	0	0	0	0	0	0	0	0	0	0
	K00176	Citrate cycle (TCA cycle)	Carbohydrate metabolism	0	0	0	0	0	0	0	0	0	0	0	0	0	0	0	0	0	0	0	0	0	0	0	0	0	0	0	0	0	0	0	0	0	0	0	0	0	0	0	0	0	0	0	0	0	0
	K00863	Fructose and mannose metabolism	Carbohydrate metabolism	0	0	0	1	0	0	0	0	0	0	0	0	0	0	0	0	0	0	0	0	0	0	0	0	0	0	0	0	0	0	0	0	0	0	0	0	0	0	0	0	0	0	0	0	0	3
	K01809	Fructose and mannose metabolism	Carbohydrate metabolism	1	0	0	0	0	0	0	1	0	0	1	0	1	0	1	0	0	0	0	0	0	0	0	0	0	0	0	1	1	0	0	0	0	0	0	0	0	1	0	0	2	0	0	0	0	3
	K00966	Fructose and mannose metabolism	Carbohydrate metabolism	1	0	0	0	1	1	0	0	0	0	1	0	2	0	1	0	0	0	0	1	0	0	0	0	0	0	0	1	1	0	0	0	0	0	0	0	0	1	1	0	0	0	0	0	0	0
	K00971	Fructose and mannose metabolism	Carbohydrate metabolism	1	0	0	0	1	0	0	1	0	0	1	0	0	0	0	0	0	1	0	1	0	0	1	0	1	1	1	0	0	0	0	0	0	0	0	0	0	0	0	0	1	0	0	1	0	1
	K00847	Fructose and mannose metabolism	Carbohydrate metabolism	0	1	1	2	0	0	0	1	0	0	0	0	0	0	2	0	0	0	1	1	0	1	0	0	0	0	0	0	0	0	0	0	0	0	0	0	0	0	1	1	1	1	0	1	0	1
	K19956	Fructose and mannose metabolism	Carbohydrate metabolism	0	0	1	0	0	0	0	0	0	0	0	0	0	0	0	0	0	0	0	0	0	0	0	0	0	0	0	0	0	0	0	0	0	0	0	0	0	0	0	0	0	0	0	0	0	0
	K16011	Fructose and mannose metabolism	Carbohydrate metabolism	0	0	1	0	0	0	0	0	0	0	0	0	0	1	0	3	0	0	0	0	0	0	0	0	0	1	0	0	0	0	0	0	0	0	0	0	0	0	0	2	0	1	1	0	1	0
	K02793	Fructose and mannose metabolism	Carbohydrate metabolism	0	0	1	1	0	0	0	0	0	0	1	0	0	0	0	2	0	0	0	0	0	0	0	0	0	0	0	0	0	0	0	1	0	0	0	0	0	0	0	0	0	1	1	0	0	0
	K01840	Fructose and mannose metabolism	Carbohydrate metabolism	0	0	1	0	1	2	1	1	0	0	0	0	1	0	1	0	1	1	3	1	0	2	1	0	0	0	0	2	1	0	0	0	0	0	0	0	1	2	1	0	1	1	1	2	2	4
	K21883	Fructose and mannose metabolism	Carbohydrate metabolism	0	0	0	2	0	0	0	0	0	0	0	0	0	0	0	0	0	0	0	0	0	0	2	0	0	0	0	0	0	0	0	0	0	0	0	0	0	0	0	2	1	0	0	0	0	0
	K18335	Fructose and mannose metabolism	Carbohydrate metabolism	0	0	0	2	0	0	0	0	0	0	0	0	0	0	0	0	0	0	0	0	0	0	0	0	0	0	0	0	0	0	0	0	0	0	0	0	0	0	0	1	0	0	0	0	0	0
	K00064	Fructose and mannose metabolism	Carbohydrate metabolism	0	0	0	2	0	0	0	0	0	0	0	0	0	0	0	0	0	0	0	0	0	0	1	0	0	1	0	0	0	0	0	0	0	0	0	0	0	0	0	0	1	0	0	1	0	1
	K15856	Fructose and mannose metabolism	Carbohydrate metabolism	0	0	0	0	0	1	0	1	0	0	0	0	1	0	0	0	0	0	0	0	0	0	0	0	0	0	0	0	0	0	1	0	0	1	0	0	0	1	0	0	0	0	0	0	0	0
	K02377	Fructose and mannose metabolism	Carbohydrate metabolism	0	0	0	0	0	1	0	0	0	0	0	0	1	0	0	0	0	1	0	0	0	0	1	0	1	2	0	0	0	0	0	0	0	0	0	0	0	1	0	0	0	0	0	0	0	0
	K01711	Fructose and mannose metabolism	Carbohydrate metabolism	0	0	0	0	0	1	0	1	0	0	1	0	1	2	0	0	0	1	0	0	0	0	1	0	1	1	0	1	2	0	1	0	0	0	0	0	0	1	0	0	0	0	0	0	0	0
	K00066	Fructose and mannose metabolism	Carbohydrate metabolism	0	0	0	0	0	0	1	1	0	0	0	0	0	0	0	0	0	0	0	0	0	0	0	0	0	0	0	0	0	0	0	0	0	0	0	0	0	0	0	0	0	1	0	0	0	0
	K02783	Fructose and mannose metabolism	Carbohydrate metabolism	0	0	0	0	0	0	0	0	2	0	0	0	0	0	0	0	0	0	0	0	0	0	0	0	0	0	0	0	0	0	0	0	0	0	0	0	0	0	0	0	0	0	0	0	0	0
	K19355	Fructose and mannose metabolism	Carbohydrate metabolism	0	0	0	0	0	0	0	0	0	0	1	0	0	0	0	0	0	0	0	0	0	0	0	0	0	0	0	0	0	0	0	0	0	0	0	0	0	0	0	0	0	0	0	0	0	0
	K16881	Fructose and mannose metabolism	Carbohydrate metabolism	0	0	0	0	0	0	0	0	0	0	1	0	1	0	0	0	1	0	0	0	0	0	0	0	0	0	1	1	0	0	3	0	0	0	0	0	0	1	0	0	0	0	0	0	0	0
	K19270	Fructose and mannose metabolism	Carbohydrate metabolism	0	0	0	0	0	0	0	0	0	0	0	0	0	0	0	0	1	0	0	0	0	0	0	0	0	0	0	1	0	0	0	0	0	0	0	0	0	0	0	0	0	0	0	0	0	0
	K18333	Fructose and mannose metabolism	Carbohydrate metabolism	0	0	0	0	0	0	0	0	0	0	0	0	0	0	0	0	0	1	0	0	0	0	2	0	0	0	0	0	0	0	0	0	0	0	0	0	0	0	0	0	0	0	0	0	0	0
	K07046	Fructose and mannose metabolism	Carbohydrate metabolism	0	0	0	0	0	0	0	0	0	0	0	0	0	0	0	0	0	1	0	0	0	0	1	0	0	0	0	0	0	0	0	0	0	0	0	0	0	0	0	0	0	0	0	1	0	1
	K03332	Fructose and mannose metabolism	Carbohydrate metabolism	0	0	0	0	0	0	0	0	0	0	0	0	0	0	0	0	0	1	0	1	0	0	0	0	0	0	0	0	0	0	0	0	0	0	0	0	0	0	0	0	0	0	0	0	0	0
	K02800	Fructose and mannose metabolism	Carbohydrate metabolism	0	0	0	0	0	0	0	0	0	0	0	0	0	0	0	0	0	0	1	0	0	1	0	0	0	0	0	1	0	0	0	0	0	0	1	2	0	0	0	0	0	0	0	0	0	0
	K02768	Fructose and mannose metabolism	Carbohydrate metabolism	0	0	0	0	0	0	0	0	0	0	0	0	0	0	0	0	0	0	0	1	0	1	0	0	0	0	1	0	0	0	0	0	0	0	0	0	0	0	0	0	0	0	0	0	0	0
	K02770	Fructose and mannose metabolism	Carbohydrate metabolism	0	0	0	0	0	0	0	0	0	0	0	0	0	0	0	0	0	0	0	0	0	1	0	0	0	0	1	0	0	0	2	0	0	0	0	0	0	0	0	0	0	0	0	0	0	0
	K00882	Fructose and mannose metabolism	Carbohydrate metabolism	0	0	0	0	0	0	0	0	0	0	0	0	0	0	0	0	0	0	0	0	0	1	0	0	0	0	1	1	0	0	0	0	0	0	0	0	0	0	0	0	0	0	0	1	0	1
	K01218	Fructose and mannose metabolism	Carbohydrate metabolism	0	0	0	0	0	0	0	0	0	0	0	0	0	0	0	0	0	0	0	0	0	0	1	0	0	0	0	0	0	0	0	0	0	0	0	0	0	0	0	0	0	0	0	0	0	0
	K07026	Fructose and mannose metabolism	Carbohydrate metabolism	0	0	0	0	0	0	0	0	0	0	0	0	0	0	0	0	0	0	0	0	0	0	0	0	0	1	0	0	0	0	0	0	0	0	0	0	0	0	0	0	0	0	0	0	0	0
	K01813	Fructose and mannose metabolism	Carbohydrate metabolism	0	0	0	0	0	0	0	0	0	0	0	0	0	0	0	0	0	0	0	0	0	0	0	0	0	1	0	0	0	0	0	0	0	0	0	0	0	0	0	0	0	0	0	0	0	0
	K02798	Fructose and mannose metabolism	Carbohydrate metabolism	0	0	0	0	0	0	0	0	0	0	0	0	0	0	0	0	0	0	0	0	0	0	0	0	0	0	0	1	0	0	0	0	0	0	1	1	0	0	0	0	0	0	0	1	0	0
	K00009	Fructose and mannose metabolism	Carbohydrate metabolism	0	0	0	0	0	0	0	0	0	0	0	0	0	0	0	0	0	0	0	0	0	0	0	0	0	0	0	0	0	0	0	0	0	0	1	1	0	0	0	0	0	0	0	0	0	0
	K00045	Fructose and mannose metabolism	Carbohydrate metabolism	0	0	0	0	0	0	0	0	0	0	0	0	0	0	0	0	0	0	0	0	0	0	0	0	0	0	0	0	0	0	0	0	0	0	0	0	0	0	1	0	1	1	0	0	0	1
	K18334	Fructose and mannose metabolism	Carbohydrate metabolism	0	0	0	0	0	0	0	0	0	0	0	0	0	0	0	0	0	0	0	0	0	0	0	0	0	0	0	0	0	0	0	0	0	0	0	0	0	0	0	0	1	0	0	1	0	0
	K02781	Fructose and mannose metabolism	Carbohydrate metabolism	0	0	0	0	0	0	0	0	0	0	0	0	0	0	0	0	0	0	0	0	0	0	0	0	0	0	0	0	0	0	0	0	0	0	0	0	0	0	0	0	0	0	0	0	0	0
	K00068	Fructose and mannose metabolism	Carbohydrate metabolism	0	0	0	0	0	0	0	0	0	0	0	0	0	0	0	0	0	0	0	0	0	0	0	0	0	0	0	0	0	0	0	0	0	0	0	0	0	0	0	0	0	0	0	0	0	0
	K02815	Fructose and mannose metabolism	Carbohydrate metabolism	0	0	0	0	0	0	0	0	0	0	0	0	0	0	0	0	0	0	0	0	0	0	0	0	0	0	0	0	0	0	0	0	0	0	0	0	0	0	0	0	0	0	0	0	0	0
	K02814	Fructose and mannose metabolism	Carbohydrate metabolism	0	0	0	0	0	0	0	0	0	0	0	0	0	0	0	0	0	0	0	0	0	0	0	0	0	0	0	0	0	0	0	0	0	0	0	0	0	0	0	0	0	0	0	0	0	0
	K02813	Fructose and mannose metabolism	Carbohydrate metabolism	0	0	0	0	0	0	0	0	0	0	0	0	0	0	0	0	0	0	0	0	0	0	0	0	0	0	0	0	0	0	0	0	0	0	0	0	0	0	0	0	0	0	0	0	0	0
	K02796	Fructose and mannose metabolism	Carbohydrate metabolism	0	0	0	0	0	0	0	0	0	0	0	0	0	0	0	0	0	0	0	0	0	0	0	0	0	0	0	0	0	0	0	0	0	0	0	0	0	0	0	0	0	0	0	0	0	0
	K02795	Fructose and mannose metabolism	Carbohydrate metabolism	0	0	0	0	0	0	0	0	0	0	0	0	0	0	0	0	0	0	0	0	0	0	0	0	0	0	0	0	0	0	0	0	0	0	0	0	0	0	0	0	0	0	0	0	0	0
	K02794	Fructose and mannose metabolism	Carbohydrate metabolism	0	0	0	0	0	0	0	0	0	0	0	0	0	0	0	0	0	0	0	0	0	0	0	0	0	0	0	0	0	0	0	0	0	0	0	0	0	0	0	0	0	0	0	0	0	0
	K02769	Fructose and mannose metabolism	Carbohydrate metabolism	0	0	0	0	0	0	0	0	0	0	0	0	0	0	0	0	0	0	0	0	0	0	0	0	0	0	0	0	0	0	0	0	0	0	0	0	0	0	0	0	0	0	0	0	0	0
	K11196	Fructose and mannose metabolism	Carbohydrate metabolism	0	0	0	0	0	0	0	0	0	0	0	0	0	0	0	0	0	0	0	0	0	0	0	0	0	0	0	0	0	0	0	0	0	0	0	0	0	0	0	0	0	0	0	0	0	0
	K05947	Fructose and mannose metabolism	Carbohydrate metabolism	0	0	0	0	0	0	0	0	0	0	0	0	0	0	0	0	0	0	0	0	0	0	0	0	0	0	0	0	0	0	0	0	0	0	0	0	0	0	0	0	0	0	0	0	0	0
	K12661	Fructose and mannose metabolism	Carbohydrate metabolism	0	0	0	0	0	0	0	0	0	0	0	0	0	0	0	0	0	0	0	0	0	0	0	0	0	0	0	0	0	0	0	0	0	0	0	0	0	0	0	0	0	0	0	0	0	0
	K18818	Fructose and mannose metabolism	Carbohydrate metabolism	0	0	0	0	0	0	0	0	0	0	0	0	0	0	0	0	0	0	0	0	0	0	0	0	0	0	0	0	0	0	0	0	0	0	0	0	0	0	0	0	0	0	0	0	0	0
	K02782	Fructose and mannose metabolism	Carbohydrate metabolism	0	0	0	0	0	0	0	0	0	0	0	0	0	0	0	0	0	0	0	0	0	0	0	0	0	0	0	0	0	0	0	0	0	0	0	0	0	0	0	0	0	0	0	0	0	0
	K01729	Fructose and mannose metabolism	Carbohydrate metabolism	0	0	0	0	0	0	0	0	0	0	0	0	0	0	0	0	0	0	0	0	0	0	0	0	0	0	0	0	0	0	0	0	0	0	0	0	0	0	0	0	0	0	0	0	0	0
	K18336	Fructose and mannose metabolism	Carbohydrate metabolism	0	0	0	0	0	0	0	0	0	0	0	0	0	0	0	0	0	0	0	0	0	0	0	0	0	0	0	0	0	0	0	0	0	0	0	0	0	0	0	0	0	0	0	0	0	0
	K22252	Fructose and mannose metabolism	Carbohydrate metabolism	0	0	0	0	0	0	0	0	0	0	0	0	0	0	0	0	0	0	0	0	0	0	0	0	0	0	0	0	0	0	0	0	0	0	0	0	0	0	0	0	0	0	0	0	0	0
	K19290	Fructose and mannose metabolism	Carbohydrate metabolism	0	0	0	0	0	0	0	0	0	0	0	0	0	0	0	0	0	0	0	0	0	0	0	0	0	0	0	0	0	0	0	0	0	0	0	0	0	0	0	0	0	0	0	0	0	0
	K19291	Fructose and mannose metabolism	Carbohydrate metabolism	0	0	0	0	0	0	0	0	0	0	0	0	0	0	0	0	0	0	0	0	0	0	0	0	0	0	0	0	0	0	0	0	0	0	0	0	0	0	0	0	0	0	0	0	0	0
	K01795	Fructose and mannose metabolism	Carbohydrate metabolism	0	0	0	0	0	0	0	0	0	0	0	0	0	0	0	0	0	0	0	0	0	0	0	0	0	0	0	0	0	0	0	0	0	0	0	0	0	0	0	0	0	0	0	0	0	0
	K00965	Galactose metabolism	Carbohydrate metabolism	0	0	0	0	1	2	0	0	0	0	0	0	1	0	1	0	1	0	0	0	0	0	0	0	0	1	0	1	0	0	2	0	0	0	0	0	1	1	0	0	0	0	0	0	0	0
	K00849	Galactose metabolism	Carbohydrate metabolism	0	0	0	0	0	2	0	0	0	0	1	0	2	0	0	0	1	2	0	1	0	1	2	0	0	0	0	1	0	0	0	0	0	0	0	0	1	1	0	0	2	0	0	0	0	1
	K01784	Galactose metabolism	Carbohydrate metabolism	1	0	1	2	3	4	1	2	1	2	3	0	4	2	2	3	6	1	1	3	0	2	1	0	2	3	1	4	2	1	3	1	0	0	0	2	1	4	2	0	1	2	3	2	0	1
	K00883	Galactose metabolism	Carbohydrate metabolism	0	0	1	1	0	0	0	0	0	0	0	0	0	0	0	0	0	1	0	0	0	0	0	0	0	0	0	0	0	0	0	0	0	0	0	0	0	0	0	1	0	0	0	0	0	0
	K01631	Galactose metabolism	Carbohydrate metabolism	0	0	0	1	0	0	0	0	0	0	0	0	0	0	0	0	0	0	0	0	0	0	0	0	0	0	0	0	0	0	0	0	0	0	0	0	0	0	0	1	0	0	0	0	0	0
	K01684	Galactose metabolism	Carbohydrate metabolism	0	0	0	0	0	0	0	0	0	0	0	0	0	0	0	0	0	0	0	0	0	0	1	0	0	0	0	0	0	0	0	0	0	0	1	0	0	0	0	0	1	0	0	0	0	1
	K00035	Galactose metabolism	Carbohydrate metabolism	0	0	0	1	0	0	0	0	0	0	0	0	0	0	0	0	0	0	0	0	0	0	0	0	0	0	0	0	0	0	0	0	0	0	0	0	0	0	0	0	0	0	0	0	0	0
	K01187	Galactose metabolism	Carbohydrate metabolism	0	0	0	0	0	1	0	1	0	0	0	0	1	0	1	0	0	1	0	3	0	0	1	0	0	0	0	1	0	0	0	1	0	0	0	0	1	1	0	0	0	0	2	2	0	1
	K02775	Galactose metabolism	Carbohydrate metabolism	0	0	0	0	0	0	0	0	1	0	0	0	0	0	0	0	0	0	0	0	0	0	0	0	0	0	0	0	0	0	0	0	0	0	0	0	0	0	0	0	0	0	0	0	0	0
	K02774	Galactose metabolism	Carbohydrate metabolism	0	0	0	0	0	0	0	0	1	0	0	0	0	0	0	0	0	0	0	0	0	0	0	0	0	0	0	0	0	0	0	0	0	0	0	0	0	0	0	0	0	0	0	0	0	0
	K02773	Galactose metabolism	Carbohydrate metabolism	0	0	0	0	0	0	0	0	1	0	0	0	0	0	0	0	0	0	0	0	0	0	0	0	0	0	0	0	0	0	0	0	0	0	0	0	1	0	0	0	0	0	0	0	0	0
	K17716	Galactose metabolism	Carbohydrate metabolism	0	0	0	0	0	0	0	0	0	0	1	0	0	0	0	0	0	0	1	0	0	0	0	0	0	0	0	0	0	0	0	0	0	0	0	0	0	0	0	0	0	0	0	0	0	0
	K07407	Galactose metabolism	Carbohydrate metabolism	0	0	0	0	0	0	0	0	0	0	0	0	2	0	1	0	1	0	1	1	0	1	0	0	0	0	0	0	0	0	0	0	0	0	0	0	0	2	0	0	0	0	0	0	0	3
	K01190	Galactose metabolism	Carbohydrate metabolism	0	0	0	0	0	0	0	0	0	0	0	0	1	0	1	0	0	1	0	0	0	0	1	0	0	0	0	0	0	0	0	0	0	0	0	0	0	0	0	0	2	0	0	0	0	2
	K02082	Galactose metabolism	Carbohydrate metabolism	0	0	0	0	0	0	0	0	0	0	0	0	0	1	0	0	0	0	0	0	0	0	0	0	0	0	0	0	0	0	0	0	0	0	0	0	0	0	0	0	0	0	0	0	0	0
	K01854	Galactose metabolism	Carbohydrate metabolism	0	0	0	0	0	0	0	0	0	0	0	0	0	0	1	0	0	0	0	0	0	0	1	0	0	0	0	1	0	0	0	0	0	0	0	0	0	0	0	1	0	0	1	0	0	0
	K01182	Galactose metabolism	Carbohydrate metabolism	0	0	0	0	0	0	0	0	0	0	0	0	0	0	1	0	1	0	0	0	0	1	0	0	0	0	0	0	0	0	0	0	0	0	0	0	0	0	0	0	1	0	0	0	0	2
	K01193	Galactose metabolism	Carbohydrate metabolism	0	0	0	0	0	0	0	0	0	0	0	0	0	0	0	0	1	0	1	0	0	0	0	0	0	0	0	0	0	0	0	0	0	0	0	0	0	0	0	0	0	0	0	0	0	1
	K12308	Galactose metabolism	Carbohydrate metabolism	0	0	0	0	0	0	0	0	0	0	0	0	0	0	0	0	0	0	0	0	0	0	1	0	0	0	0	0	0	0	1	0	0	0	0	0	0	0	0	0	1	0	0	0	0	6
	K00917	Galactose metabolism	Carbohydrate metabolism	0	0	0	0	0	0	0	0	0	0	0	0	0	0	0	0	0	0	0	0	0	0	0	0	0	0	0	0	1	0	0	0	0	0	0	0	1	0	0	0	1	0	0	0	0	2
	K01635	Galactose metabolism	Carbohydrate metabolism	0	0	0	0	0	0	0	0	0	0	0	0	0	0	0	0	0	0	0	0	0	0	0	0	0	0	0	0	0	0	0	0	0	0	0	0	1	0	0	0	0	0	0	0	0	0
	K07406	Galactose metabolism	Carbohydrate metabolism	0	0	0	0	0	0	0	0	0	0	0	0	0	0	0	0	0	0	0	0	0	0	0	0	0	0	0	0	0	0	0	0	0	0	0	0	0	0	0	0	1	0	0	0	0	0
	K21620	Galactose metabolism	Carbohydrate metabolism	0	0	0	0	0	0	0	0	0	0	0	0	0	0	0	0	0	0	0	0	0	0	0	0	0	0	0	0	0	0	0	0	0	0	0	0	0	0	0	0	0	1	0	0	0	0
	K21621	Galactose metabolism	Carbohydrate metabolism	0	0	0	0	0	0	0	0	0	0	0	0	0	0	0	0	0	0	0	0	0	0	0	0	0	0	0	0	0	0	0	0	0	0	0	0	0	0	0	0	0	0	0	0	0	0
	K02747	Galactose metabolism	Carbohydrate metabolism	0	0	0	0	0	0	0	0	0	0	0	0	0	0	0	0	0	0	0	0	0	0	0	0	0	0	0	0	0	0	0	0	0	0	0	0	0	0	0	0	0	0	0	0	0	0
	K02746	Galactose metabolism	Carbohydrate metabolism	0	0	0	0	0	0	0	0	0	0	0	0	0	0	0	0	0	0	0	0	0	0	0	0	0	0	0	0	0	0	0	0	0	0	0	0	0	0	0	0	0	0	0	0	0	0
	K02745	Galactose metabolism	Carbohydrate metabolism	0	0	0	0	0	0	0	0	0	0	0	0	0	0	0	0	0	0	0	0	0	0	0	0	0	0	0	0	0	0	0	0	0	0	0	0	0	0	0	0	0	0	0	0	0	0
	K02744	Galactose metabolism	Carbohydrate metabolism	0	0	0	0	0	0	0	0	0	0	0	0	0	0	0	0	0	0	0	0	0	0	0	0	0	0	0	0	0	0	0	0	0	0	0	0	0	0	0	0	0	0	0	0	0	0
	K16371	Galactose metabolism	Carbohydrate metabolism	0	0	0	0	0	0	0	0	0	0	0	0	0	0	0	0	0	0	0	0	0	0	0	0	0	0	0	0	0	0	0	0	0	0	0	0	0	0	0	0	0	0	0	0	0	0
	K12112	Galactose metabolism	Carbohydrate metabolism	0	0	0	0	0	0	0	0	0	0	0	0	0	0	0	0	0	0	0	0	0	0	0	0	0	0	0	0	0	0	0	0	0	0	0	0	0	0	0	0	0	0	0	0	0	0
	K12111	Galactose metabolism	Carbohydrate metabolism	0	0	0	0	0	0	0	0	0	0	0	0	0	0	0	0	0	0	0	0	0	0	0	0	0	0	0	0	0	0	0	0	0	0	0	0	0	0	0	0	0	0	0	0	0	0
	K08302	Galactose metabolism	Carbohydrate metabolism	0	0	0	0	0	0	0	0	0	0	0	0	0	0	0	0	0	0	0	0	0	0	0	0	0	0	0	0	0	0	0	0	0	0	0	0	0	0	0	0	0	0	0	0	0	0
	K02079	Galactose metabolism	Carbohydrate metabolism	0	0	0	0	0	0	0	0	0	0	0	0	0	0	0	0	0	0	0	0	0	0	0	0	0	0	0	0	0	0	0	0	0	0	0	0	0	0	0	0	0	0	0	0	0	0
	K10986	Galactose metabolism	Carbohydrate metabolism	0	0	0	0	0	0	0	0	0	0	0	0	0	0	0	0	0	0	0	0	0	0	0	0	0	0	0	0	0	0	0	0	0	0	0	0	0	0	0	0	0	0	0	0	0	0
	K10985	Galactose metabolism	Carbohydrate metabolism	0	0	0	0	0	0	0	0	0	0	0	0	0	0	0	0	0	0	0	0	0	0	0	0	0	0	0	0	0	0	0	0	0	0	0	0	0	0	0	0	0	0	0	0	0	0
	K10984	Galactose metabolism	Carbohydrate metabolism	0	0	0	0	0	0	0	0	0	0	0	0	0	0	0	0	0	0	0	0	0	0	0	0	0	0	0	0	0	0	0	0	0	0	0	0	0	0	0	0	0	0	0	0	0	0
	K00131	Glycolysis / Gluconeogenesis	Carbohydrate metabolism	0	0	0	0	0	0	0	0	0	0	0	0	0	0	0	0	0	0	0	0	0	0	0	1	0	0	0	0	0	0	0	0	0	0	0	0	0	0	0	0	0	0	0	0	0	0
	K01007	Glycolysis / Gluconeogenesis	Carbohydrate metabolism	0	0	0	0	1	2	1	3	0	1	0	1	0	1	0	0	1	0	3	0	0	7	0	0	0	1	0	0	0	0	0	0	0	0	0	0	0	1	0	1	1	1	0	0	1	0
	K00169	Glycolysis / Gluconeogenesis	Carbohydrate metabolism	0	0	0	0	0	0	0	0	0	0	0	0	0	0	1	0	0	0	0	0	0	1	0	0	0	8	0	0	0	0	0	0	0	0	0	0	1	0	0	1	0	0	0	0	0	0
	K00172	Glycolysis / Gluconeogenesis	Carbohydrate metabolism	0	0	0	0	0	0	0	0	0	0	0	0	0	0	1	0	0	0	0	0	0	1	0	0	0	6	0	0	0	0	0	0	0	0	0	0	1	0	0	1	0	0	0	0	0	0
	K00171	Glycolysis / Gluconeogenesis	Carbohydrate metabolism	0	0	0	0	0	0	0	0	0	0	0	0	0	0	0	0	0	0	0	0	0	0	0	0	0	1	0	0	0	0	0	0	0	0	0	0	0	0	0	0	0	0	0	0	0	0
	K00170	Glycolysis / Gluconeogenesis	Carbohydrate metabolism	0	0	0	0	0	0	0	0	0	0	0	0	0	0	1	0	0	0	0	0	0	1	0	0	0	5	0	0	0	0	0	0	0	0	0	0	0	0	0	1	0	0	0	0	0	0
	K03737	Glycolysis / Gluconeogenesis	Carbohydrate metabolism	0	0	0	0	0	0	0	0	0	2	2	0	0	0	0	0	1	0	0	0	0	0	0	0	0	0	0	0	0	0	3	0	0	0	0	0	0	0	0	0	0	0	1	0	0	1
	K00627	Glycolysis / Gluconeogenesis	Carbohydrate metabolism	2	2	1	3	2	0	1	2	3	1	1	1	0	2	1	0	0	1	0	0	0	1	1	2	1	2	2	3	1	4	0	1	3	3	1	1	2	0	0	1	1	1	1	2	1	3
	K00162	Glycolysis / Gluconeogenesis	Carbohydrate metabolism	1	3	1	0	1	0	0	1	2	0	1	0	0	1	0	0	0	1	0	0	0	1	2	2	1	0	2	3	0	3	0	1	1	2	1	2	1	0	0	0	1	1	1	2	0	1
	K00161	Glycolysis / Gluconeogenesis	Carbohydrate metabolism	1	3	1	0	2	0	0	1	1	0	1	0	0	1	0	0	0	1	0	1	0	1	1	2	1	0	2	3	0	2	0	1	2	2	1	0	1	0	0	0	1	1	1	2	0	2
	K00163	Glycolysis / Gluconeogenesis	Carbohydrate metabolism	0	0	0	0	0	1	2	1	0	1	0	1	1	1	2	0	1	0	1	0	1	1	0	0	0	2	0	1	1	0	0	0	0	0	0	0	0	1	1	1	0	0	0	1	1	1
	K15778	Glycolysis / Gluconeogenesis	Carbohydrate metabolism	1	0	0	0	1	0	0	0	0	2	1	1	0	1	0	1	0	0	0	0	0	0	0	0	0	0	0	0	0	0	0	1	0	0	0	0	0	0	0	0	0	0	0	0	0	0
	K01835	Glycolysis / Gluconeogenesis	Carbohydrate metabolism	0	0	1	1	0	0	0	0	0	1	0	0	0	0	1	1	0	0	1	0	0	0	2	1	0	1	0	0	1	1	1	0	0	1	1	0	0	0	0	0	0	1	1	1	0	1
	K01895	Glycolysis / Gluconeogenesis	Carbohydrate metabolism	1	4	1	1	2	3	1	4	0	1	2	3	0	1	2	3	1	1	1	2	1	2	1	0	1	3	5	2	1	0	1	3	2	2	3	3	0	2	0	2	2	2	6	1	1	1
	K14028	Glycolysis / Gluconeogenesis	Carbohydrate metabolism	0	0	0	0	0	0	0	0	0	0	0	0	0	0	0	0	0	0	0	0	0	0	0	0	0	0	0	0	0	0	0	0	0	0	0	0	0	0	0	0	0	0	0	0	0	0
	K14029	Glycolysis / Gluconeogenesis	Carbohydrate metabolism	0	0	0	0	0	0	0	0	0	0	0	0	0	0	0	0	0	0	0	0	0	0	0	0	0	0	0	0	0	0	0	0	0	0	0	0	0	0	0	0	0	0	0	0	0	0
	K00873	Glycolysis / Gluconeogenesis	Carbohydrate metabolism	3	1	1	0	1	1	1	1	1	1	1	0	1	1	0	1	2	1	0	2	2	0	1	1	1	1	1	1	1	2	0	2	3	1	1	1	1	1	1	1	1	1	4	1	0	0
	K00134	Glycolysis / Gluconeogenesis	Carbohydrate metabolism	2	1	1	0	1	2	1	1	2	2	1	1	1	2	0	1	1	4	1	1	0	1	1	2	2	0	2	1	0	1	1	1	1	1	2	1	1	1	1	1	1	4	1	1	1	1
	K15633	Glycolysis / Gluconeogenesis	Carbohydrate metabolism	1	0	1	0	1	0	0	1	1	1	0	0	0	1	0	0	0	1	0	1	0	0	1	2	1	0	1	0	0	0	0	0	1	1	1	0	0	0	0	1	1	1	0	1	0	0
	K11645	Glycolysis / Gluconeogenesis	Carbohydrate metabolism	1	0	1	0	1	0	0	0	1	0	1	0	1	0	0	0	1	0	0	1	0	0	0	0	1	0	0	0	0	0	2	0	0	0	0	0	0	0	1	0	0	0	1	0	0	0
	K01810	Glycolysis / Gluconeogenesis	Carbohydrate metabolism	1	0	0	0	1	0	1	0	1	0	0	1	1	1	1	1	1	1	1	1	1	1	1	1	0	0	1	2	1	0	0	0	0	1	1	0	1	0	0	1	1	1	1	1	0	1
	K01803	Glycolysis / Gluconeogenesis	Carbohydrate metabolism	1	0	1	3	1	0	1	1	1	1	1	0	0	1	1	0	1	1	1	1	1	1	1	2	1	0	1	1	1	0	1	1	1	1	1	0	1	1	1	0	1	1	1	1	2	0
	K01689	Glycolysis / Gluconeogenesis	Carbohydrate metabolism	1	0	1	2	1	0	1	1	1	2	1	1	1	1	1	0	1	1	2	2	0	1	1	2	1	2	1	1	1	0	1	1	2	1	1	1	1	1	1	2	1	1	1	1	1	2
	K00927	Glycolysis / Gluconeogenesis	Carbohydrate metabolism	1	1	1	0	1	1	1	1	1	1	1	1	1	1	1	2	1	1	1	1	1	1	1	1	2	3	1	1	1	0	1	1	2	1	1	1	1	1	1	1	1	1	1	1	0	0
	K00850	Glycolysis / Gluconeogenesis	Carbohydrate metabolism	1	1	0	0	0	0	0	0	1	0	0	0	0	0	0	0	0	2	0	1	0	1	1	2	0	1	1	0	0	0	0	0	2	0	1	1	1	0	0	0	0	0	0	0	0	1
	K00845	Glycolysis / Gluconeogenesis	Carbohydrate metabolism	1	0	0	2	1	1	0	1	0	0	2	1	2	0	0	0	0	1	1	4	0	0	3	0	1	1	1	3	5	0	1	0	0	0	0	0	0	2	2	0	2	1	1	2	0	1
	K01624	Glycolysis / Gluconeogenesis	Carbohydrate metabolism	0	1	0	0	0	0	0	0	1	1	0	1	0	0	0	2	0	1	0	0	0	1	2	2	0	0	1	1	2	1	0	0	2	1	1	1	0	0	0	1	0	0	1	1	0	2
	K16370	Glycolysis / Gluconeogenesis	Carbohydrate metabolism	0	0	1	0	0	0	0	0	0	0	0	0	0	0	0	1	0	0	0	0	0	0	0	0	0	0	0	0	0	0	0	0	0	0	0	0	0	0	0	0	0	1	0	0	0	0
	K06859	Glycolysis / Gluconeogenesis	Carbohydrate metabolism	0	0	1	0	0	0	0	0	0	0	0	0	0	0	0	0	0	0	0	0	0	0	0	0	0	0	0	0	0	0	0	0	1	0	0	1	0	0	0	0	0	0	0	1	0	0
	K01834	Glycolysis / Gluconeogenesis	Carbohydrate metabolism	0	0	0	2	0	1	1	0	1	0	1	0	1	0	1	1	0	0	2	0	0	1	0	0	0	1	0	1	1	0	2	0	0	0	0	0	0	1	1	0	1	0	1	0	1	2
	K21071	Glycolysis / Gluconeogenesis	Carbohydrate metabolism	0	0	0	0	2	1	1	2	0	0	1	0	1	1	0	0	1	0	0	1	0	0	0	0	0	1	0	1	0	0	3	0	0	0	0	0	0	0	1	0	2	0	3	2	1	2
	K15634	Glycolysis / Gluconeogenesis	Carbohydrate metabolism	0	0	0	0	0	2	0	0	0	0	0	0	1	0	0	0	0	0	0	0	2	0	0	0	0	0	0	0	0	0	0	0	1	0	0	0	0	1	0	0	0	0	0	0	0	0
	K15916	Glycolysis / Gluconeogenesis	Carbohydrate metabolism	0	0	0	0	0	1	0	0	0	0	0	0	1	0	0	0	1	1	0	0	0	0	0	0	2	0	0	1	1	0	1	0	0	0	0	1	0	1	1	0	0	0	0	0	0	0
	K15635	Glycolysis / Gluconeogenesis	Carbohydrate metabolism	0	0	0	0	0	1	0	0	0	0	0	0	0	0	0	0	0	0	0	0	0	0	0	0	0	1	0	0	0	0	0	0	0	0	0	0	1	0	0	0	0	0	0	0	0	0
	K13810	Glycolysis / Gluconeogenesis	Carbohydrate metabolism	0	0	0	0	0	1	0	1	0	0	0	0	0	0	0	0	0	0	0	0	0	0	0	0	0	1	0	0	0	0	0	0	0	0	0	0	0	1	1	0	0	0	0	0	0	0
	K01623	Glycolysis / Gluconeogenesis	Carbohydrate metabolism	0	0	0	0	0	1	1	0	0	0	0	0	1	0	1	1	0	0	0	0	0	0	0	0	0	0	0	0	1	0	0	1	0	0	0	0	0	1	0	0	0	1	0	0	1	0
	K16306	Glycolysis / Gluconeogenesis	Carbohydrate metabolism	0	0	0	0	0	0	0	0	0	0	0	0	0	0	0	0	0	0	0	0	0	0	0	0	0	0	0	0	0	0	0	0	0	0	0	0	0	0	0	0	0	0	0	0	0	0
	K00150	Glycolysis / Gluconeogenesis	Carbohydrate metabolism	0	0	0	0	0	0	0	0	0	0	0	0	0	0	0	0	0	0	0	0	0	0	0	0	0	1	0	0	0	0	0	0	0	0	0	0	0	0	0	0	0	0	0	0	0	0
	K00886	Glycolysis / Gluconeogenesis	Carbohydrate metabolism	0	0	0	0	0	0	1	0	0	0	0	0	1	0	0	0	0	0	0	1	0	0	0	0	0	0	0	1	0	0	0	0	0	0	0	0	0	0	0	0	0	0	0	0	1	1
	K00918	Glycolysis / Gluconeogenesis	Carbohydrate metabolism	0	0	0	0	0	0	0	0	0	0	0	0	0	0	0	0	0	0	0	0	0	0	0	0	0	0	0	0	0	0	0	0	0	0	0	0	0	0	0	0	0	0	0	0	0	0
	K00002	Glycolysis / Gluconeogenesis	Carbohydrate metabolism	0	0	0	0	0	0	0	0	0	0	0	0	0	0	0	0	0	0	0	0	0	0	0	0	0	0	0	0	0	0	0	0	0	0	0	0	0	0	0	0	0	0	0	0	0	0
	K03841	Glycolysis / Gluconeogenesis	Carbohydrate metabolism	1	0	0	0	0	0	0	0	0	1	0	0	0	0	0	0	0	1	1	0	2	1	1	0	1	0	0	0	0	0	0	0	0	0	0	0	0	0	0	0	0	0	0	0	0	0
	K01610	Glycolysis / Gluconeogenesis	Carbohydrate metabolism	1	1	1	2	0	0	0	1	0	1	0	0	0	0	0	2	0	1	0	1	0	0	0	0	1	1	1	0	0	0	2	0	1	1	1	0	1	0	0	0	1	1	0	0	0	0
	K02446	Glycolysis / Gluconeogenesis	Carbohydrate metabolism	0	1	0	0	1	1	0	1	1	0	1	0	1	0	0	0	0	0	0	0	0	0	0	1	0	0	1	1	0	1	1	0	1	1	1	1	0	1	1	0	1	0	0	1	0	2
	K11532	Glycolysis / Gluconeogenesis	Carbohydrate metabolism	0	0	1	0	0	0	0	0	0	0	0	0	0	0	0	1	0	0	0	0	0	0	0	0	0	0	0	0	0	0	0	2	0	0	0	0	0	0	0	0	0	1	0	0	0	0
	K01596	Glycolysis / Gluconeogenesis	Carbohydrate metabolism	0	0	0	0	1	1	1	0	0	0	1	0	1	1	1	0	0	0	0	0	1	0	0	0	0	0	0	1	0	0	0	3	0	0	0	0	0	1	1	1	0	0	1	1	0	0
	K01622	Glycolysis / Gluconeogenesis	Carbohydrate metabolism	0	0	0	0	0	0	0	0	0	0	0	0	0	0	0	0	0	0	0	0	0	0	0	0	0	1	0	0	0	0	0	0	0	0	0	0	1	0	0	0	0	0	0	0	0	0
	K04041	Glycolysis / Gluconeogenesis	Carbohydrate metabolism	0	0	0	0	0	0	0	0	0	0	0	0	0	0	0	0	0	0	0	0	0	0	0	0	0	0	0	0	0	0	0	0	0	0	0	0	0	0	0	0	0	0	0	0	0	0
	K01785	Glycolysis / Gluconeogenesis	Carbohydrate metabolism	0	0	0	1	0	0	0	0	0	0	0	0	0	0	0	0	0	1	0	1	0	0	1	1	0	1	0	1	0	0	0	0	0	0	0	0	0	1	0	0	2	1	0	0	0	1
	K00128	Glycolysis / Gluconeogenesis	Carbohydrate metabolism	0	4	2	3	1	1	1	0	0	0	0	1	1	2	0	2	1	1	0	0	0	0	1	0	2	0	4	3	0	1	0	1	0	6	2	0	1	3	1	1	0	6	0	0	1	1
	K00175	Glycolysis / Gluconeogenesis	Carbohydrate metabolism	2	0	0	0	1	1	1	0	1	0	2	0	1	2	1	3	0	0	0	1	0	1	0	0	1	0	2	1	1	1	1	2	1	1	0	3	1	1	0	2	0	0	2	1	1	0
	K00382	Glycolysis / Gluconeogenesis	Carbohydrate metabolism	1	2	2	3	2	0	1	1	1	0	1	3	2	2	2	2	1	2	2	1	2	4	1	2	2	3	3	4	1	1	1	2	1	2	2	1	2	2	1	2	1	2	3	2	3	7
	K00174	Glycolysis / Gluconeogenesis	Carbohydrate metabolism	1	0	0	0	1	0	1	0	1	0	2	0	1	1	1	2	0	0	0	1	0	1	0	0	1	0	3	1	2	2	1	1	2	1	0	1	2	1	0	2	0	0	2	1	1	0
	K01006	Glycolysis / Gluconeogenesis	Carbohydrate metabolism	2	0	1	1	0	1	0	1	2	0	1	0	1	0	0	2	2	0	2	1	1	1	0	0	0	1	1	2	1	0	2	1	2	0	0	2	1	0	0	0	0	1	1	1	0	2
	K13953	Glycolysis / Gluconeogenesis	Carbohydrate metabolism	2	0	0	0	0	1	1	0	0	0	1	1	2	0	1	2	0	0	0	0	0	0	0	1	0	1	1	3	4	0	0	1	0	0	1	0	0	1	0	0	2	1	1	3	0	1
	K00138	Glycolysis / Gluconeogenesis	Carbohydrate metabolism	1	0	0	0	0	0	0	0	0	0	1	0	0	0	1	0	0	0	0	0	1	0	1	1	0	0	0	0	0	0	0	0	0	0	1	0	0	0	0	0	0	0	2	0	0	0
	K00121	Glycolysis / Gluconeogenesis	Carbohydrate metabolism	1	0	1	1	1	1	1	2	0	1	0	0	2	1	0	4	0	1	0	0	1	0	0	0	0	0	0	2	0	0	0	2	0	1	1	0	0	4	0	0	0	1	1	0	3	0
	K13954	Glycolysis / Gluconeogenesis	Carbohydrate metabolism	0	1	0	0	0	0	0	0	0	0	0	0	0	0	0	0	0	0	0	0	1	0	0	0	0	0	0	0	0	0	0	0	0	0	0	0	0	0	0	0	0	0	0	0	0	0
	K00895	Glycolysis / Gluconeogenesis	Carbohydrate metabolism	0	0	0	1	0	0	0	0	0	0	0	0	0	0	1	0	0	0	2	0	0	1	0	0	0	0	0	0	1	0	0	0	0	0	0	0	0	0	0	0	0	0	0	0	0	1
	K13979	Glycolysis / Gluconeogenesis	Carbohydrate metabolism	0	0	0	0	0	0	0	0	0	0	1	0	0	1	0	0	0	0	1	0	0	0	0	0	0	2	0	0	0	0	0	0	0	0	0	0	0	0	0	0	0	0	1	0	0	0
	K00016	Glycolysis / Gluconeogenesis	Carbohydrate metabolism	0	0	0	0	0	0	0	0	0	0	1	0	0	0	0	0	0	0	1	1	0	1	0	0	0	0	0	0	0	0	0	0	0	0	0	0	0	0	0	0	0	0	1	1	0	1
	K00001	Glycolysis / Gluconeogenesis	Carbohydrate metabolism	0	0	0	0	0	0	0	0	0	0	1	3	0	0	0	0	0	1	0	0	0	0	1	1	0	0	1	1	0	0	0	0	0	0	1	0	0	0	0	0	0	0	0	1	0	0
	K20866	Glycolysis / Gluconeogenesis	Carbohydrate metabolism	0	0	0	0	0	0	0	0	0	0	0	0	0	0	0	0	0	1	0	0	0	0	1	0	1	0	0	0	0	0	0	0	0	0	0	0	0	0	0	0	0	0	0	0	0	0
	K01792	Glycolysis / Gluconeogenesis	Carbohydrate metabolism	0	0	0	0	0	0	0	0	0	0	0	0	0	0	0	0	0	0	1	0	0	0	0	0	0	0	0	0	0	0	0	0	0	0	0	0	0	0	0	0	0	0	0	1	0	0
	K01222	Glycolysis / Gluconeogenesis	Carbohydrate metabolism	0	0	0	0	0	0	0	0	0	0	0	0	0	0	0	0	0	0	0	0	0	0	0	0	0	0	0	1	0	0	0	0	0	0	1	0	0	0	0	0	0	0	0	0	0	1
	K22224	Glycolysis / Gluconeogenesis	Carbohydrate metabolism	0	0	0	0	0	0	0	0	0	0	0	0	0	0	0	0	0	0	0	0	0	0	0	0	0	0	0	0	0	0	1	0	1	0	0	0	0	0	0	0	0	0	0	0	0	0
	K02779	Glycolysis / Gluconeogenesis	Carbohydrate metabolism	0	0	0	0	0	0	0	0	0	0	0	0	0	0	0	0	0	0	0	0	0	0	0	0	0	0	0	0	0	0	0	0	0	0	0	0	0	0	0	0	0	0	0	0	0	0
	K02791	Glycolysis / Gluconeogenesis	Carbohydrate metabolism	0	0	0	0	0	0	0	0	0	0	0	0	0	0	0	0	0	0	0	0	0	0	0	0	0	0	0	0	0	0	0	0	0	0	0	0	0	0	0	0	0	0	0	0	0	0
	K20118	Glycolysis / Gluconeogenesis	Carbohydrate metabolism	0	0	0	0	0	0	0	0	0	0	0	0	0	0	0	0	0	0	0	0	0	0	0	0	0	0	0	0	0	0	0	0	0	0	0	0	0	0	0	0	0	0	0	0	0	0
	K01223	Glycolysis / Gluconeogenesis	Carbohydrate metabolism	0	0	0	0	0	0	0	0	0	0	0	0	0	0	0	0	0	0	0	0	0	0	0	0	0	0	0	0	0	0	0	0	0	0	0	0	0	0	0	0	0	0	0	0	0	0
	K12957	Glycolysis / Gluconeogenesis	Carbohydrate metabolism	0	0	0	0	0	0	0	0	0	0	0	0	0	0	0	0	0	0	0	0	0	0	0	0	0	0	0	0	0	0	0	0	0	0	0	0	0	0	0	0	0	0	0	0	0	0
	K04072	Glycolysis / Gluconeogenesis	Carbohydrate metabolism	0	0	0	0	0	0	0	0	0	0	0	0	0	0	0	0	0	0	0	0	0	0	0	0	0	0	0	0	0	0	0	0	0	0	0	0	0	0	0	0	0	0	0	0	0	0
	K04022	Glycolysis / Gluconeogenesis	Carbohydrate metabolism	0	0	0	0	0	0	0	0	0	0	0	0	0	0	0	0	0	0	0	0	0	0	0	0	0	0	0	0	0	0	0	0	0	0	0	0	0	0	0	0	0	0	0	0	0	0
	K02777	Glycolysis / Gluconeogenesis	Carbohydrate metabolism	0	0	0	0	0	0	0	0	0	0	0	0	0	0	0	0	0	0	0	0	0	0	0	0	0	0	0	0	0	0	0	0	0	0	0	0	0	0	0	0	0	0	0	0	0	0
	K02753	Glycolysis / Gluconeogenesis	Carbohydrate metabolism	0	0	0	0	0	0	0	0	0	0	0	0	0	0	0	0	0	0	0	0	0	0	0	0	0	0	0	0	0	0	0	0	0	0	0	0	0	0	0	0	0	0	0	0	0	0
	K01085	Glycolysis / Gluconeogenesis	Carbohydrate metabolism	0	0	0	0	0	0	0	0	0	0	0	0	0	0	0	0	0	0	0	0	0	0	0	0	0	0	0	0	0	0	0	0	0	0	0	0	0	0	0	0	0	0	0	0	0	0
	K01905	Glycolysis / Gluconeogenesis	Carbohydrate metabolism	0	0	0	0	0	0	0	0	0	0	0	0	0	0	0	0	0	0	0	0	0	0	0	0	0	0	0	0	0	0	0	0	0	0	0	0	0	0	0	0	0	0	0	0	0	0
	K00114	Glycolysis / Gluconeogenesis	Carbohydrate metabolism	0	0	0	0	0	0	0	0	0	0	0	0	0	0	0	0	0	0	0	0	0	0	0	0	0	0	0	0	0	0	0	0	0	0	0	0	0	0	0	0	0	0	0	0	0	0
	K07130	Glyoxylate and dicarboxylate metabolism	Carbohydrate metabolism	0	1	0	0	0	0	0	0	0	0	1	0	0	0	0	0	0	0	0	0	0	0	0	0	0	0	0	0	0	1	0	0	0	0	1	1	0	0	0	0	0	0	0	0	0	0
	K01432	Glyoxylate and dicarboxylate metabolism	Carbohydrate metabolism	0	0	0	0	0	0	0	0	0	0	0	0	0	0	0	0	0	0	0	0	0	0	0	0	0	0	0	1	0	0	0	0	0	0	0	0	0	0	0	0	0	0	0	0	0	0
	K01601	Glyoxylate and dicarboxylate metabolism	Carbohydrate metabolism	0	0	0	0	0	0	0	0	0	0	0	0	0	0	0	1	1	0	1	1	0	1	0	0	0	1	0	1	0	0	0	0	0	0	0	0	0	0	0	0	0	0	0	0	0	0
	K01602	Glyoxylate and dicarboxylate metabolism	Carbohydrate metabolism	0	0	0	0	0	0	0	0	0	0	0	0	0	0	0	0	0	0	1	0	0	1	0	0	0	0	0	1	0	0	0	0	0	0	0	0	0	0	0	0	0	0	0	0	0	0
	K03781	Glyoxylate and dicarboxylate metabolism	Carbohydrate metabolism	3	2	1	0	0	0	0	0	0	1	0	2	0	1	0	0	1	1	0	1	1	1	2	1	0	2	0	2	0	0	2	0	0	1	1	0	0	0	0	0	1	0	3	0	2	0
	K02437	Glyoxylate and dicarboxylate metabolism	Carbohydrate metabolism	1	1	1	1	1	0	1	1	0	1	1	1	0	1	1	2	1	1	1	1	1	0	1	1	1	1	1	1	1	1	1	1	1	1	1	1	1	1	0	2	1	1	1	1	1	1
	K00605	Glyoxylate and dicarboxylate metabolism	Carbohydrate metabolism	1	1	2	1	1	1	2	1	0	1	1	1	1	1	1	3	0	1	1	1	2	1	1	0	1	1	1	1	1	2	1	2	1	0	1	1	1	1	0	1	1	2	1	1	2	1
	K00281	Glyoxylate and dicarboxylate metabolism	Carbohydrate metabolism	0	0	1	2	0	1	0	0	0	3	0	1	1	1	1	1	1	1	1	1	1	1	1	0	1	1	0	1	1	0	0	0	0	0	0	0	0	1	0	1	0	1	0	1	0	2
	K15918	Glyoxylate and dicarboxylate metabolism	Carbohydrate metabolism	0	0	0	0	0	0	0	0	0	0	0	0	0	0	0	0	0	0	0	0	0	0	0	0	0	0	0	0	0	0	0	0	0	0	0	0	0	0	0	0	0	0	0	0	0	0
	K01915	Glyoxylate and dicarboxylate metabolism	Carbohydrate metabolism	2	1	3	6	0	0	4	3	0	3	1	0	3	1	3	0	2	1	0	1	2	2	3	0	1	0	4	5	3	0	3	1	0	0	1	1	0	2	1	1	2	6	1	2	3	0
	K19268	Glyoxylate and dicarboxylate metabolism	Carbohydrate metabolism	0	0	0	0	0	0	0	0	0	0	0	0	0	0	0	0	0	0	0	0	0	0	0	0	0	0	0	0	0	0	0	0	0	0	0	0	0	0	0	0	0	0	0	0	0	0
	K04835	Glyoxylate and dicarboxylate metabolism	Carbohydrate metabolism	0	0	0	0	0	0	0	0	0	0	0	0	0	0	0	0	0	0	0	0	0	0	0	0	0	0	0	0	0	0	0	0	0	0	0	0	0	0	0	0	0	0	0	0	0	0
	K01846	Glyoxylate and dicarboxylate metabolism	Carbohydrate metabolism	0	0	0	0	0	0	0	0	0	0	0	0	0	0	0	0	0	0	0	0	0	0	0	0	0	0	0	0	0	0	0	0	0	0	0	0	0	0	0	0	0	0	0	0	0	0
	K01849	Glyoxylate and dicarboxylate metabolism	Carbohydrate metabolism	1	0	0	0	2	0	0	1	0	0	1	0	1	0	1	3	1	1	0	1	0	0	0	0	1	1	1	0	0	2	0	1	3	0	1	2	1	0	0	2	1	0	0	1	0	0
	K01848	Glyoxylate and dicarboxylate metabolism	Carbohydrate metabolism	1	0	0	0	2	0	0	3	0	0	2	0	1	0	1	6	1	1	1	1	0	3	0	0	1	0	1	0	1	1	1	1	2	0	1	4	2	0	0	2	1	0	0	2	0	0
	K01458	Glyoxylate and dicarboxylate metabolism	Carbohydrate metabolism	0	0	0	1	0	0	0	0	0	0	0	0	0	0	0	0	0	0	0	0	0	0	0	0	0	0	0	0	0	0	0	0	0	0	0	0	0	0	0	0	0	2	0	0	0	0
	K01637	Glyoxylate and dicarboxylate metabolism	Carbohydrate metabolism	1	1	0	0	0	0	1	0	0	0	0	1	0	1	0	1	0	0	0	0	0	0	0	0	0	0	0	1	0	0	0	0	2	1	2	0	0	0	0	0	0	0	0	1	1	0
	K00283	Glyoxylate and dicarboxylate metabolism	Carbohydrate metabolism	1	1	0	0	1	0	2	1	0	0	1	0	0	0	0	0	0	0	0	0	0	0	0	0	0	0	1	0	0	2	0	0	1	0	1	0	1	0	0	0	1	0	1	0	1	0
	K00282	Glyoxylate and dicarboxylate metabolism	Carbohydrate metabolism	1	1	0	0	2	0	1	1	0	0	1	0	0	0	0	1	0	0	0	0	0	0	0	0	0	0	1	0	0	2	2	1	1	0	1	1	1	0	0	0	2	0	1	0	1	1
	K08691	Glyoxylate and dicarboxylate metabolism	Carbohydrate metabolism	1	0	0	0	0	0	0	0	0	0	0	0	1	0	0	0	0	0	0	0	0	1	0	0	0	0	0	0	1	0	0	1	0	0	0	0	0	1	0	0	0	1	2	0	0	0
	K00830	Glyoxylate and dicarboxylate metabolism	Carbohydrate metabolism	0	0	1	0	0	1	0	0	0	0	0	0	0	1	0	0	1	0	0	0	0	0	0	0	0	1	1	0	0	0	0	0	2	0	0	0	0	0	0	0	0	2	0	0	0	0
	K00018	Glyoxylate and dicarboxylate metabolism	Carbohydrate metabolism	0	0	0	0	0	0	1	0	0	0	0	1	0	0	0	0	0	1	0	0	0	0	1	0	0	0	0	0	0	0	0	0	0	0	0	0	0	0	0	0	0	0	1	0	1	0
	K14067	Glyoxylate and dicarboxylate metabolism	Carbohydrate metabolism	0	0	0	0	0	0	0	0	0	0	0	0	0	0	0	0	0	0	0	0	0	0	0	0	0	0	0	0	0	0	0	0	0	0	0	0	0	0	0	0	0	1	0	0	0	0
	K08692	Glyoxylate and dicarboxylate metabolism	Carbohydrate metabolism	0	0	0	0	0	0	0	0	0	0	0	0	0	0	0	0	0	0	0	0	0	0	0	0	0	0	0	0	0	0	0	0	0	0	0	0	0	0	0	0	0	1	0	0	0	0
	K01847	Glyoxylate and dicarboxylate metabolism	Carbohydrate metabolism	2	3	0	1	4	1	0	0	0	0	0	0	2	0	2	1	1	0	0	0	1	0	0	2	0	0	0	2	0	0	0	2	0	2	0	0	0	1	0	0	0	1	2	0	0	0
	K14449	Glyoxylate and dicarboxylate metabolism	Carbohydrate metabolism	1	0	0	1	0	0	0	0	0	0	0	0	1	0	0	0	0	0	0	0	0	1	0	0	0	0	0	0	0	0	0	2	0	0	0	0	0	1	0	0	0	1	1	0	0	0
	K14448	Glyoxylate and dicarboxylate metabolism	Carbohydrate metabolism	1	0	0	3	1	1	0	0	0	0	0	0	1	0	0	1	1	0	0	0	0	0	0	0	0	0	0	0	0	0	0	1	0	0	0	0	0	1	0	0	0	1	1	0	0	0
	K14447	Glyoxylate and dicarboxylate metabolism	Carbohydrate metabolism	1	0	0	1	0	1	0	0	0	0	0	0	1	0	1	1	2	0	1	0	0	1	0	0	0	0	0	0	2	0	0	1	0	0	0	0	0	1	0	0	0	1	1	0	0	0
	K01965	Glyoxylate and dicarboxylate metabolism	Carbohydrate metabolism	1	0	0	1	0	0	0	0	0	0	0	0	1	0	0	4	0	0	0	0	1	0	0	0	0	0	0	1	0	0	0	1	0	0	0	0	0	1	0	0	0	1	1	0	0	0
	K05606	Glyoxylate and dicarboxylate metabolism	Carbohydrate metabolism	0	1	0	0	1	0	0	1	0	0	1	0	1	0	0	1	1	1	1	1	0	1	0	0	1	0	0	2	0	0	1	1	4	1	1	3	1	2	0	0	1	1	1	1	0	0
	K01966	Glyoxylate and dicarboxylate metabolism	Carbohydrate metabolism	0	1	0	1	1	0	0	0	0	0	1	0	0	0	1	4	1	1	0	0	1	1	0	0	1	0	1	1	1	1	2	0	0	1	1	0	0	0	0	0	0	1	1	1	0	1
	K14451	Glyoxylate and dicarboxylate metabolism	Carbohydrate metabolism	0	0	1	0	0	0	0	0	0	0	0	0	0	0	0	0	0	0	0	0	0	0	0	0	0	0	0	0	0	0	0	0	0	0	0	0	0	0	0	0	0	1	0	0	0	0
	K14446	Glyoxylate and dicarboxylate metabolism	Carbohydrate metabolism	0	0	0	2	1	0	0	0	0	0	0	0	0	0	0	1	0	0	0	0	0	0	0	0	0	0	0	0	0	0	0	0	0	0	0	0	0	0	0	0	0	1	1	0	0	0
	K00023	Glyoxylate and dicarboxylate metabolism	Carbohydrate metabolism	0	0	0	2	1	0	1	0	0	0	0	1	0	1	0	1	0	0	0	0	1	0	0	0	0	0	0	0	0	0	0	0	0	0	0	0	0	0	0	0	0	1	1	0	1	0
	K17865	Glyoxylate and dicarboxylate metabolism	Carbohydrate metabolism	0	0	0	1	0	0	0	0	0	0	1	0	0	0	0	0	0	0	0	1	0	0	0	0	0	0	0	0	0	0	0	1	0	0	0	0	0	0	0	0	0	1	1	0	0	0
	K00600	Glyoxylate and dicarboxylate metabolism	Carbohydrate metabolism	1	2	1	2	1	0	1	1	2	0	0	0	1	0	1	1	0	1	1	1	1	1	1	1	1	0	1	2	0	1	1	2	2	1	2	0	1	1	1	0	1	1	1	1	1	1
	K01433	Glyoxylate and dicarboxylate metabolism	Carbohydrate metabolism	1	0	0	1	0	0	1	0	1	1	0	3	0	0	0	1	0	1	0	1	0	0	1	0	0	0	0	1	0	0	0	0	0	1	0	0	0	2	0	0	0	0	1	1	1	0
	K00104	Glyoxylate and dicarboxylate metabolism	Carbohydrate metabolism	1	1	0	1	1	3	0	1	0	0	1	0	1	0	0	0	1	1	1	0	0	2	0	0	1	0	1	1	0	0	2	0	1	4	1	0	1	1	0	1	1	1	1	1	0	3
	K07246	Glyoxylate and dicarboxylate metabolism	Carbohydrate metabolism	0	3	0	0	0	0	0	2	0	0	0	0	0	0	0	0	0	0	0	0	1	2	0	0	0	0	0	0	0	0	0	0	1	1	1	0	0	0	0	0	0	0	2	0	0	0
	K11472	Glyoxylate and dicarboxylate metabolism	Carbohydrate metabolism	0	1	0	1	0	2	0	1	0	0	0	0	0	0	0	0	0	0	0	0	0	0	0	0	0	0	0	1	0	1	0	0	1	1	1	1	0	0	0	1	1	1	1	0	0	0
	K00865	Glyoxylate and dicarboxylate metabolism	Carbohydrate metabolism	0	1	0	0	0	1	0	0	1	0	0	2	1	0	0	0	0	0	2	0	0	2	1	0	0	0	1	2	2	0	0	0	0	1	1	0	1	1	0	0	0	0	0	2	0	3
	K00123	Glyoxylate and dicarboxylate metabolism	Carbohydrate metabolism	0	1	2	2	0	0	0	6	0	0	1	3	0	1	0	1	0	0	1	0	0	1	0	0	0	0	0	2	0	0	1	0	0	0	0	1	0	0	0	1	1	1	0	1	0	0
	K01091	Glyoxylate and dicarboxylate metabolism	Carbohydrate metabolism	0	0	3	2	0	0	0	0	0	2	0	2	0	0	0	0	0	0	0	0	2	1	1	0	0	0	0	1	0	1	2	1	0	0	0	0	0	0	0	3	0	3	2	0	1	1
	K01577	Glyoxylate and dicarboxylate metabolism	Carbohydrate metabolism	0	0	1	0	0	0	0	0	0	0	0	0	0	0	0	0	0	0	0	0	0	0	0	0	0	0	0	0	0	0	0	0	0	0	0	0	0	0	0	1	0	0	0	0	0	0
	K01569	Glyoxylate and dicarboxylate metabolism	Carbohydrate metabolism	0	0	1	0	0	0	0	0	0	0	0	0	0	0	0	0	0	0	0	0	0	0	0	0	0	0	0	0	0	0	0	0	0	0	0	0	0	0	0	0	0	0	0	0	0	0
	K00127	Glyoxylate and dicarboxylate metabolism	Carbohydrate metabolism	0	0	1	1	0	1	0	0	0	0	0	2	0	1	1	1	0	0	1	0	0	1	0	0	0	0	0	0	0	0	0	0	0	0	0	0	0	0	0	0	0	1	0	1	1	0
	K00124	Glyoxylate and dicarboxylate metabolism	Carbohydrate metabolism	0	0	1	2	0	0	0	2	0	0	0	2	0	2	0	1	0	0	1	0	0	1	0	0	0	0	0	1	0	0	0	1	0	0	0	0	0	0	0	0	0	1	0	1	0	0
	K00122	Glyoxylate and dicarboxylate metabolism	Carbohydrate metabolism	0	0	1	0	0	0	0	0	0	0	0	0	0	0	0	0	0	0	0	0	0	0	0	0	0	0	0	0	0	0	0	0	0	0	0	0	0	0	0	0	0	0	0	0	0	0
	K00015	Glyoxylate and dicarboxylate metabolism	Carbohydrate metabolism	0	0	1	1	0	0	0	1	0	0	0	0	0	0	0	1	0	0	1	1	0	0	0	1	0	1	1	0	0	1	0	0	0	1	2	1	0	0	0	0	1	1	1	1	0	2
	K11473	Glyoxylate and dicarboxylate metabolism	Carbohydrate metabolism	0	0	0	2	0	1	0	2	0	0	0	1	0	1	0	0	0	0	0	0	1	0	0	0	0	0	1	1	0	2	0	0	2	3	2	0	0	0	0	2	1	1	1	0	0	0
	K22515	Glyoxylate and dicarboxylate metabolism	Carbohydrate metabolism	0	0	0	1	0	0	0	0	0	0	0	0	0	0	0	0	0	0	0	0	0	0	0	0	0	0	0	0	0	0	0	0	0	0	0	0	0	0	0	1	0	0	0	0	0	0
	K00126	Glyoxylate and dicarboxylate metabolism	Carbohydrate metabolism	0	0	0	1	0	0	0	0	0	0	0	0	0	1	0	0	0	0	0	0	0	0	0	0	0	0	0	0	0	0	0	0	0	0	0	0	0	0	0	0	0	1	0	1	0	0
	K00284	Glyoxylate and dicarboxylate metabolism	Carbohydrate metabolism	0	0	0	0	0	1	0	0	0	0	0	0	0	0	0	0	1	0	0	0	0	0	0	0	0	0	0	0	0	0	0	0	0	0	0	5	0	0	0	0	1	0	0	0	1	0
	K22223	Glyoxylate and dicarboxylate metabolism	Carbohydrate metabolism	0	0	0	0	0	0	0	0	0	0	0	0	0	0	0	0	0	0	0	0	0	0	0	0	0	0	0	0	0	0	0	0	0	0	0	0	0	0	0	0	0	0	0	0	0	0
	K01455	Glyoxylate and dicarboxylate metabolism	Carbohydrate metabolism	0	0	0	0	0	0	0	2	0	0	0	0	0	0	0	0	0	0	0	0	0	0	0	0	0	0	0	3	0	0	0	0	0	0	0	1	0	0	0	0	0	0	0	0	0	0
	K07749	Glyoxylate and dicarboxylate metabolism	Carbohydrate metabolism	0	0	0	0	0	0	0	1	0	0	0	0	1	0	0	1	0	0	0	0	0	0	0	0	0	0	0	1	0	0	0	0	3	0	0	0	0	0	0	0	0	0	0	0	0	0
	K00042	Glyoxylate and dicarboxylate metabolism	Carbohydrate metabolism	0	0	0	0	0	0	0	1	0	0	0	0	0	0	0	0	0	0	0	0	1	0	0	0	0	0	0	1	0	0	0	0	1	0	0	0	0	0	0	0	2	0	0	0	0	1
	K01816	Glyoxylate and dicarboxylate metabolism	Carbohydrate metabolism	0	0	0	0	0	0	0	0	0	1	0	1	0	0	0	0	0	2	0	2	2	0	2	0	0	0	0	0	0	0	0	0	0	1	0	0	0	0	0	0	1	0	0	0	0	0
	K18123	Glyoxylate and dicarboxylate metabolism	Carbohydrate metabolism	0	0	0	0	0	0	0	0	0	0	0	0	0	0	0	0	0	0	0	0	0	0	0	0	0	0	0	0	0	0	0	0	2	0	0	1	0	0	0	0	0	0	0	0	0	0
	K03780	Glyoxylate and dicarboxylate metabolism	Carbohydrate metabolism	0	0	0	0	0	0	0	0	0	0	0	0	0	0	0	0	0	0	0	0	0	0	0	0	0	0	0	0	0	0	0	0	0	0	0	0	0	0	0	1	0	0	0	0	0	0
	K00048	Glyoxylate and dicarboxylate metabolism	Carbohydrate metabolism	0	0	0	0	0	0	0	0	0	0	0	0	0	0	0	0	0	0	0	0	0	0	0	0	0	0	0	0	0	0	0	0	0	0	0	0	0	0	0	0	0	0	0	0	0	0
	K03779	Glyoxylate and dicarboxylate metabolism	Carbohydrate metabolism	0	0	0	0	0	0	0	0	0	0	0	0	0	0	0	0	0	0	0	0	0	0	0	0	0	0	0	0	0	0	0	0	0	0	0	0	0	0	0	0	0	0	0	0	0	0
	K01608	Glyoxylate and dicarboxylate metabolism	Carbohydrate metabolism	0	0	0	0	0	0	0	0	0	0	0	0	0	0	0	0	0	0	0	0	0	0	0	0	0	0	0	0	0	0	0	0	0	0	0	0	0	0	0	0	0	0	0	0	0	0
	K03418	Glyoxylate and dicarboxylate metabolism	Carbohydrate metabolism	0	0	0	0	0	0	0	0	0	0	0	0	0	0	0	0	0	0	0	0	0	0	0	0	0	0	0	0	0	0	0	0	0	0	0	0	0	0	0	0	0	0	0	0	0	0
	K01092	Inositol phosphate metabolism	Carbohydrate metabolism	1	1	2	2	1	3	1	1	0	0	1	1	2	1	0	3	1	1	1	1	0	1	1	0	1	1	1	2	1	0	2	3	0	3	1	1	1	2	2	4	2	2	1	1	0	0
	K01858	Inositol phosphate metabolism	Carbohydrate metabolism	1	0	0	0	0	1	0	1	1	0	1	0	2	0	0	0	1	0	0	1	0	1	0	0	0	0	1	1	1	1	0	0	0	0	0	1	0	1	1	0	0	0	0	1	0	0
	K01114	Inositol phosphate metabolism	Carbohydrate metabolism	1	0	0	0	0	0	0	0	0	0	0	0	0	0	1	0	1	1	0	0	0	0	3	0	0	1	0	0	1	0	0	0	0	0	0	0	0	1	0	0	0	0	0	0	0	0
	K03336	Inositol phosphate metabolism	Carbohydrate metabolism	0	0	0	6	0	0	1	0	1	0	0	0	0	0	0	0	0	0	0	0	0	0	1	0	0	0	1	1	0	0	0	0	0	0	0	0	0	0	0	1	1	1	0	0	0	4
	K03338	Inositol phosphate metabolism	Carbohydrate metabolism	0	0	0	2	0	0	1	0	1	0	0	0	0	0	0	0	0	0	1	0	0	0	1	0	0	0	1	1	0	0	0	0	0	0	0	0	0	0	0	1	0	1	0	0	0	2
	K03335	Inositol phosphate metabolism	Carbohydrate metabolism	0	0	0	2	0	0	1	0	1	0	0	0	0	0	0	0	0	0	0	0	0	0	1	0	0	0	1	1	0	0	0	0	1	0	0	0	0	0	0	1	1	2	0	0	0	1
	K00010	Inositol phosphate metabolism	Carbohydrate metabolism	0	0	0	2	0	0	1	0	0	0	1	0	1	0	0	0	0	0	0	0	0	0	1	0	0	0	1	1	0	0	0	0	0	0	0	1	0	0	0	2	2	2	0	0	0	2
	K03337	Inositol phosphate metabolism	Carbohydrate metabolism	0	0	0	1	0	0	1	0	2	0	0	0	0	0	0	0	0	0	1	0	0	0	1	0	0	0	1	1	0	0	0	0	0	0	0	0	0	0	0	1	1	1	0	0	0	2
	K01083	Inositol phosphate metabolism	Carbohydrate metabolism	0	0	0	0	0	0	1	0	0	0	0	0	0	0	0	0	0	0	0	0	0	0	0	0	0	0	0	0	0	0	0	0	0	0	0	0	0	0	0	0	0	0	0	0	0	0
	K06606	Inositol phosphate metabolism	Carbohydrate metabolism	0	0	0	0	0	0	0	0	0	0	1	0	0	0	0	0	0	0	0	0	0	0	0	0	0	0	0	0	0	0	0	0	0	0	0	0	0	0	0	0	0	1	0	0	0	0
	K07291	Inositol phosphate metabolism	Carbohydrate metabolism	0	0	0	0	0	0	0	0	0	0	0	0	0	0	0	0	0	0	0	0	0	0	0	0	0	0	1	0	0	1	0	0	1	0	0	1	0	0	0	0	0	0	0	0	0	0
	K16044	Inositol phosphate metabolism	Carbohydrate metabolism	0	0	0	0	0	0	0	0	0	0	0	0	0	0	0	0	0	0	0	0	0	0	0	0	0	0	0	0	0	0	0	0	0	0	0	0	0	0	0	0	0	0	0	0	0	1
	K03339	Inositol phosphate metabolism	Carbohydrate metabolism	0	0	0	0	0	0	0	0	0	0	0	0	0	0	0	0	0	0	0	0	0	0	0	0	0	0	0	0	0	0	0	0	0	0	0	0	0	0	0	0	0	0	0	0	0	0
	K00999	Inositol phosphate metabolism	Carbohydrate metabolism	0	0	0	0	0	0	0	0	0	0	0	0	0	0	0	0	0	0	0	0	0	0	0	0	0	0	0	0	0	0	0	0	0	0	0	0	0	0	0	0	0	0	0	0	0	0
	K16043	Inositol phosphate metabolism	Carbohydrate metabolism	0	0	0	0	0	0	0	0	0	0	0	0	0	0	0	0	0	0	0	0	0	0	0	0	0	0	0	0	0	0	0	0	0	0	0	0	0	0	0	0	0	0	0	0	0	0
	K21302	Inositol phosphate metabolism	Carbohydrate metabolism	0	0	0	0	0	0	0	0	0	0	0	0	0	0	0	0	0	0	0	0	0	0	0	0	0	0	0	0	0	0	0	0	0	0	0	0	0	0	0	0	0	0	0	0	0	0
	K07281	Inositol phosphate metabolism	Carbohydrate metabolism	0	0	0	0	0	0	0	0	0	0	0	0	0	0	0	0	0	0	0	0	0	0	0	0	0	0	0	0	0	0	0	0	0	0	0	0	0	0	0	0	0	0	0	0	0	0
	K22231	Inositol phosphate metabolism	Carbohydrate metabolism	0	0	0	0	0	0	0	0	0	0	0	0	0	0	0	0	0	0	0	0	0	0	0	0	0	0	0	0	0	0	0	0	0	0	0	0	0	0	0	0	0	0	0	0	0	0
	K22230	Inositol phosphate metabolism	Carbohydrate metabolism	0	0	0	0	0	0	0	0	0	0	0	0	0	0	0	0	0	0	0	0	0	0	0	0	0	0	0	0	0	0	0	0	0	0	0	0	0	0	0	0	0	0	0	0	0	0
	K01051	Pentose and glucuronate interconversions	Carbohydrate metabolism	0	0	0	0	0	0	0	0	0	0	0	0	0	0	0	0	0	0	0	0	0	0	0	0	0	0	0	0	0	0	0	0	0	0	0	0	0	0	0	0	0	0	0	0	0	0
	K13877	Pentose and glucuronate interconversions	Carbohydrate metabolism	0	0	0	0	0	0	0	0	0	0	0	0	0	0	0	0	0	1	0	1	0	0	1	0	0	0	0	0	0	0	0	0	0	0	0	0	0	0	0	0	0	0	0	0	0	0
	K00012	Pentose and glucuronate interconversions	Carbohydrate metabolism	1	0	0	1	2	1	0	1	0	0	1	0	0	1	0	2	1	2	1	1	0	0	1	1	1	4	1	2	1	1	0	0	1	1	1	1	3	1	1	1	2	1	1	2	1	2
	K00854	Pentose and glucuronate interconversions	Carbohydrate metabolism	0	0	4	2	0	1	0	0	0	0	0	0	0	0	2	0	0	1	0	1	0	0	1	1	0	0	0	1	1	0	0	0	0	0	0	0	0	1	0	0	3	1	0	2	0	2
	K05351	Pentose and glucuronate interconversions	Carbohydrate metabolism	0	0	1	0	0	0	0	0	0	0	0	0	0	0	0	0	0	0	0	0	0	0	0	0	0	0	0	0	0	0	0	0	0	0	0	0	0	0	0	0	0	0	0	0	0	0
	K01195	Pentose and glucuronate interconversions	Carbohydrate metabolism	0	0	0	0	0	0	0	0	0	0	0	0	0	0	0	0	1	1	0	0	0	0	0	0	0	0	0	0	0	0	0	0	0	0	0	0	0	0	0	0	0	0	0	0	0	0
	K00008	Pentose and glucuronate interconversions	Carbohydrate metabolism	0	0	0	0	0	0	0	0	0	0	0	0	0	0	0	0	0	0	0	2	0	1	0	0	0	0	0	0	0	0	0	0	5	0	0	1	1	0	0	0	0	0	0	1	0	0
	K16190	Pentose and glucuronate interconversions	Carbohydrate metabolism	0	0	0	0	0	0	0	0	0	0	0	0	0	0	0	0	0	0	0	0	0	0	1	0	0	0	0	0	0	0	0	0	0	0	0	0	0	0	0	0	0	0	0	0	0	0
	K01812	Pentose and glucuronate interconversions	Carbohydrate metabolism	0	0	0	1	0	0	1	0	0	0	0	0	0	0	0	0	0	0	0	1	0	0	1	0	0	0	0	0	0	0	0	0	0	0	2	0	0	0	0	0	0	0	0	0	0	1
	K08323	Pentose and glucuronate interconversions	Carbohydrate metabolism	0	0	0	0	0	0	1	0	0	0	0	0	0	0	0	0	0	1	0	0	0	0	0	0	0	0	0	0	0	0	0	0	0	0	0	0	0	0	0	0	0	0	0	0	0	0
	K00040	Pentose and glucuronate interconversions	Carbohydrate metabolism	0	0	0	0	0	0	1	0	0	0	0	0	0	0	0	1	0	0	0	0	0	0	0	0	0	0	0	0	0	0	0	0	0	0	0	0	0	0	1	0	0	0	0	0	0	2
	K01686	Pentose and glucuronate interconversions	Carbohydrate metabolism	0	0	0	0	0	0	0	0	0	0	0	0	0	0	0	0	0	1	0	1	0	0	2	0	0	0	0	0	0	0	0	0	0	0	0	0	0	0	0	0	0	0	0	0	0	1
	K01685	Pentose and glucuronate interconversions	Carbohydrate metabolism	0	0	0	0	0	0	0	0	0	0	1	0	0	0	0	2	0	1	0	1	0	0	2	0	0	0	0	0	0	0	0	0	0	0	0	0	0	0	0	0	0	0	0	0	0	1
	K00041	Pentose and glucuronate interconversions	Carbohydrate metabolism	0	0	0	0	0	0	0	0	0	0	0	0	0	0	0	0	0	1	0	1	0	0	1	0	0	0	0	0	0	0	0	0	0	0	0	0	0	0	0	0	0	0	0	0	0	0
	K16850	Pentose and glucuronate interconversions	Carbohydrate metabolism	0	0	0	0	0	0	0	0	0	0	0	0	0	0	0	0	0	0	0	0	0	0	0	0	0	0	0	0	0	0	0	0	0	0	0	0	0	0	0	0	0	0	0	0	0	0
	K16849	Pentose and glucuronate interconversions	Carbohydrate metabolism	0	0	0	0	0	0	0	0	0	0	0	0	0	0	0	0	0	0	0	0	0	0	0	0	0	0	0	0	0	0	0	0	0	0	0	0	0	0	0	0	0	0	0	0	0	0
	K03077	Pentose and glucuronate interconversions	Carbohydrate metabolism	0	1	0	0	0	0	0	0	0	0	0	0	0	0	0	0	0	0	0	0	0	0	0	0	0	0	0	1	0	0	0	0	0	0	0	0	0	0	0	0	0	0	0	0	0	0
	K03079	Pentose and glucuronate interconversions	Carbohydrate metabolism	0	0	0	0	0	0	0	0	0	0	0	0	0	0	0	0	0	1	0	1	0	0	1	0	0	0	0	0	0	0	0	0	0	0	0	0	0	0	0	0	0	0	0	0	0	0
	K03078	Pentose and glucuronate interconversions	Carbohydrate metabolism	0	0	0	0	0	0	0	0	0	0	0	0	0	0	0	0	0	0	0	0	0	0	0	0	0	0	0	0	0	0	0	0	0	0	0	0	0	0	0	0	0	0	0	0	0	0
	K00963	Pentose and glucuronate interconversions	Carbohydrate metabolism	1	0	1	1	1	1	1	0	0	0	1	1	1	1	2	0	2	0	0	0	0	1	1	1	0	0	1	1	1	0	0	0	1	1	0	2	0	1	1	1	0	1	1	1	1	0
	K22187	Pentose and glucuronate interconversions	Carbohydrate metabolism	0	2	0	2	0	0	1	1	0	0	0	0	0	0	0	0	0	0	0	1	0	0	0	0	0	0	0	0	0	1	2	0	0	0	3	0	1	0	0	1	1	1	0	0	0	0
	K01804	Pentose and glucuronate interconversions	Carbohydrate metabolism	0	1	0	0	0	0	0	0	1	0	0	0	0	0	0	0	0	0	0	0	0	0	0	0	0	0	0	1	0	0	0	0	0	0	0	0	0	0	0	0	0	0	0	0	0	0
	K00875	Pentose and glucuronate interconversions	Carbohydrate metabolism	0	0	1	0	0	0	0	0	0	0	0	0	0	0	0	0	0	0	0	0	0	0	0	0	0	0	0	0	0	0	0	0	0	0	0	0	0	0	0	0	0	0	0	0	0	0
	K00039	Pentose and glucuronate interconversions	Carbohydrate metabolism	0	0	1	0	0	0	0	0	0	0	0	0	0	0	0	0	0	0	0	0	0	0	0	0	0	0	0	0	0	0	0	0	0	0	0	0	0	0	0	0	0	0	0	0	0	0
	K01805	Pentose and glucuronate interconversions	Carbohydrate metabolism	0	0	0	2	0	0	0	0	0	0	0	0	0	0	1	0	0	1	0	1	0	0	1	1	0	0	0	1	1	0	0	0	0	0	0	0	0	0	0	0	1	1	0	0	0	1
	K01820	Pentose and glucuronate interconversions	Carbohydrate metabolism	0	0	0	1	0	0	0	0	1	0	0	0	0	0	0	0	0	1	0	1	0	0	1	0	0	0	0	1	0	0	0	0	0	0	0	0	0	0	0	0	0	0	0	0	0	1
	K01628	Pentose and glucuronate interconversions	Carbohydrate metabolism	0	0	0	1	0	0	0	2	0	0	1	0	0	0	0	1	0	0	0	0	0	0	0	0	0	0	1	1	0	0	1	0	0	0	0	0	0	0	0	0	0	0	0	0	0	0
	K00848	Pentose and glucuronate interconversions	Carbohydrate metabolism	0	0	0	0	0	0	0	0	1	0	0	0	0	0	0	0	0	0	0	1	0	0	0	0	0	0	0	1	0	0	0	0	0	0	0	0	0	0	0	0	1	0	0	0	0	1
	K00065	Pentose and glucuronate interconversions	Carbohydrate metabolism	0	0	0	0	0	0	0	0	0	0	1	0	0	0	0	1	0	1	0	0	0	0	1	0	0	0	0	1	0	0	0	1	0	0	1	0	0	0	0	0	0	0	0	0	0	0
	K22186	Pentose and glucuronate interconversions	Carbohydrate metabolism	0	0	0	0	0	0	0	0	0	0	0	0	0	0	0	1	0	0	0	0	0	0	0	0	0	0	0	0	0	0	0	0	0	0	2	0	0	0	0	0	0	0	0	0	0	0
	K22935	Pentose and glucuronate interconversions	Carbohydrate metabolism	0	0	0	0	0	0	0	0	0	0	0	0	0	0	0	0	0	2	0	0	0	0	1	0	0	0	0	0	0	0	0	0	0	0	0	0	0	0	0	0	0	0	0	0	0	0
	K14274	Pentose and glucuronate interconversions	Carbohydrate metabolism	0	0	0	0	0	0	0	0	0	0	0	0	0	0	0	0	0	1	0	1	0	0	2	0	0	0	0	0	0	0	0	0	0	0	0	0	0	0	0	0	1	0	0	0	0	1
	K14259	Pentose and glucuronate interconversions	Carbohydrate metabolism	0	0	0	0	0	0	0	0	0	0	0	0	0	0	0	0	0	1	0	1	0	0	1	0	0	0	0	0	0	0	0	0	0	0	1	0	0	0	0	0	1	0	0	0	0	0
	K01815	Pentose and glucuronate interconversions	Carbohydrate metabolism	0	0	0	0	0	0	0	0	0	0	0	0	0	0	0	0	0	1	0	0	0	0	0	0	0	0	0	0	0	0	0	0	0	0	0	0	0	0	0	0	0	0	0	0	0	0
	K08092	Pentose and glucuronate interconversions	Carbohydrate metabolism	0	0	0	0	0	0	0	0	0	0	0	0	0	0	0	0	0	0	0	1	0	0	0	0	0	0	0	0	0	0	0	0	0	0	0	0	0	0	0	0	0	0	0	0	0	0
	K01730	Pentose and glucuronate interconversions	Carbohydrate metabolism	0	0	0	0	0	0	0	0	0	0	0	0	0	0	0	0	0	0	0	0	0	0	1	0	0	0	0	0	0	0	0	0	0	0	0	0	0	0	0	0	0	0	0	0	0	0
	K00853	Pentose and glucuronate interconversions	Carbohydrate metabolism	0	0	0	0	0	0	0	0	0	0	0	0	0	0	0	0	0	0	0	0	0	0	1	0	0	0	0	1	0	0	0	0	0	0	0	0	0	0	0	0	0	0	0	0	0	1
	K00880	Pentose and glucuronate interconversions	Carbohydrate metabolism	0	0	0	0	0	0	0	0	0	0	0	0	0	0	0	0	0	0	0	0	0	0	0	0	0	0	0	0	0	0	0	0	1	0	0	0	0	0	0	0	0	0	0	0	0	0
	K22397	Pentose and glucuronate interconversions	Carbohydrate metabolism	0	0	0	0	0	0	0	0	0	0	0	0	0	0	0	0	0	0	0	0	0	0	0	0	0	0	0	0	0	0	0	0	0	0	1	0	0	0	0	0	0	0	0	0	0	0
	K22396	Pentose and glucuronate interconversions	Carbohydrate metabolism	0	0	0	0	0	0	0	0	0	0	0	0	0	0	0	0	0	0	0	0	0	0	0	0	0	0	0	0	0	0	0	0	0	0	1	0	0	0	0	0	0	0	0	0	0	0
	K21619	Pentose and glucuronate interconversions	Carbohydrate metabolism	0	0	0	0	0	0	0	0	0	0	0	0	0	0	0	0	0	0	0	0	0	0	0	0	0	0	0	0	0	0	0	0	0	0	1	0	0	0	0	0	0	0	0	0	0	0
	K21030	Pentose and glucuronate interconversions	Carbohydrate metabolism	0	0	0	0	0	0	0	0	0	0	0	0	0	0	0	0	0	0	0	0	0	0	0	0	0	0	0	0	0	0	0	0	0	0	1	0	0	0	0	0	0	0	0	0	0	0
	K05352	Pentose and glucuronate interconversions	Carbohydrate metabolism	0	0	0	0	0	0	0	0	0	0	0	0	0	0	0	0	0	0	0	0	0	0	0	0	0	0	0	0	0	0	0	0	0	0	1	0	0	0	0	0	0	0	0	0	0	0
	K00011	Pentose and glucuronate interconversions	Carbohydrate metabolism	0	0	0	0	0	0	0	0	0	0	0	0	0	0	0	0	0	0	0	0	0	0	0	0	0	0	0	0	0	0	0	0	0	0	0	0	0	0	0	1	0	0	0	0	0	0
	K00594	Pentose and glucuronate interconversions	Carbohydrate metabolism	0	0	0	0	0	0	0	0	0	0	0	0	0	0	0	0	0	0	0	0	0	0	0	0	0	0	0	0	0	0	0	0	0	0	0	0	0	0	0	0	1	0	0	0	0	1
	K22185	Pentose and glucuronate interconversions	Carbohydrate metabolism	0	0	0	0	0	0	0	0	0	0	0	0	0	0	0	0	0	0	0	0	0	0	0	0	0	0	0	0	0	0	0	0	0	0	0	0	0	0	0	0	0	1	0	0	0	0
	K21680	Pentose and glucuronate interconversions	Carbohydrate metabolism	0	0	0	0	0	0	0	0	0	0	0	0	0	0	0	0	0	0	0	0	0	0	0	0	0	0	0	0	0	0	0	0	0	0	0	0	0	0	0	0	0	0	0	0	0	0
	K01629	Pentose and glucuronate interconversions	Carbohydrate metabolism	0	0	0	0	0	0	0	0	0	0	0	0	0	0	0	0	0	0	0	0	0	0	0	0	0	0	0	0	0	0	0	0	0	0	0	0	0	0	0	0	0	0	0	0	0	0
	K09988	Pentose and glucuronate interconversions	Carbohydrate metabolism	0	0	0	0	0	0	0	0	0	0	0	0	0	0	0	0	0	0	0	0	0	0	0	0	0	0	0	0	0	0	0	0	0	0	0	0	0	0	0	0	0	0	0	0	0	0
	K01818	Pentose and glucuronate interconversions	Carbohydrate metabolism	0	0	0	0	0	0	0	0	0	0	0	0	0	0	0	0	0	0	0	0	0	0	0	0	0	0	0	0	0	0	0	0	0	0	0	0	0	0	0	0	0	0	0	0	0	0
	K00879	Pentose and glucuronate interconversions	Carbohydrate metabolism	0	0	0	0	0	0	0	0	0	0	0	0	0	0	0	0	0	0	0	0	0	0	0	0	0	0	0	0	0	0	0	0	0	0	0	0	0	0	0	0	0	0	0	0	0	0
	K21681	Pentose and glucuronate interconversions	Carbohydrate metabolism	0	0	0	0	0	0	0	0	0	0	0	0	0	0	0	0	0	0	0	0	0	0	0	0	0	0	0	0	0	0	0	0	0	0	0	0	0	0	0	0	0	0	0	0	0	0
	K08322	Pentose and glucuronate interconversions	Carbohydrate metabolism	0	0	0	0	0	0	0	0	0	0	0	0	0	0	0	0	0	0	0	0	0	0	0	0	0	0	0	0	0	0	0	0	0	0	0	0	0	0	0	0	0	0	0	0	0	0
	K01728	Pentose and glucuronate interconversions	Carbohydrate metabolism	0	0	0	0	0	0	0	0	0	0	0	0	0	0	0	0	0	0	0	0	0	0	0	0	0	0	0	0	0	0	0	0	0	0	0	0	0	0	0	0	0	0	0	0	0	0
	K00948	Pentose phosphate pathway	Carbohydrate metabolism	1	1	0	1	1	0	1	2	1	0	1	0	1	1	1	2	0	1	2	1	1	2	1	1	1	0	1	1	1	1	1	1	1	1	1	1	1	1	1	1	4	1	1	2	0	2
	K01808	Pentose phosphate pathway	Carbohydrate metabolism	1	1	0	0	1	2	0	0	1	0	2	0	1	0	0	0	1	0	0	0	0	1	1	1	0	1	1	1	0	1	2	0	1	1	0	0	1	2	0	0	0	0	1	1	0	2
	K01783	Pentose phosphate pathway	Carbohydrate metabolism	1	1	1	0	1	1	1	2	2	1	1	1	0	1	1	1	0	1	1	1	1	0	1	0	0	3	1	1	1	0	0	2	0	1	1	0	1	1	1	1	1	1	1	1	2	0
	K00616	Pentose phosphate pathway	Carbohydrate metabolism	1	0	1	2	1	1	0	0	1	1	1	1	1	0	1	1	1	1	2	1	1	1	1	0	1	2	1	1	0	1	1	0	2	1	1	1	1	1	0	0	1	1	0	2	0	1
	K00615	Pentose phosphate pathway	Carbohydrate metabolism	1	1	2	3	2	1	1	2	1	1	1	1	2	1	1	2	1	2	1	1	1	1	4	0	2	2	2	1	0	1	2	0	1	1	1	3	1	1	1	0	3	1	1	1	3	2
	K00036	Pentose phosphate pathway	Carbohydrate metabolism	0	0	2	2	0	2	1	1	0	0	1	1	1	0	2	0	1	0	1	1	0	1	1	0	0	1	0	1	2	0	0	0	0	0	1	0	0	0	0	0	1	1	0	2	1	1
	K01807	Pentose phosphate pathway	Carbohydrate metabolism	0	0	1	1	0	0	0	1	0	1	0	1	0	1	0	0	0	0	0	1	1	0	1	0	0	0	0	0	1	0	0	0	0	0	2	0	0	0	1	1	1	1	0	0	1	0
	K01057	Pentose phosphate pathway	Carbohydrate metabolism	0	0	1	1	0	1	1	1	0	0	1	1	0	0	1	0	1	0	1	1	0	2	1	0	0	1	0	1	0	0	0	0	0	0	0	0	0	1	0	0	1	1	0	1	1	1
	K00033	Pentose phosphate pathway	Carbohydrate metabolism	0	0	1	1	0	1	1	1	0	0	1	1	1	0	1	0	1	0	0	3	0	1	1	0	0	0	0	2	1	0	0	0	0	0	1	0	1	0	0	1	1	0	0	1	1	2
	K07404	Pentose phosphate pathway	Carbohydrate metabolism	0	0	0	0	0	0	0	0	0	0	0	0	0	0	0	0	0	0	0	1	0	0	1	0	0	0	0	0	0	0	0	0	0	0	0	0	0	0	0	0	0	0	0	0	0	0
	K19243	Pentose phosphate pathway	Carbohydrate metabolism	0	0	0	0	0	0	0	0	0	0	0	0	0	0	0	0	0	0	0	0	0	0	0	0	0	0	0	0	0	0	0	0	0	0	0	0	0	0	0	0	1	0	0	0	0	0
	K03738	Pentose phosphate pathway	Carbohydrate metabolism	0	0	0	0	0	0	0	2	0	0	0	0	0	0	0	0	0	0	0	0	0	0	0	0	0	0	0	0	0	1	0	0	0	0	0	0	0	0	0	0	0	0	0	0	0	0
	K11395	Pentose phosphate pathway	Carbohydrate metabolism	0	0	0	0	0	0	0	0	0	0	0	0	0	0	0	0	0	0	0	0	0	0	0	0	0	0	0	0	0	0	0	0	0	0	0	0	0	0	0	0	0	0	0	0	0	0
	K11529	Pentose phosphate pathway	Carbohydrate metabolism	0	0	1	0	0	0	1	2	0	0	0	0	0	0	0	0	0	1	0	1	1	0	0	0	0	2	0	0	0	0	0	0	0	0	0	0	0	0	0	0	1	2	1	0	1	0
	K13831	Pentose phosphate pathway	Carbohydrate metabolism	0	0	0	0	0	0	0	0	0	0	0	0	0	0	0	0	0	0	0	0	0	0	0	0	0	0	0	0	0	0	0	0	0	0	0	0	0	0	0	0	0	0	0	0	0	0
	K08093	Pentose phosphate pathway	Carbohydrate metabolism	0	0	0	0	0	0	0	0	0	0	0	0	0	0	0	0	0	1	0	1	0	0	1	0	0	0	0	0	0	0	0	0	0	0	0	0	0	0	0	0	0	0	0	0	0	0
	K08094	Pentose phosphate pathway	Carbohydrate metabolism	0	0	0	0	0	0	0	0	0	0	0	0	0	0	0	0	0	0	0	0	0	0	0	0	0	0	0	0	0	0	0	0	0	0	0	0	0	0	0	0	1	0	0	0	0	0
	K01625	Pentose phosphate pathway	Carbohydrate metabolism	0	0	1	1	0	0	2	1	0	1	1	0	0	0	0	0	0	1	0	2	0	0	2	0	0	0	0	1	0	0	0	0	0	0	1	0	0	0	0	0	0	1	2	1	1	0
	K01690	Pentose phosphate pathway	Carbohydrate metabolism	0	0	0	1	0	0	0	0	0	1	0	0	0	0	0	0	0	0	0	0	0	0	0	0	0	0	0	1	0	0	0	0	0	0	0	0	0	0	0	0	0	1	0	0	0	0
	K00874	Pentose phosphate pathway	Carbohydrate metabolism	0	0	0	0	0	0	1	1	0	0	1	0	0	0	0	0	0	1	0	2	0	0	1	0	0	0	0	0	0	0	0	0	0	0	2	0	0	0	0	1	1	0	0	0	1	1
	K17463	Pentose phosphate pathway	Carbohydrate metabolism	0	0	0	0	0	0	0	0	0	0	0	0	0	0	0	0	0	0	0	0	0	0	0	0	0	0	0	0	0	0	0	0	0	0	0	0	0	0	0	0	0	0	0	0	0	0
	K01053	Pentose phosphate pathway	Carbohydrate metabolism	0	0	0	0	0	0	0	0	0	0	1	2	1	0	0	1	0	1	0	1	0	0	3	0	0	0	0	0	0	0	0	0	0	0	0	0	0	0	0	0	1	0	0	0	0	1
	K01619	Pentose phosphate pathway	Carbohydrate metabolism	0	2	0	2	0	1	0	0	0	0	1	0	0	0	0	0	0	0	0	1	0	1	0	0	1	0	1	1	0	2	0	0	0	1	1	1	2	0	0	0	0	1	0	1	0	1
	K06152	Pentose phosphate pathway	Carbohydrate metabolism	0	1	0	0	0	0	1	0	0	0	0	0	0	0	0	0	1	0	0	0	0	0	0	0	0	0	0	0	0	0	0	0	0	0	0	0	0	0	0	0	1	0	0	0	0	0
	K06151	Pentose phosphate pathway	Carbohydrate metabolism	0	1	0	0	0	0	0	0	0	0	0	0	0	0	0	0	0	0	0	0	0	0	0	0	0	0	0	0	0	0	0	0	0	0	0	0	0	0	0	0	1	0	0	0	0	0
	K01839	Pentose phosphate pathway	Carbohydrate metabolism	0	1	0	1	0	0	0	0	0	0	1	0	0	0	0	0	0	0	0	0	0	0	0	1	0	0	1	0	0	1	0	0	0	1	1	0	1	0	0	0	0	1	0	0	0	0
	K00090	Pentose phosphate pathway	Carbohydrate metabolism	0	1	0	0	0	0	0	0	0	0	0	0	0	0	0	0	0	0	0	0	2	0	0	1	0	0	0	0	0	0	0	0	0	0	2	0	0	0	0	0	0	0	0	0	0	0
	K19813	Pentose phosphate pathway	Carbohydrate metabolism	0	0	1	0	0	0	0	0	0	0	0	0	0	0	0	0	0	0	0	0	0	0	0	0	0	0	0	0	0	0	0	0	0	0	0	0	0	0	0	0	0	0	0	0	0	0
	K00852	Pentose phosphate pathway	Carbohydrate metabolism	0	0	1	0	0	0	1	2	1	0	0	0	0	1	0	0	0	0	1	0	0	1	1	0	0	0	0	1	0	0	0	0	0	0	1	3	1	0	1	1	1	1	0	1	0	2
	K00851	Pentose phosphate pathway	Carbohydrate metabolism	0	0	1	0	0	0	0	2	0	0	1	0	0	0	0	0	0	0	0	1	0	1	1	0	0	0	0	1	0	0	0	0	0	0	1	0	0	0	0	1	1	0	0	1	0	2
	K01621	Pentose phosphate pathway	Carbohydrate metabolism	0	0	0	0	0	1	1	0	0	0	0	0	0	0	1	0	0	0	1	0	0	2	0	0	0	2	0	1	2	0	0	0	0	0	0	0	0	0	0	0	0	0	0	1	0	1
	K00117	Pentose phosphate pathway	Carbohydrate metabolism	0	0	0	0	0	0	1	0	0	0	0	1	0	0	0	0	0	0	0	2	0	0	2	0	0	0	0	0	0	0	0	0	0	0	0	0	0	0	0	0	0	1	0	0	1	0
	K22969	Pentose phosphate pathway	Carbohydrate metabolism	0	0	0	0	0	0	0	0	0	0	1	0	0	0	0	0	0	0	0	0	0	0	0	0	0	0	0	0	0	0	0	0	0	0	0	0	0	0	0	0	1	0	0	0	1	0
	K00034	Pentose phosphate pathway	Carbohydrate metabolism	0	0	0	0	0	0	0	0	0	0	0	0	0	0	0	1	0	1	0	0	0	0	0	0	0	0	0	0	0	0	0	0	0	0	0	1	0	0	0	0	1	0	2	0	0	0
	K22345	Pentose phosphate pathway	Carbohydrate metabolism	0	0	0	0	0	0	0	0	0	0	0	0	0	0	0	0	0	0	0	0	0	0	0	0	0	0	0	0	0	0	0	0	0	0	0	0	0	0	0	0	0	0	0	0	0	0
	K17468	Pentose phosphate pathway	Carbohydrate metabolism	0	0	0	0	0	0	0	0	0	0	0	0	0	0	0	0	0	0	0	0	0	0	0	0	0	0	0	0	0	0	0	0	0	0	0	0	0	0	0	0	0	0	0	0	0	0
	K17467	Pentose phosphate pathway	Carbohydrate metabolism	0	0	0	0	0	0	0	0	0	0	0	0	0	0	0	0	0	0	0	0	0	0	0	0	0	0	0	0	0	0	0	0	0	0	0	0	0	0	0	0	0	0	0	0	0	0
	K17466	Pentose phosphate pathway	Carbohydrate metabolism	0	0	0	0	0	0	0	0	0	0	0	0	0	0	0	0	0	0	0	0	0	0	0	0	0	0	0	0	0	0	0	0	0	0	0	0	0	0	0	0	0	0	0	0	0	0
	K17465	Pentose phosphate pathway	Carbohydrate metabolism	0	0	0	0	0	0	0	0	0	0	0	0	0	0	0	0	0	0	0	0	0	0	0	0	0	0	0	0	0	0	0	0	0	0	0	0	0	0	0	0	0	0	0	0	0	0
	K17464	Pentose phosphate pathway	Carbohydrate metabolism	0	0	0	0	0	0	0	0	0	0	0	0	0	0	0	0	0	0	0	0	0	0	0	0	0	0	0	0	0	0	0	0	0	0	0	0	0	0	0	0	0	0	0	0	0	0
	K05774	Pentose phosphate pathway	Carbohydrate metabolism	0	0	0	0	0	0	0	0	0	0	0	0	0	0	0	0	0	0	0	0	0	0	0	0	0	0	0	0	0	0	0	0	0	0	0	0	0	0	0	0	0	0	0	0	0	0
	K11214	Pentose phosphate pathway	Carbohydrate metabolism	0	0	0	0	0	0	0	0	0	0	0	0	0	0	0	0	0	0	0	0	0	0	0	0	0	0	0	0	0	0	0	0	0	0	0	0	0	0	0	0	0	0	0	0	0	0
	K00140	Propanoate metabolism	Carbohydrate metabolism	0	0	1	2	0	0	1	0	1	0	0	2	2	0	1	1	0	0	0	0	0	0	1	0	0	0	3	1	0	0	0	1	0	1	2	0	0	0	0	0	0	1	1	0	1	1
	K00248	Propanoate metabolism	Carbohydrate metabolism	0	0	0	0	0	0	0	0	0	0	1	0	0	0	0	2	0	0	0	0	0	1	0	0	0	0	0	0	1	0	0	0	0	0	0	0	0	0	0	0	0	0	0	0	0	0
	K00232	Propanoate metabolism	Carbohydrate metabolism	0	0	0	0	0	0	0	0	0	0	0	0	0	0	0	0	0	0	0	0	0	0	0	0	0	0	0	1	0	0	0	0	0	0	0	0	0	0	0	0	0	0	0	1	0	1
	K00167	Propanoate metabolism	Carbohydrate metabolism	1	1	0	0	1	0	1	1	0	0	0	1	0	0	0	0	0	0	0	0	0	0	0	1	0	1	0	0	0	1	0	1	0	1	1	0	0	0	0	0	0	0	0	0	2	0
	K00166	Propanoate metabolism	Carbohydrate metabolism	1	1	0	0	1	0	1	1	0	0	0	1	0	0	0	0	0	0	0	0	0	0	0	0	0	0	1	0	0	1	0	1	0	1	1	0	1	0	0	0	0	0	0	0	1	0
	K09699	Propanoate metabolism	Carbohydrate metabolism	0	1	0	0	0	0	1	2	1	0	0	1	0	0	0	0	0	0	0	0	0	0	0	1	0	0	1	0	0	1	0	1	0	1	1	0	1	0	0	0	0	0	0	0	1	0
	K11381	Propanoate metabolism	Carbohydrate metabolism	0	0	0	0	0	2	1	0	0	0	1	0	0	1	0	0	0	1	0	2	0	0	0	0	2	0	0	0	0	0	1	1	0	0	0	0	0	0	0	1	0	1	0	0	2	1
	K07250	Propanoate metabolism	Carbohydrate metabolism	1	0	0	2	0	0	1	0	0	0	0	1	0	1	1	0	0	0	0	0	0	0	0	1	0	0	0	1	0	0	0	0	0	0	0	1	1	0	0	0	0	1	0	0	1	0
	K00823	Propanoate metabolism	Carbohydrate metabolism	0	0	0	1	0	1	1	2	0	0	1	0	0	0	0	0	1	0	0	0	0	0	2	0	0	0	0	2	0	0	0	0	0	0	1	0	0	0	1	0	0	1	0	1	1	0
	K01692	Propanoate metabolism	Carbohydrate metabolism	4	1	0	1	0	7	0	1	0	0	0	2	12	0	2	11	7	0	0	0	0	0	0	1	0	0	2	8	2	1	0	3	2	2	0	2	0	9	0	1	0	0	1	1	3	1
	K01782	Propanoate metabolism	Carbohydrate metabolism	1	0	1	0	1	0	1	0	0	2	0	1	0	2	0	4	0	0	1	0	0	0	0	0	0	0	0	0	1	0	0	1	0	0	0	0	0	0	0	1	0	1	0	0	1	0
	K01825	Propanoate metabolism	Carbohydrate metabolism	0	0	0	0	0	0	0	0	0	1	0	0	0	0	0	0	0	0	0	0	0	0	0	0	0	0	0	0	0	0	0	0	0	0	0	0	0	0	0	0	0	0	0	0	0	0
	K01734	Propanoate metabolism	Carbohydrate metabolism	0	1	0	0	0	0	0	0	1	0	0	0	0	0	0	0	0	1	0	1	0	0	1	0	0	0	1	0	0	0	0	0	0	0	1	0	1	0	0	0	0	0	0	0	0	0
	K00822	Propanoate metabolism	Carbohydrate metabolism	0	0	1	3	0	0	1	0	0	0	0	1	0	0	0	1	0	0	0	0	1	0	0	0	0	0	0	0	0	0	0	0	0	0	0	0	0	0	0	1	0	0	1	0	1	0
	K00005	Propanoate metabolism	Carbohydrate metabolism	0	0	1	0	0	0	0	0	0	0	0	0	0	0	0	0	0	0	0	0	0	0	0	0	0	0	0	0	1	0	0	0	0	0	0	0	0	0	0	0	0	0	0	0	0	0
	K19745	Propanoate metabolism	Carbohydrate metabolism	0	0	0	2	0	0	0	0	0	0	0	0	0	0	0	0	0	0	0	1	0	0	0	0	0	0	1	0	0	0	0	0	1	0	0	0	0	0	0	0	0	1	1	0	0	0
	K01908	Propanoate metabolism	Carbohydrate metabolism	0	0	0	1	0	0	0	0	0	0	0	0	0	0	0	1	0	0	0	0	2	1	0	0	0	0	0	1	1	0	0	0	0	0	0	0	0	0	0	2	0	1	1	1	0	0
	K01578	Propanoate metabolism	Carbohydrate metabolism	0	0	0	1	0	0	0	0	0	0	0	1	1	0	0	0	0	0	0	0	1	0	0	0	0	0	0	0	0	0	0	0	0	0	0	0	0	0	0	0	0	0	1	0	0	0
	K03417	Propanoate metabolism	Carbohydrate metabolism	0	0	0	0	0	0	1	0	0	1	0	1	0	1	0	0	0	0	0	0	0	0	1	0	0	1	0	0	0	0	0	0	0	0	0	0	0	0	0	1	0	0	0	0	0	0
	K01720	Propanoate metabolism	Carbohydrate metabolism	0	0	0	0	0	0	1	1	0	1	0	1	0	0	0	0	0	0	0	0	0	0	1	0	0	1	0	0	0	0	0	0	0	0	0	0	0	0	0	1	0	0	0	0	1	1
	K20455	Propanoate metabolism	Carbohydrate metabolism	0	0	0	0	0	0	0	0	0	1	0	1	0	3	0	0	0	0	0	0	0	0	0	0	0	0	0	0	0	0	0	0	0	0	0	0	0	0	0	0	0	0	0	0	0	0
	K09788	Propanoate metabolism	Carbohydrate metabolism	0	0	0	0	0	0	0	0	0	1	0	1	0	1	0	0	0	0	0	0	0	0	0	0	0	0	0	0	0	0	0	0	0	0	0	0	0	0	0	0	0	0	0	0	0	0
	K08325	Propanoate metabolism	Carbohydrate metabolism	0	0	0	0	0	0	0	0	0	0	0	0	0	0	0	0	0	0	0	0	2	0	0	0	0	0	0	0	0	0	0	0	0	0	0	0	0	0	0	0	0	0	0	0	0	0
	K03416	Propanoate metabolism	Carbohydrate metabolism	0	0	0	0	0	0	0	0	0	0	0	0	0	0	0	0	0	0	0	0	0	1	0	0	0	0	0	0	0	0	0	0	0	0	0	0	0	0	0	0	0	0	0	0	0	0
	K11264	Propanoate metabolism	Carbohydrate metabolism	0	0	0	0	0	0	0	0	0	0	0	0	0	0	0	0	0	0	0	0	0	0	0	0	0	0	0	0	1	0	0	0	0	0	0	0	0	0	0	0	0	0	1	0	0	0
	K01699	Propanoate metabolism	Carbohydrate metabolism	0	0	0	0	0	0	0	0	0	0	0	0	0	0	0	0	0	0	0	0	0	0	0	0	0	0	0	0	0	0	0	0	0	0	0	0	0	0	0	0	0	0	0	0	0	0
	K22214	Propanoate metabolism	Carbohydrate metabolism	0	0	0	0	0	0	0	0	0	0	0	0	0	0	0	0	0	0	0	0	0	0	0	0	0	0	0	0	0	0	0	0	0	0	0	0	0	0	0	0	0	0	0	0	0	0
	K19697	Propanoate metabolism	Carbohydrate metabolism	0	0	0	0	0	0	0	0	0	0	0	0	0	0	0	0	0	0	0	0	0	0	0	0	0	0	0	0	0	0	0	0	0	0	0	0	0	0	0	0	0	0	0	0	0	0
	K13923	Propanoate metabolism	Carbohydrate metabolism	0	0	0	0	0	0	0	0	0	0	0	0	0	0	0	0	0	0	0	0	0	0	0	0	0	0	0	0	0	0	0	0	0	0	0	0	0	0	0	0	0	0	0	0	0	0
	K13922	Propanoate metabolism	Carbohydrate metabolism	0	0	0	0	0	0	0	0	0	0	0	0	0	0	0	0	0	0	0	0	0	0	0	0	0	0	0	0	0	0	0	0	0	0	0	0	0	0	0	0	0	0	0	0	0	0
	K13921	Propanoate metabolism	Carbohydrate metabolism	0	0	0	0	0	0	0	0	0	0	0	0	0	0	0	0	0	0	0	0	0	0	0	0	0	0	0	0	0	0	0	0	0	0	0	0	0	0	0	0	0	0	0	0	0	0
	K13920	Propanoate metabolism	Carbohydrate metabolism	0	0	0	0	0	0	0	0	0	0	0	0	0	0	0	0	0	0	0	0	0	0	0	0	0	0	0	0	0	0	0	0	0	0	0	0	0	0	0	0	0	0	0	0	0	0
	K13919	Propanoate metabolism	Carbohydrate metabolism	0	0	0	0	0	0	0	0	0	0	0	0	0	0	0	0	0	0	0	0	0	0	0	0	0	0	0	0	0	0	0	0	0	0	0	0	0	0	0	0	0	0	0	0	0	0
	K00932	Propanoate metabolism	Carbohydrate metabolism	0	0	0	0	0	0	0	0	0	0	0	0	0	0	0	0	0	0	0	0	0	0	0	0	0	0	0	0	0	0	0	0	0	0	0	0	0	0	0	0	0	0	0	0	0	0
	K00086	Propanoate metabolism	Carbohydrate metabolism	0	0	0	0	0	0	0	0	0	0	0	0	0	0	0	0	0	0	0	0	0	0	0	0	0	0	0	0	0	0	0	0	0	0	0	0	0	0	0	0	0	0	0	0	0	0
	K04073	Pyruvate metabolism	Carbohydrate metabolism	0	0	0	0	0	0	0	0	0	0	0	0	0	0	0	0	0	0	0	0	0	0	0	0	0	0	0	1	0	1	0	0	0	0	0	0	0	0	0	0	0	0	0	0	0	0
	K13788	Pyruvate metabolism	Carbohydrate metabolism	0	0	0	0	0	1	0	0	0	0	0	0	0	0	1	0	0	0	1	0	0	1	0	0	0	0	0	0	0	0	0	0	0	0	0	0	0	1	0	0	1	0	0	1	0	2
	K15024	Pyruvate metabolism	Carbohydrate metabolism	0	0	0	0	0	0	0	0	0	0	0	0	0	0	0	0	0	0	0	0	0	0	0	0	0	0	0	0	0	0	0	0	0	0	0	0	1	0	0	0	0	0	0	0	0	0
	K00925	Pyruvate metabolism	Carbohydrate metabolism	0	1	0	0	0	0	1	0	1	1	2	1	0	1	2	0	0	0	1	0	2	1	0	1	0	2	0	1	1	0	1	0	0	0	1	0	1	1	0	1	0	1	1	1	0	2
	K00625	Pyruvate metabolism	Carbohydrate metabolism	0	1	0	0	0	0	1	0	0	0	1	1	0	1	0	0	0	0	0	0	1	0	0	0	0	0	0	0	0	0	0	0	0	0	2	0	0	0	0	2	0	1	0	0	1	0
	K01655	Pyruvate metabolism	Carbohydrate metabolism	0	0	0	0	0	0	0	0	0	0	0	0	0	0	0	0	0	0	0	0	0	0	0	0	0	0	0	0	0	0	0	0	0	0	0	0	0	0	0	0	0	0	0	0	0	0
	K01649	Pyruvate metabolism	Carbohydrate metabolism	2	1	2	2	1	1	0	1	2	2	1	1	1	1	1	1	2	1	1	3	3	2	1	0	0	1	1	2	0	3	0	1	1	1	1	3	0	2	1	1	1	2	2	0	2	2
	K00626	Pyruvate metabolism	Carbohydrate metabolism	5	2	2	2	2	7	3	1	0	3	1	2	6	2	1	10	8	1	4	1	5	3	1	4	0	0	2	8	2	1	1	9	7	4	2	2	1	8	1	2	1	5	1	3	6	2
	K01638	Pyruvate metabolism	Carbohydrate metabolism	2	1	0	1	0	0	1	1	0	0	0	0	0	1	0	2	0	0	1	0	2	1	0	1	0	0	0	1	0	0	0	0	1	1	2	0	0	0	0	0	0	1	1	2	1	2
	K02160	Pyruvate metabolism	Carbohydrate metabolism	2	2	1	1	2	0	1	2	0	0	1	1	0	2	0	1	0	1	0	1	1	1	1	2	0	1	2	0	0	2	1	1	0	1	2	0	1	0	0	0	1	1	1	0	1	0
	K01963	Pyruvate metabolism	Carbohydrate metabolism	1	2	1	0	1	1	1	2	0	0	1	0	0	1	0	1	0	1	1	1	1	0	1	0	1	0	1	1	1	1	1	2	0	1	0	0	1	1	0	1	2	1	1	1	1	0
	K01962	Pyruvate metabolism	Carbohydrate metabolism	1	1	1	1	1	0	1	1	0	0	1	1	0	1	0	0	0	1	0	1	0	0	1	0	1	0	1	0	0	1	1	1	0	1	1	0	1	0	0	1	1	1	1	0	1	0
	K01961	Pyruvate metabolism	Carbohydrate metabolism	1	2	1	3	3	0	1	2	1	0	2	1	0	1	0	0	0	1	0	1	1	1	1	2	1	1	2	1	1	1	3	2	2	1	2	0	2	0	0	0	1	2	1	0	1	0
	K11263	Pyruvate metabolism	Carbohydrate metabolism	0	0	0	0	0	1	0	1	0	0	0	0	2	0	2	0	0	0	0	0	0	1	0	0	0	0	0	2	0	0	0	0	0	0	0	0	0	1	1	0	2	0	0	1	0	4
	K18472	Pyruvate metabolism	Carbohydrate metabolism	0	0	0	0	0	0	0	0	0	0	0	0	0	0	0	0	0	0	0	0	0	0	0	0	0	0	0	0	1	0	0	0	0	0	0	0	0	0	0	0	0	0	0	1	0	0
	K18366	Pyruvate metabolism	Carbohydrate metabolism	1	0	0	0	0	0	0	0	0	0	0	0	0	0	0	0	0	0	0	0	1	0	0	0	0	0	0	0	0	0	0	0	0	0	0	0	0	0	0	0	0	0	0	0	0	0
	K00029	Pyruvate metabolism	Carbohydrate metabolism	0	0	1	1	1	0	1	0	0	1	0	1	0	1	0	3	0	1	0	0	1	0	1	0	1	0	0	0	0	0	2	1	0	0	0	0	1	0	0	1	0	2	1	0	1	0
	K01595	Pyruvate metabolism	Carbohydrate metabolism	0	0	0	4	2	0	1	0	1	2	0	1	0	0	1	0	0	1	0	1	1	0	1	0	0	0	0	1	0	0	0	0	0	0	0	2	0	0	0	1	2	0	0	1	1	1
	K10977	Pyruvate metabolism	Carbohydrate metabolism	0	0	0	0	0	0	0	0	0	0	0	0	0	0	0	0	0	0	0	0	0	0	0	0	0	0	0	0	0	0	0	0	0	0	0	0	0	0	0	0	0	0	0	0	0	0
	K01759	Pyruvate metabolism	Carbohydrate metabolism	2	1	1	0	2	0	1	1	0	0	0	1	0	0	0	1	0	0	0	0	2	0	0	0	0	1	0	0	0	0	0	1	0	1	0	0	0	0	0	0	2	2	2	0	1	0
	K01069	Pyruvate metabolism	Carbohydrate metabolism	2	1	1	2	1	0	1	2	0	1	1	1	0	1	1	2	0	2	1	3	0	1	3	0	0	3	1	2	1	1	0	1	0	1	1	1	0	0	0	0	2	1	2	1	1	0
	K01512	Pyruvate metabolism	Carbohydrate metabolism	1	0	0	1	1	0	1	1	0	0	1	1	0	0	1	1	0	1	1	1	0	1	0	0	1	0	0	1	0	0	1	0	0	0	0	1	1	0	0	0	0	1	1	1	0	1
	K00101	Pyruvate metabolism	Carbohydrate metabolism	1	0	0	2	0	0	0	1	0	2	0	2	1	1	0	1	0	0	1	0	0	1	1	0	0	0	0	1	0	0	1	0	0	0	0	0	0	1	0	1	0	3	0	1	0	1
	K00027	Pyruvate metabolism	Carbohydrate metabolism	1	1	0	0	0	0	0	2	2	0	1	0	0	0	2	0	0	0	0	0	0	1	0	0	0	1	2	2	1	0	1	0	1	1	0	1	0	1	1	0	1	0	0	2	0	1
	K00102	Pyruvate metabolism	Carbohydrate metabolism	0	2	1	1	0	0	0	0	0	0	1	0	0	0	0	1	0	0	0	0	1	0	0	0	0	0	0	0	0	0	2	2	3	1	2	0	0	0	0	3	0	2	0	0	0	0
	K12972	Pyruvate metabolism	Carbohydrate metabolism	0	0	1	1	0	0	0	0	0	0	0	1	0	0	0	0	0	0	0	0	0	0	0	0	0	0	0	0	0	0	0	0	0	0	0	0	0	0	0	1	0	2	0	0	0	0
	K07248	Pyruvate metabolism	Carbohydrate metabolism	0	0	0	1	0	0	0	0	0	0	0	0	0	0	0	0	0	0	0	0	0	0	0	0	0	0	0	0	0	0	0	0	0	0	0	0	0	0	0	0	0	0	0	0	0	0
	K01026	Pyruvate metabolism	Carbohydrate metabolism	0	0	0	1	0	0	0	0	0	0	0	0	0	0	0	0	0	0	0	0	0	0	0	0	0	0	0	0	0	0	0	0	0	0	0	0	0	0	0	0	0	0	1	0	0	0
	K00156	Pyruvate metabolism	Carbohydrate metabolism	0	0	0	0	2	0	0	0	0	0	0	0	0	0	0	0	0	1	0	1	0	0	1	0	0	0	0	0	0	0	0	0	0	0	0	0	0	0	0	0	0	0	1	1	0	0
	K00467	Pyruvate metabolism	Carbohydrate metabolism	0	0	0	0	0	1	0	0	0	0	0	0	0	0	0	0	0	0	0	0	0	0	0	0	0	0	0	1	0	0	0	2	0	1	0	0	0	0	0	0	0	0	0	1	0	0
	K03778	Pyruvate metabolism	Carbohydrate metabolism	0	0	0	0	0	0	0	1	0	0	0	0	0	0	0	0	0	0	0	0	0	0	0	0	0	0	0	0	0	0	0	0	0	0	0	0	0	0	0	0	1	0	0	0	0	0
	K01571	Pyruvate metabolism	Carbohydrate metabolism	0	0	0	0	0	0	0	1	0	1	0	0	0	0	0	0	0	0	0	0	0	1	0	0	0	0	0	0	0	0	0	0	0	0	0	0	1	0	0	0	0	0	0	0	0	0
	K01573	Pyruvate metabolism	Carbohydrate metabolism	0	0	0	0	0	0	0	0	0	1	0	0	0	0	0	0	0	0	0	0	0	0	0	0	0	0	0	0	0	0	0	0	0	0	0	0	0	0	0	0	0	0	0	0	0	0
	K00132	Pyruvate metabolism	Carbohydrate metabolism	0	0	0	0	0	0	0	0	0	0	1	0	0	0	0	0	0	0	0	0	0	0	0	0	0	0	0	0	0	0	0	0	0	0	0	0	0	0	0	0	0	0	0	0	0	0
	K03777	Pyruvate metabolism	Carbohydrate metabolism	0	0	0	0	0	0	0	0	0	0	0	0	0	1	0	0	0	0	0	0	0	0	0	0	0	0	0	0	0	0	1	0	0	0	0	0	0	0	0	0	0	0	0	0	0	0
	K00656	Pyruvate metabolism	Carbohydrate metabolism	0	0	0	0	0	0	0	0	0	0	0	0	0	0	1	0	0	0	0	0	0	0	0	0	0	1	0	0	0	0	0	0	0	0	0	0	0	0	0	0	0	0	0	0	0	0
	K01003	Pyruvate metabolism	Carbohydrate metabolism	0	0	0	0	0	0	0	0	0	0	0	0	0	0	0	1	0	0	0	0	0	0	0	0	0	0	0	0	0	0	0	0	0	0	0	0	0	0	0	0	0	0	0	0	0	0
	K18930	Pyruvate metabolism	Carbohydrate metabolism	0	0	0	0	0	0	0	0	0	0	0	0	0	0	0	0	0	1	0	0	0	0	0	0	0	0	0	0	0	0	0	0	0	0	0	0	0	0	0	0	0	0	1	0	0	2
	K00158	Pyruvate metabolism	Carbohydrate metabolism	0	0	0	0	0	0	0	0	0	0	0	0	0	0	0	0	0	0	0	0	0	0	0	0	0	0	1	0	0	0	0	0	0	0	0	2	1	0	0	0	0	0	0	0	0	0
	K20509	Pyruvate metabolism	Carbohydrate metabolism	0	0	0	0	0	0	0	0	0	0	0	0	0	0	0	0	0	0	0	0	0	0	0	0	0	0	0	0	0	0	0	0	0	0	0	0	0	0	0	0	0	0	1	0	0	0
	K02594	Pyruvate metabolism	Carbohydrate metabolism	0	0	0	0	0	0	0	0	0	0	0	0	0	0	0	0	0	0	0	0	0	0	0	0	0	0	0	0	0	0	0	0	0	0	0	0	0	0	0	0	0	0	1	0	0	0
	K04020	Pyruvate metabolism	Carbohydrate metabolism	0	0	0	0	0	0	0	0	0	0	0	0	0	0	0	0	0	0	0	0	0	0	0	0	0	0	0	0	0	0	0	0	0	0	0	0	0	0	0	0	0	0	0	0	0	0
	K04021	Pyruvate metabolism	Carbohydrate metabolism	0	0	0	0	0	0	0	0	0	0	0	0	0	0	0	0	0	0	0	0	0	0	0	0	0	0	0	0	0	0	0	0	0	0	0	0	0	0	0	0	0	0	0	0	0	0
	K20370	Pyruvate metabolism	Carbohydrate metabolism	0	0	0	0	0	0	0	0	0	0	0	0	0	0	0	0	0	0	0	0	0	0	0	0	0	0	0	0	0	0	0	0	0	0	0	0	0	0	0	0	0	0	0	0	0	0
	K05523	Pyruvate metabolism	Carbohydrate metabolism	0	0	0	0	0	0	0	0	0	0	0	0	0	0	0	0	0	0	0	0	0	0	0	0	0	0	0	0	0	0	0	0	0	0	0	0	0	0	0	0	0	0	0	0	0	0
	K01067	Pyruvate metabolism	Carbohydrate metabolism	0	0	0	0	0	0	0	0	0	0	0	0	0	0	0	0	0	0	0	0	0	0	0	0	0	0	0	0	0	0	0	0	0	0	0	0	0	0	0	0	0	0	0	0	0	0
	K00703	Starch and sucrose metabolism	Carbohydrate metabolism	1	0	0	1	1	0	1	0	0	0	1	0	0	0	0	1	0	1	0	1	0	0	1	0	1	2	0	0	0	0	2	0	0	0	0	0	0	0	0	0	0	0	2	0	1	0
	K00975	Starch and sucrose metabolism	Carbohydrate metabolism	0	0	0	1	1	0	1	1	0	0	1	0	0	0	1	0	0	0	1	2	0	1	0	0	0	0	0	0	1	0	0	0	0	0	0	0	0	0	0	0	1	0	2	1	1	1
	K16149	Starch and sucrose metabolism	Carbohydrate metabolism	0	0	0	0	1	0	0	0	0	0	1	0	0	0	1	0	1	0	0	0	0	0	0	0	0	0	1	0	1	0	0	0	0	0	0	0	1	0	0	0	1	0	1	0	0	0
	K06044	Starch and sucrose metabolism	Carbohydrate metabolism	0	0	0	0	1	0	0	0	0	0	0	1	0	0	0	0	0	0	0	1	0	1	0	0	0	0	0	1	0	0	0	0	0	0	0	0	0	0	0	0	1	0	1	1	0	1
	K01236	Starch and sucrose metabolism	Carbohydrate metabolism	0	0	0	0	1	1	0	0	0	0	0	1	0	0	0	0	0	0	0	2	0	1	1	0	0	0	0	1	0	0	0	0	0	0	0	0	0	0	0	0	1	0	2	1	0	1
	K01214	Starch and sucrose metabolism	Carbohydrate metabolism	0	0	0	0	0	2	0	1	0	0	0	1	1	0	1	0	0	0	1	2	0	2	1	0	0	2	0	2	1	0	0	0	0	0	0	0	0	1	0	0	1	0	2	1	0	3
	K00700	Starch and sucrose metabolism	Carbohydrate metabolism	0	0	0	0	0	1	1	1	0	0	0	1	1	0	0	0	0	1	1	3	0	2	1	0	0	1	0	1	1	0	0	0	0	0	0	0	0	1	0	0	0	0	5	1	1	1
	K02438	Starch and sucrose metabolism	Carbohydrate metabolism	0	0	0	2	0	0	0	0	0	0	0	0	0	0	0	0	0	0	0	0	0	0	0	0	0	0	0	0	0	0	0	0	0	0	0	0	0	0	0	0	0	0	0	0	0	0
	K00688	Starch and sucrose metabolism	Carbohydrate metabolism	0	0	0	1	1	1	1	0	0	0	1	0	2	0	1	1	0	0	1	1	0	2	1	0	0	4	0	1	0	0	2	0	0	0	0	0	0	1	0	0	1	0	1	1	1	1
	K00705	Starch and sucrose metabolism	Carbohydrate metabolism	0	0	0	0	2	1	1	1	0	0	1	1	0	0	1	1	0	0	1	1	0	2	0	0	0	1	0	1	2	0	0	0	0	0	0	0	0	1	0	0	1	0	1	1	0	2
	K22451	Starch and sucrose metabolism	Carbohydrate metabolism	0	0	0	0	0	0	0	0	0	0	0	0	0	0	0	0	0	0	0	0	0	0	0	0	0	0	0	0	0	0	0	0	0	0	0	0	0	0	0	0	0	0	0	0	0	0
	K01200	Starch and sucrose metabolism	Carbohydrate metabolism	0	0	0	0	0	0	0	0	0	0	0	0	0	0	0	0	0	0	0	0	0	0	0	0	0	0	0	0	0	0	0	0	0	0	0	0	0	0	0	0	0	0	0	0	0	0
	K16150	Starch and sucrose metabolism	Carbohydrate metabolism	0	0	0	0	0	0	0	0	0	0	0	0	0	0	1	0	0	0	0	0	0	0	0	0	0	0	0	0	1	0	0	0	0	0	0	0	0	0	0	0	0	0	0	0	0	0
	K00693	Starch and sucrose metabolism	Carbohydrate metabolism	0	0	0	0	0	0	0	0	0	0	0	0	0	0	0	0	0	0	0	0	0	0	1	0	0	0	0	0	0	0	0	0	0	0	0	0	0	0	0	0	0	0	0	0	0	0
	K00750	Starch and sucrose metabolism	Carbohydrate metabolism	0	0	0	0	0	0	0	0	0	0	0	0	0	0	0	0	0	0	0	0	0	0	0	0	0	0	0	0	0	0	0	0	0	0	0	0	0	0	0	0	0	0	0	0	0	0
	K05349	Starch and sucrose metabolism	Carbohydrate metabolism	2	0	0	0	0	3	0	0	0	0	0	0	3	0	1	0	1	0	0	0	0	0	0	0	0	0	0	4	0	0	0	0	0	0	1	0	2	1	0	0	0	0	0	0	0	4
	K16055	Starch and sucrose metabolism	Carbohydrate metabolism	1	0	0	0	1	0	0	0	0	0	0	0	0	0	0	0	0	1	0	0	0	0	1	0	0	0	0	0	0	0	0	0	0	0	0	0	0	0	0	0	0	0	0	1	0	0
	K05350	Starch and sucrose metabolism	Carbohydrate metabolism	1	0	0	0	0	3	0	1	0	0	0	0	2	0	2	0	1	0	0	0	0	0	0	0	0	0	0	4	0	0	0	2	0	0	0	0	0	2	0	0	1	0	0	2	0	3
	K01179	Starch and sucrose metabolism	Carbohydrate metabolism	1	0	0	0	0	0	0	0	0	0	0	0	0	0	0	0	0	1	0	2	0	0	0	0	0	0	0	0	2	0	0	0	0	0	0	0	0	0	0	0	0	0	1	0	0	0
	K00696	Starch and sucrose metabolism	Carbohydrate metabolism	0	0	0	1	0	0	0	0	0	0	0	0	0	0	0	0	0	0	0	0	0	0	0	0	0	0	0	0	0	0	0	0	0	0	0	0	0	0	0	0	0	0	0	0	0	0
	K13057	Starch and sucrose metabolism	Carbohydrate metabolism	0	0	0	0	1	0	0	1	0	0	0	0	0	0	0	0	1	0	0	0	0	0	0	0	0	3	0	0	0	0	2	0	0	0	0	0	0	0	0	0	0	0	0	0	0	0
	K05343	Starch and sucrose metabolism	Carbohydrate metabolism	0	0	0	0	1	1	0	1	0	0	0	1	1	0	0	0	0	2	2	2	0	1	0	0	0	0	0	2	0	0	0	0	0	0	0	0	0	1	0	0	2	0	1	1	0	1
	K02761	Starch and sucrose metabolism	Carbohydrate metabolism	0	0	0	0	1	0	0	0	0	0	0	0	0	0	0	0	0	0	0	0	0	0	0	0	0	0	0	0	0	0	0	0	0	0	1	0	0	0	0	0	0	0	0	0	0	0
	K22934	Starch and sucrose metabolism	Carbohydrate metabolism	0	0	0	0	0	1	0	0	0	0	0	0	0	0	0	0	0	0	0	0	0	0	0	0	0	0	0	1	0	0	0	0	0	0	0	0	0	0	0	0	0	0	0	0	0	0
	K16147	Starch and sucrose metabolism	Carbohydrate metabolism	0	0	0	0	0	1	0	1	0	0	0	2	1	0	0	0	0	0	1	1	0	1	0	0	0	0	0	2	0	0	0	0	0	0	0	0	0	2	0	0	1	0	1	1	0	1
	K16146	Starch and sucrose metabolism	Carbohydrate metabolism	0	0	0	0	0	1	0	0	0	0	0	0	1	0	1	0	0	0	0	0	0	0	0	0	0	0	0	2	0	0	0	0	0	0	0	0	0	1	0	0	0	0	0	0	0	1
	K01087	Starch and sucrose metabolism	Carbohydrate metabolism	0	0	0	0	0	1	1	1	0	0	0	1	1	0	0	1	0	0	0	1	0	1	0	0	0	1	0	1	0	0	1	1	0	0	0	0	0	1	0	1	2	0	0	0	1	1
	K00978	Starch and sucrose metabolism	Carbohydrate metabolism	0	0	0	0	0	1	1	0	0	0	0	0	0	0	0	0	0	0	0	1	0	0	0	0	0	1	0	0	0	0	0	0	0	0	0	0	0	0	1	0	0	1	1	0	0	0
	K00697	Starch and sucrose metabolism	Carbohydrate metabolism	0	0	0	0	0	1	1	1	0	0	0	1	0	0	0	1	1	0	0	0	0	1	0	0	0	1	0	2	0	0	1	1	0	0	0	0	0	1	0	1	1	0	0	1	1	1
	K01194	Starch and sucrose metabolism	Carbohydrate metabolism	0	0	0	0	0	0	1	0	0	0	0	0	0	0	0	0	0	0	0	1	0	0	1	0	0	0	0	0	0	0	0	0	0	0	0	0	0	0	0	0	0	0	0	0	0	0
	K01178	Starch and sucrose metabolism	Carbohydrate metabolism	0	0	0	0	0	0	1	0	0	0	1	0	0	0	0	0	0	0	0	0	0	0	0	0	0	0	0	0	0	0	1	0	0	0	0	0	0	0	0	0	0	0	0	0	1	0
	K01838	Starch and sucrose metabolism	Carbohydrate metabolism	0	0	0	0	0	0	0	0	0	0	1	0	0	0	0	0	0	0	0	0	0	0	1	0	0	0	0	0	0	0	0	0	0	0	0	0	0	0	0	0	0	0	0	0	0	0
	K00694	Starch and sucrose metabolism	Carbohydrate metabolism	0	0	0	0	0	0	0	0	0	0	0	0	2	0	0	1	0	0	0	0	0	0	0	0	0	0	0	0	0	0	0	0	0	0	0	0	0	0	0	0	0	0	1	0	0	0
	K16148	Starch and sucrose metabolism	Carbohydrate metabolism	0	0	0	0	0	0	0	0	0	0	0	0	0	0	1	0	0	0	1	0	0	1	0	0	0	0	0	0	2	0	0	0	0	0	0	0	0	0	0	0	0	0	0	1	0	1
	K01176	Starch and sucrose metabolism	Carbohydrate metabolism	0	0	0	0	0	0	0	0	0	0	0	0	0	0	0	0	0	0	0	0	0	0	1	0	0	0	0	1	0	0	0	0	0	0	0	0	0	0	0	0	1	0	1	0	0	1
	K00691	Starch and sucrose metabolism	Carbohydrate metabolism	0	0	0	0	0	0	0	0	0	0	0	0	0	0	0	0	0	0	0	0	0	0	1	0	0	0	0	0	0	0	0	0	0	0	0	0	0	0	0	0	0	0	0	0	0	0
	K01208	Starch and sucrose metabolism	Carbohydrate metabolism	0	0	0	0	0	0	0	0	0	0	0	0	0	0	0	0	0	0	0	0	0	0	0	0	0	0	1	0	0	0	0	0	0	0	0	0	1	0	0	0	2	0	0	0	0	0
	K19668	Starch and sucrose metabolism	Carbohydrate metabolism	0	0	0	0	0	0	0	0	0	0	0	0	0	0	0	0	0	0	0	0	0	0	0	0	0	0	0	1	0	0	0	0	0	0	0	0	0	0	0	0	0	0	0	0	0	0
	K05342	Starch and sucrose metabolism	Carbohydrate metabolism	0	0	0	0	0	0	0	0	0	0	0	0	0	0	0	0	0	0	0	0	0	0	0	0	0	0	0	1	0	0	0	0	0	0	0	0	0	0	0	0	1	0	0	1	0	1
	K02760	Starch and sucrose metabolism	Carbohydrate metabolism	0	0	0	0	0	0	0	0	0	0	0	0	0	0	0	0	0	0	0	0	0	0	0	0	0	0	0	0	0	0	0	0	0	0	1	0	0	0	0	0	0	0	0	0	0	0
	K02759	Starch and sucrose metabolism	Carbohydrate metabolism	0	0	0	0	0	0	0	0	0	0	0	0	0	0	0	0	0	0	0	0	0	0	0	0	0	0	0	0	0	0	0	0	0	0	1	0	0	0	0	0	0	0	0	0	0	0
	K02810	Starch and sucrose metabolism	Carbohydrate metabolism	0	0	0	0	0	0	0	0	0	0	0	0	0	0	0	0	0	0	0	0	0	0	0	0	0	0	0	0	0	0	0	0	0	0	0	1	0	0	0	0	0	0	0	0	0	0
	K02819	Starch and sucrose metabolism	Carbohydrate metabolism	0	0	0	0	0	0	0	0	0	0	0	0	0	0	0	0	0	0	0	0	0	0	0	0	0	0	0	0	0	0	0	0	0	0	0	0	0	0	0	0	0	0	0	0	0	0
	K01226	Starch and sucrose metabolism	Carbohydrate metabolism	0	0	0	0	0	0	0	0	0	0	0	0	0	0	0	0	0	0	0	0	0	0	0	0	0	0	0	0	0	0	0	0	0	0	0	0	0	0	0	0	0	0	0	0	0	0
	K21574	Starch and sucrose metabolism	Carbohydrate metabolism	0	0	0	0	0	0	0	0	0	0	0	0	0	0	0	0	0	0	0	0	0	0	0	0	0	0	0	0	0	0	0	0	0	0	0	0	0	0	0	0	0	0	0	0	0	0
	K02750	Starch and sucrose metabolism	Carbohydrate metabolism	0	0	0	0	0	0	0	0	0	0	0	0	0	0	0	0	0	0	0	0	0	0	0	0	0	0	0	0	0	0	0	0	0	0	0	0	0	0	0	0	0	0	0	0	0	0
	K01232	Starch and sucrose metabolism	Carbohydrate metabolism	0	0	0	0	0	0	0	0	0	0	0	0	0	0	0	0	0	0	0	0	0	0	0	0	0	0	0	0	0	0	0	0	0	0	0	0	0	0	0	0	0	0	0	0	0	0
	K05988	Starch and sucrose metabolism	Carbohydrate metabolism	0	0	0	0	0	0	0	0	0	0	0	0	0	0	0	0	0	0	0	0	0	0	0	0	0	0	0	0	0	0	0	0	0	0	0	0	0	0	0	0	0	0	0	0	0	0
	K00690	Starch and sucrose metabolism	Carbohydrate metabolism	0	0	0	0	0	0	0	0	0	0	0	0	0	0	0	0	0	0	0	0	0	0	0	0	0	0	0	0	0	0	0	0	0	0	0	0	0	0	0	0	0	0	0	0	0	0
	K05341	Starch and sucrose metabolism	Carbohydrate metabolism	0	0	0	0	0	0	0	0	0	0	0	0	0	0	0	0	0	0	0	0	0	0	0	0	0	0	0	0	0	0	0	0	0	0	0	0	0	0	0	0	0	0	0	0	0	0
	K07405	Starch and sucrose metabolism	Carbohydrate metabolism	0	0	0	0	0	0	0	0	0	0	0	0	0	0	0	0	0	0	0	0	0	0	0	0	0	0	0	0	0	0	0	0	0	0	0	0	0	0	0	0	0	0	0	0	0	0
	K00702	Starch and sucrose metabolism	Carbohydrate metabolism	0	0	0	0	0	0	0	0	0	0	0	0	0	0	0	0	0	0	0	0	0	0	0	0	0	0	0	0	0	0	0	0	0	0	0	0	0	0	0	0	0	0	0	0	0	0
	K00695	Starch and sucrose metabolism	Carbohydrate metabolism	0	0	0	0	0	0	0	0	0	0	0	0	0	0	0	0	0	0	0	0	0	0	0	0	0	0	0	0	0	0	0	0	0	0	0	0	0	0	0	0	0	0	0	0	0	0
	K01212	Starch and sucrose metabolism	Carbohydrate metabolism	0	0	0	0	0	0	0	0	0	0	0	0	0	0	0	0	0	0	0	0	0	0	0	0	0	0	0	0	0	0	0	0	0	0	0	0	0	0	0	0	0	0	0	0	0	0
	K01210	Starch and sucrose metabolism	Carbohydrate metabolism	0	0	0	0	0	0	0	0	0	0	0	0	0	0	0	0	0	0	0	0	0	0	0	0	0	0	0	0	0	0	0	0	0	0	0	0	0	0	0	0	0	0	0	0	0	0
Amino acid metabolism	K01940	Alanine, aspartate and glutamate metabolism	Amino acid metabolism	1	0	1	2	1	1	1	2	1	1	1	1	1	1	0	1	1	1	0	1	0	0	1	0	0	0	1	1	0	1	0	2	0	0	2	0	1	1	1	1	1	1	1	1	0	2
	K01755	Alanine, aspartate and glutamate metabolism	Amino acid metabolism	1	1	0	2	1	1	1	3	0	1	2	1	1	0	1	0	1	1	1	1	1	1	1	0	0	0	1	1	0	2	0	1	0	0	2	1	0	1	1	1	4	1	1	1	1	2
	K13821	Alanine, aspartate and glutamate metabolism	Amino acid metabolism	0	0	0	2	0	2	1	0	0	0	0	1	0	1	0	1	0	0	0	0	1	0	0	0	0	1	0	0	0	0	0	1	0	0	0	1	1	0	0	1	0	1	1	0	2	2
	K00294	Alanine, aspartate and glutamate metabolism	Amino acid metabolism	0	0	0	0	1	0	1	1	1	0	1	0	0	0	0	0	0	1	0	1	0	1	1	1	1	0	1	2	0	1	1	0	0	0	1	1	0	0	0	0	1	0	0	1	0	0
	K14681	Alanine, aspartate and glutamate metabolism	Amino acid metabolism	0	0	0	0	0	0	0	0	0	0	0	0	0	0	0	0	0	0	0	0	0	0	0	0	0	0	0	0	0	0	0	0	0	0	0	0	0	0	0	0	0	0	0	0	0	0
	K00278	Alanine, aspartate and glutamate metabolism	Amino acid metabolism	1	0	0	0	1	1	1	0	0	0	1	0	1	0	1	1	0	1	1	1	1	1	1	0	1	0	0	2	0	0	1	2	0	0	0	0	0	1	1	0	1	0	1	0	1	4
	K19244	Alanine, aspartate and glutamate metabolism	Amino acid metabolism	1	0	0	0	0	0	0	0	0	0	0	0	0	0	0	0	0	0	0	0	0	0	0	0	0	0	0	0	0	0	0	0	0	0	0	0	0	0	0	0	0	0	0	0	0	0
	K01744	Alanine, aspartate and glutamate metabolism	Amino acid metabolism	1	1	0	0	1	0	0	0	0	0	0	0	0	0	0	0	0	0	0	0	0	0	0	0	0	0	0	0	0	0	3	0	0	1	1	0	1	0	0	1	1	1	1	0	0	0
	K00812	Alanine, aspartate and glutamate metabolism	Amino acid metabolism	1	1	1	1	1	1	0	2	1	1	2	0	0	1	0	1	0	2	0	2	0	0	1	0	3	1	1	1	0	2	0	2	2	1	0	1	0	0	0	0	1	2	1	0	1	0
	K01953	Alanine, aspartate and glutamate metabolism	Amino acid metabolism	0	1	0	0	0	1	4	0	0	0	7	1	0	3	0	1	0	1	0	7	0	0	1	1	3	4	2	0	0	0	3	1	1	1	2	2	1	0	1	1	1	0	4	0	2	0
	K01424	Alanine, aspartate and glutamate metabolism	Amino acid metabolism	0	1	0	0	1	0	0	1	2	1	0	0	0	2	0	0	0	1	0	1	0	0	0	1	1	0	1	0	0	1	0	0	1	1	1	0	0	0	0	0	0	0	1	0	0	1
	K00259	Alanine, aspartate and glutamate metabolism	Amino acid metabolism	0	0	1	2	1	0	1	0	0	0	0	0	1	1	1	0	1	1	1	1	0	2	1	1	1	0	1	0	0	1	0	1	1	1	1	1	1	0	1	0	1	1	0	0	1	0
	K13051	Alanine, aspartate and glutamate metabolism	Amino acid metabolism	0	0	0	0	1	0	3	1	0	0	2	0	0	1	0	0	0	0	0	1	0	0	1	0	1	0	0	0	0	0	0	1	0	0	0	0	0	0	0	0	1	0	0	0	0	0
	K14260	Alanine, aspartate and glutamate metabolism	Amino acid metabolism	0	0	0	0	0	0	1	0	0	1	1	0	0	1	0	0	0	0	0	0	0	1	1	0	0	0	0	1	0	0	0	0	0	0	0	0	0	1	0	0	0	0	0	1	1	0
	K13566	Alanine, aspartate and glutamate metabolism	Amino acid metabolism	0	0	0	0	0	0	1	0	0	0	0	0	0	1	0	0	0	1	0	0	0	0	1	0	1	0	1	0	0	0	0	0	0	0	0	0	0	0	0	0	0	0	0	0	1	0
	K11358	Alanine, aspartate and glutamate metabolism	Amino acid metabolism	0	0	0	0	0	0	0	1	0	0	0	0	0	0	0	0	0	0	0	0	0	0	0	0	0	0	0	0	0	0	0	0	0	0	0	0	0	0	0	0	2	1	0	0	0	0
	K01779	Alanine, aspartate and glutamate metabolism	Amino acid metabolism	0	0	0	0	0	0	0	1	0	0	1	0	0	0	0	0	0	0	0	1	0	0	0	0	0	1	0	1	0	0	1	0	0	0	0	0	0	0	0	1	0	1	0	1	0	0
	K00813	Alanine, aspartate and glutamate metabolism	Amino acid metabolism	0	0	0	0	0	0	0	0	0	0	0	0	0	0	0	0	1	0	0	0	0	0	0	0	0	0	0	0	0	0	0	0	0	0	0	0	0	0	0	0	0	0	0	0	0	0
	K01425	Alanine, aspartate and glutamate metabolism	Amino acid metabolism	0	0	0	0	0	0	0	0	0	0	0	0	0	0	0	0	0	0	0	0	0	0	0	0	0	0	1	0	0	0	0	0	0	2	1	0	0	1	0	0	0	0	1	1	0	0
	K01914	Alanine, aspartate and glutamate metabolism	Amino acid metabolism	0	0	0	0	0	0	0	0	0	0	0	0	0	0	0	0	0	0	0	0	0	0	0	0	0	0	0	0	0	0	0	0	0	0	0	0	0	0	0	0	0	0	0	0	0	0
	K09758	Alanine, aspartate and glutamate metabolism	Amino acid metabolism	0	0	0	0	0	0	0	0	0	0	0	0	0	0	0	0	0	0	0	0	0	0	0	0	0	0	0	0	0	0	0	0	0	0	0	0	0	0	0	0	0	0	0	0	0	0
	K01437	Alanine, aspartate and glutamate metabolism	Amino acid metabolism	0	0	0	0	0	0	0	0	0	0	0	0	0	0	0	0	0	0	0	0	0	0	0	0	0	0	0	0	0	0	0	0	0	0	0	0	0	0	0	0	0	0	0	0	0	0
	K05597	Alanine, aspartate and glutamate metabolism	Amino acid metabolism	0	0	0	0	0	0	0	0	0	0	0	0	0	0	0	0	0	0	0	0	0	0	0	0	0	0	0	0	0	0	0	0	0	0	0	0	0	0	0	0	0	0	0	0	0	0
	K00819	Arginine and proline metabolism	Amino acid metabolism	0	1	0	0	0	0	0	0	1	0	0	0	0	0	1	0	0	0	3	0	0	1	1	1	1	0	1	1	0	0	0	0	0	0	2	0	0	0	0	0	0	0	1	1	0	0
	K00318	Arginine and proline metabolism	Amino acid metabolism	0	1	0	0	0	0	0	2	1	0	1	0	0	0	0	0	0	1	1	1	0	1	1	0	1	0	1	2	0	1	0	0	0	0	1	2	0	0	0	0	1	0	0	1	0	0
	K00931	Arginine and proline metabolism	Amino acid metabolism	1	1	1	1	0	1	1	0	1	1	0	0	0	0	1	1	0	1	1	1	1	1	1	1	0	1	0	1	1	1	0	1	1	1	1	1	0	1	1	1	0	1	1	1	0	1
	K00286	Arginine and proline metabolism	Amino acid metabolism	1	1	0	3	0	1	1	1	0	0	1	1	1	0	0	1	0	1	1	1	1	1	1	1	0	0	1	1	0	1	0	1	1	1	2	1	1	1	1	2	0	2	1	1	2	2
	K00147	Arginine and proline metabolism	Amino acid metabolism	1	1	1	1	0	0	1	0	1	0	0	1	1	0	1	1	1	1	1	1	0	1	1	1	0	2	0	1	1	1	0	1	1	1	1	1	0	1	1	1	0	1	1	1	1	1
	K01581	Arginine and proline metabolism	Amino acid metabolism	0	0	1	1	0	0	1	0	0	0	0	0	0	0	0	1	0	0	0	0	0	0	0	0	0	0	0	0	0	0	0	2	0	0	0	0	0	0	0	0	0	1	2	0	1	0
	K01585	Arginine and proline metabolism	Amino acid metabolism	1	0	0	0	1	0	1	0	0	0	1	0	0	1	0	0	0	1	0	1	0	0	1	0	1	0	1	0	0	2	0	0	0	0	0	0	0	0	0	0	0	0	0	0	1	0
	K01480	Arginine and proline metabolism	Amino acid metabolism	0	3	1	2	1	0	0	1	0	0	0	0	0	0	1	0	0	1	0	0	0	0	0	1	1	1	2	0	0	0	2	0	1	0	0	0	2	0	1	0	1	2	2	0	0	0
	K01584	Arginine and proline metabolism	Amino acid metabolism	0	0	0	0	0	0	0	0	0	0	0	1	0	0	0	0	0	0	0	0	0	0	0	0	0	0	0	0	0	0	0	0	0	0	0	0	0	0	0	1	0	0	0	0	0	0
	K02626	Arginine and proline metabolism	Amino acid metabolism	0	0	0	0	0	0	0	0	0	0	0	0	1	0	0	0	0	0	0	0	0	0	0	0	0	0	0	0	0	0	2	0	2	0	0	0	1	0	0	0	0	0	0	0	0	0
	K09471	Arginine and proline metabolism	Amino acid metabolism	0	2	1	1	0	0	1	0	0	0	0	0	0	0	0	0	0	0	0	0	0	0	0	0	0	0	0	0	0	0	0	1	0	0	1	0	0	0	0	0	0	1	0	0	0	0
	K09472	Arginine and proline metabolism	Amino acid metabolism	0	0	1	0	0	0	0	0	0	0	0	0	0	0	0	1	0	0	0	0	0	0	0	0	0	0	0	1	0	0	0	2	0	0	0	0	0	0	0	0	0	2	0	0	0	0
	K09473	Arginine and proline metabolism	Amino acid metabolism	0	0	0	0	0	0	0	0	0	0	0	0	0	0	0	0	0	0	0	0	0	0	0	0	0	0	0	0	0	0	1	0	0	0	0	0	0	0	0	0	0	0	0	0	0	0
	K09470	Arginine and proline metabolism	Amino acid metabolism	0	0	0	0	0	0	0	0	0	0	0	0	0	0	0	0	0	0	0	0	0	0	0	0	0	0	0	0	0	0	0	0	0	0	0	0	0	0	0	0	0	0	0	0	0	0
	K00657	Arginine and proline metabolism	Amino acid metabolism	0	0	0	0	0	0	0	0	0	0	0	0	0	0	0	0	0	0	0	0	0	2	0	0	1	0	0	0	0	0	0	0	0	0	0	0	0	0	0	0	0	0	0	0	0	0
	K00673	Arginine and proline metabolism	Amino acid metabolism	0	0	0	0	1	0	0	0	0	0	0	0	0	0	0	0	0	0	0	0	0	0	0	0	0	0	0	0	0	0	0	1	0	0	0	0	0	0	0	0	0	0	0	0	0	0
	K06447	Arginine and proline metabolism	Amino acid metabolism	0	0	0	0	0	0	0	0	0	0	0	0	0	0	0	0	0	0	0	0	0	0	0	0	0	0	0	0	0	0	0	1	0	0	0	0	0	0	0	0	0	0	0	0	0	0
	K01484	Arginine and proline metabolism	Amino acid metabolism	0	0	0	0	0	0	0	0	0	0	0	0	0	0	0	0	0	0	0	0	0	0	0	0	0	0	0	0	0	0	0	0	0	0	0	0	0	0	0	1	0	0	0	0	0	0
	K00840	Arginine and proline metabolism	Amino acid metabolism	0	0	0	0	0	0	0	0	0	0	0	0	0	0	0	0	0	0	0	0	0	0	0	0	0	0	0	0	0	0	0	0	0	0	0	0	0	0	0	0	0	0	0	0	0	0
	K05526	Arginine and proline metabolism	Amino acid metabolism	0	0	0	0	0	0	0	0	0	0	0	0	0	0	0	0	0	0	0	0	0	0	0	0	0	0	0	0	0	0	0	0	0	0	0	0	0	0	0	0	0	0	0	0	0	0
	K13747	Arginine and proline metabolism	Amino acid metabolism	1	0	1	0	0	0	0	0	0	0	0	1	0	0	0	0	0	0	0	0	0	0	1	0	0	0	0	0	0	0	0	0	0	0	0	0	0	0	0	0	0	1	0	0	1	0
	K12251	Arginine and proline metabolism	Amino acid metabolism	1	0	0	2	0	0	1	0	1	0	1	0	0	1	1	0	1	0	0	1	0	0	1	0	0	0	0	0	0	0	0	1	0	0	0	0	0	0	0	0	0	2	0	0	0	0
	K10536	Arginine and proline metabolism	Amino acid metabolism	1	1	0	0	0	0	2	0	1	0	1	0	0	1	0	0	0	0	0	1	0	0	1	0	1	0	0	0	0	0	0	0	0	0	1	0	0	0	0	0	0	0	0	0	1	1
	K01426	Arginine and proline metabolism	Amino acid metabolism	1	1	1	4	0	1	0	4	0	1	3	0	1	0	3	2	2	0	0	0	0	0	0	0	0	0	0	4	5	0	0	1	5	0	1	3	0	3	1	0	4	2	0	1	0	1
	K01777	Arginine and proline metabolism	Amino acid metabolism	0	1	0	0	0	0	0	2	0	0	0	0	0	0	0	0	0	0	0	0	0	0	0	0	0	0	0	0	0	0	0	0	0	0	0	1	0	0	0	0	1	0	0	0	0	0
	K01750	Arginine and proline metabolism	Amino acid metabolism	0	1	1	0	0	0	1	1	0	0	0	0	0	0	0	0	0	0	1	0	1	0	0	0	0	0	0	1	0	0	0	0	0	0	0	1	0	0	0	1	1	1	0	0	1	0
	K01474	Arginine and proline metabolism	Amino acid metabolism	0	1	0	0	0	1	1	5	0	0	0	2	0	0	0	2	2	0	1	0	0	0	0	1	0	0	0	2	0	1	0	0	2	0	1	6	0	2	0	1	0	4	0	1	0	2
	K01473	Arginine and proline metabolism	Amino acid metabolism	0	1	1	0	0	2	1	4	0	0	0	2	0	0	0	1	2	0	0	0	0	0	0	1	0	0	0	3	0	1	0	0	2	0	1	6	0	1	0	0	0	4	0	1	0	0
	K01259	Arginine and proline metabolism	Amino acid metabolism	0	0	3	2	0	0	1	0	0	0	1	0	0	1	0	0	0	0	0	0	1	0	0	0	0	0	0	1	0	0	1	0	0	0	0	0	0	0	0	1	1	1	1	0	1	0
	K12256	Arginine and proline metabolism	Amino acid metabolism	0	0	0	3	0	0	1	0	0	0	0	0	0	0	0	0	0	0	0	0	0	0	0	0	0	0	0	0	0	0	0	1	0	0	0	0	0	0	0	0	0	1	0	0	1	0
	K01470	Arginine and proline metabolism	Amino acid metabolism	0	0	0	1	1	0	0	2	0	0	2	0	1	0	0	1	0	0	0	2	1	0	0	0	0	0	0	2	0	1	1	0	0	0	1	0	0	0	0	0	2	1	2	0	0	0
	K12254	Arginine and proline metabolism	Amino acid metabolism	0	0	0	0	0	0	1	0	0	0	0	0	0	0	0	0	0	0	0	0	0	0	0	0	0	0	0	0	0	0	0	0	0	0	0	0	0	0	0	0	0	0	0	0	1	0
	K00472	Arginine and proline metabolism	Amino acid metabolism	0	0	0	0	0	0	1	0	0	0	0	0	0	0	0	0	0	0	0	0	0	0	0	0	0	0	0	0	0	0	0	4	0	0	0	0	0	0	0	0	0	0	0	0	1	0
	K00316	Arginine and proline metabolism	Amino acid metabolism	0	0	0	0	0	0	1	0	0	0	0	0	0	0	0	0	0	0	0	0	0	0	0	0	0	0	0	0	0	0	0	0	0	0	0	0	0	0	0	1	0	0	0	0	1	0
	K10794	Arginine and proline metabolism	Amino acid metabolism	0	0	0	0	0	0	0	0	0	0	1	0	0	0	0	0	0	0	0	0	0	0	0	0	0	0	0	0	0	0	0	0	0	0	0	0	0	0	0	0	0	0	0	0	0	0
	K22548	Arginine and proline metabolism	Amino acid metabolism	0	0	0	0	0	0	0	0	0	0	0	0	0	0	0	0	0	0	0	0	0	0	0	0	0	0	0	0	0	0	0	0	0	0	0	0	0	0	0	0	0	1	0	0	0	0
	K12253	Arginine and proline metabolism	Amino acid metabolism	0	0	0	0	0	0	0	0	0	0	0	0	0	0	0	0	0	0	0	0	0	0	0	0	0	0	0	0	0	0	0	0	0	0	0	0	0	0	0	0	0	1	0	0	0	0
	K12252	Arginine and proline metabolism	Amino acid metabolism	0	0	0	0	0	0	0	0	0	0	0	0	0	0	0	0	0	0	0	0	0	0	0	0	0	0	0	0	0	0	0	0	0	0	0	0	0	0	0	0	0	1	0	0	0	0
	K09123	Arginine and proline metabolism	Amino acid metabolism	0	0	0	0	0	0	0	0	0	0	0	0	0	0	0	0	0	0	0	0	0	0	0	0	0	0	0	0	0	0	0	0	0	0	0	0	0	0	0	0	0	1	0	0	0	0
	K12255	Arginine and proline metabolism	Amino acid metabolism	0	0	0	0	0	0	0	0	0	0	0	0	0	0	0	0	0	0	0	0	0	0	0	0	0	0	0	0	0	0	0	0	0	0	0	0	0	0	0	0	0	0	0	0	0	0
	K21624	Arginine and proline metabolism	Amino acid metabolism	0	0	0	0	0	0	0	0	0	0	0	0	0	0	0	0	0	0	0	0	0	0	0	0	0	0	0	0	0	0	0	0	0	0	0	0	0	0	0	0	0	0	0	0	0	0
	K03343	Arginine and proline metabolism	Amino acid metabolism	0	0	0	0	0	0	0	0	0	0	0	0	0	0	0	0	0	0	0	0	0	0	0	0	0	0	0	0	0	0	0	0	0	0	0	0	0	0	0	0	0	0	0	0	0	0
	K10793	Arginine and proline metabolism	Amino acid metabolism	0	0	0	0	0	0	0	0	0	0	0	0	0	0	0	0	0	0	0	0	0	0	0	0	0	0	0	0	0	0	0	0	0	0	0	0	0	0	0	0	0	0	0	0	0	0
	K00611	Arginine biosynthesis	Amino acid metabolism	1	1	1	2	1	2	0	1	1	1	0	1	1	0	0	1	1	0	1	0	1	1	0	1	0	0	1	1	1	0	1	1	0	2	1	2	1	1	1	1	1	1	1	1	0	1
	K01476	Arginine biosynthesis	Amino acid metabolism	0	0	0	0	0	0	1	1	1	0	1	0	0	1	0	0	0	1	1	0	0	1	0	1	1	0	1	0	0	0	0	0	0	1	1	1	1	0	0	0	2	1	0	0	1	1
	K00620	Arginine biosynthesis	Amino acid metabolism	2	1	1	1	0	1	0	0	1	0	0	0	0	0	0	1	1	0	2	0	1	0	0	1	0	0	1	1	1	0	0	1	2	1	1	0	1	1	1	1	0	1	1	0	0	2
	K14682	Arginine biosynthesis	Amino acid metabolism	1	0	0	0	0	0	0	0	0	0	0	1	0	0	0	0	1	0	0	0	1	0	0	0	0	0	0	0	0	0	0	0	0	0	0	0	0	0	0	1	0	0	0	0	0	0
	K01438	Arginine biosynthesis	Amino acid metabolism	1	2	0	1	1	0	0	3	0	0	1	0	0	1	0	1	0	1	0	1	0	0	1	1	0	0	0	0	0	0	0	0	0	0	0	0	0	0	0	0	2	3	1	1	0	0
	K00930	Arginine biosynthesis	Amino acid metabolism	1	1	1	2	1	1	1	0	1	1	1	1	1	0	0	1	1	1	1	1	1	0	1	1	0	0	1	1	1	0	0	1	0	1	1	0	1	1	1	1	0	1	1	0	2	1
	K00145	Arginine biosynthesis	Amino acid metabolism	1	1	1	1	1	1	1	0	1	1	1	1	1	1	1	1	1	1	1	1	2	0	1	1	0	1	1	1	1	1	0	1	3	1	1	0	1	1	1	1	0	1	1	0	0	1
	K00619	Arginine biosynthesis	Amino acid metabolism	0	1	0	0	0	0	0	0	0	0	0	0	0	1	1	0	0	0	0	0	0	1	0	0	0	0	0	1	1	0	0	0	0	0	0	0	0	0	0	0	0	0	0	0	0	0
	K22478	Arginine biosynthesis	Amino acid metabolism	0	0	0	0	0	0	0	0	0	0	0	0	0	1	0	0	0	0	0	0	0	0	0	0	0	0	0	0	0	0	0	0	0	0	0	0	0	0	0	0	0	0	0	0	0	0
	K12659	Arginine biosynthesis	Amino acid metabolism	0	0	0	0	0	0	0	0	0	0	0	0	0	0	0	0	0	0	0	0	0	0	0	0	0	0	0	0	0	0	0	0	0	0	0	0	0	0	0	0	0	0	0	0	0	0
	K09065	Arginine biosynthesis	Amino acid metabolism	0	0	0	0	0	0	1	0	0	0	1	0	0	1	0	0	0	0	0	1	0	0	0	0	0	0	0	0	0	0	0	0	0	0	0	0	0	0	0	0	0	0	0	0	1	0
	K01478	Arginine biosynthesis	Amino acid metabolism	0	0	0	2	0	0	0	0	0	0	0	0	0	0	0	0	0	0	0	1	0	0	1	0	0	0	0	2	1	0	0	0	0	0	0	0	0	0	0	1	0	0	0	3	0	1
	K01941	Arginine biosynthesis	Amino acid metabolism	0	0	0	0	0	0	0	0	0	0	0	0	0	0	0	0	0	0	0	0	0	0	0	0	0	0	0	0	0	0	0	0	0	0	0	0	0	0	0	0	0	0	0	0	0	0
	K01457	Arginine biosynthesis	Amino acid metabolism	0	0	0	0	0	0	0	0	0	0	0	0	0	0	0	0	0	0	0	0	0	0	0	0	0	0	0	0	0	0	0	0	0	0	0	0	0	0	0	0	0	0	0	0	0	0
	K22476	Arginine biosynthesis	Amino acid metabolism	0	0	0	0	0	0	0	0	0	0	0	0	0	0	0	0	0	0	0	0	0	0	0	0	0	0	0	0	0	0	0	0	0	0	0	0	0	0	0	0	0	0	0	0	0	0
	K00826	Cysteine and methionine metabolism	Amino acid metabolism	2	2	1	5	2	2	1	2	2	1	2	0	0	2	2	0	2	2	2	1	1	1	1	2	1	1	2	2	3	1	2	2	1	1	1	1	0	3	1	0	2	2	1	1	1	2
	K00832	Cysteine and methionine metabolism	Amino acid metabolism	0	0	1	1	0	0	0	0	0	0	0	2	0	0	0	0	0	0	0	0	1	0	0	0	0	0	0	0	0	0	0	1	0	0	0	0	0	0	0	0	0	1	0	0	0	0
	K00797	Cysteine and methionine metabolism	Amino acid metabolism	2	0	0	0	0	0	0	0	1	1	1	2	0	1	0	0	0	0	0	1	0	0	0	0	0	0	2	1	0	1	0	0	2	0	0	0	2	1	0	0	0	0	0	0	1	0
	K01611	Cysteine and methionine metabolism	Amino acid metabolism	1	0	0	0	0	0	0	0	0	0	1	0	0	1	0	0	0	0	0	1	0	0	0	0	0	0	1	0	0	0	0	0	1	0	0	0	1	0	0	0	0	0	0	0	0	0
	K00789	Cysteine and methionine metabolism	Amino acid metabolism	1	1	1	0	1	0	1	1	3	2	1	1	1	1	1	2	0	1	1	1	0	1	1	1	1	1	1	1	1	1	1	1	1	1	1	1	1	1	1	0	1	1	1	1	1	1
	K08969	Cysteine and methionine metabolism	Amino acid metabolism	0	1	0	0	0	0	0	0	0	0	0	0	0	0	0	0	0	0	0	0	0	0	0	0	0	0	1	0	0	0	0	0	0	0	0	0	0	0	0	0	0	0	0	0	0	0
	K01243	Cysteine and methionine metabolism	Amino acid metabolism	0	1	0	0	0	0	0	0	0	0	0	1	0	0	0	0	0	0	0	0	1	0	0	1	0	1	1	0	0	1	0	0	0	1	1	0	0	1	0	0	0	0	0	1	0	1
	K00899	Cysteine and methionine metabolism	Amino acid metabolism	0	0	0	1	0	0	0	0	0	0	0	0	0	0	0	0	0	0	0	0	0	0	0	0	0	0	1	0	0	0	0	0	0	0	0	0	0	1	0	0	0	0	0	0	0	0
	K00772	Cysteine and methionine metabolism	Amino acid metabolism	0	0	0	1	0	0	0	1	0	0	1	0	0	0	0	0	1	0	0	0	0	0	0	0	0	0	1	1	0	0	0	0	1	0	0	0	1	0	0	1	1	0	1	0	0	0
	K08963	Cysteine and methionine metabolism	Amino acid metabolism	0	0	0	0	0	0	0	1	0	1	1	0	0	1	0	0	1	0	0	1	0	0	0	0	0	1	1	1	0	0	1	0	0	0	0	1	1	1	0	0	0	0	1	0	0	0
	K08964	Cysteine and methionine metabolism	Amino acid metabolism	0	0	0	0	0	0	0	0	0	1	1	0	0	1	0	0	0	0	0	0	0	0	0	0	0	0	1	0	0	0	0	0	0	0	0	0	0	0	0	0	0	0	0	0	0	0
	K09880	Cysteine and methionine metabolism	Amino acid metabolism	0	0	0	0	0	0	0	0	0	0	1	0	0	1	0	0	0	0	0	0	0	0	0	0	0	0	0	0	0	0	0	0	0	0	0	0	0	0	0	0	0	0	0	0	0	0
	K08967	Cysteine and methionine metabolism	Amino acid metabolism	0	0	0	0	0	0	0	0	0	0	1	0	0	1	0	0	0	0	0	0	0	0	0	0	0	0	2	0	0	0	0	0	0	0	0	0	0	0	0	0	0	0	0	0	0	0
	K08966	Cysteine and methionine metabolism	Amino acid metabolism	0	0	0	0	0	0	0	0	0	0	0	0	0	0	0	0	0	0	0	0	0	0	0	0	0	0	1	0	0	0	0	0	0	0	0	0	0	0	0	0	0	0	0	0	0	0
	K08965	Cysteine and methionine metabolism	Amino acid metabolism	0	0	0	0	0	0	0	0	0	0	0	0	0	0	0	0	0	0	0	0	0	0	0	0	0	0	1	0	0	0	0	0	0	0	0	0	0	0	0	0	0	0	0	0	0	0
	K01251	Cysteine and methionine metabolism	Amino acid metabolism	1	0	1	0	1	1	1	1	1	1	2	1	1	1	0	1	1	1	1	1	2	1	1	0	1	2	1	2	2	2	1	1	1	0	0	1	1	1	1	1	1	1	2	1	0	1
	K00558	Cysteine and methionine metabolism	Amino acid metabolism	0	0	0	0	0	0	0	0	0	0	0	0	0	0	0	0	0	0	0	0	0	0	0	0	0	1	0	0	0	0	0	1	0	0	0	0	2	0	0	0	0	0	0	0	0	0
	K00548	Cysteine and methionine metabolism	Amino acid metabolism	2	0	3	1	0	1	2	0	1	2	1	1	2	3	0	3	1	1	3	1	1	2	1	0	1	3	1	1	2	1	0	0	0	1	0	0	0	1	0	3	1	2	2	2	1	1
	K00549	Cysteine and methionine metabolism	Amino acid metabolism	0	2	2	0	0	0	0	1	2	1	0	0	0	0	0	5	0	1	1	1	0	1	1	1	0	0	0	3	0	0	1	0	0	0	0	0	0	0	0	1	1	0	1	0	0	1
	K14155	Cysteine and methionine metabolism	Amino acid metabolism	0	1	2	0	0	0	0	0	0	0	0	0	0	0	1	0	0	0	1	0	0	0	0	2	0	0	0	0	0	1	0	0	0	1	1	0	0	0	0	0	1	1	0	1	0	2
	K01760	Cysteine and methionine metabolism	Amino acid metabolism	0	0	0	1	0	0	0	0	1	0	1	1	0	0	0	1	0	1	0	0	1	0	0	0	0	0	1	0	0	0	0	0	0	0	0	0	0	0	0	1	0	0	1	0	0	0
	K18284	Cysteine and methionine metabolism	Amino acid metabolism	0	0	0	0	0	0	0	0	0	0	0	0	0	0	0	0	0	0	0	0	0	0	0	0	0	0	0	0	0	0	0	0	0	0	0	0	0	0	0	0	0	0	0	0	0	0
	K01920	Cysteine and methionine metabolism	Amino acid metabolism	2	0	1	0	1	0	1	0	0	1	0	1	0	1	0	1	0	1	0	0	1	0	0	0	0	0	0	0	0	0	0	1	0	0	0	0	0	0	0	1	0	1	1	0	1	0
	K01919	Cysteine and methionine metabolism	Amino acid metabolism	1	0	1	1	1	0	1	0	0	2	0	1	0	1	0	0	1	0	0	0	1	0	0	0	0	0	0	1	0	0	0	1	0	0	0	0	0	0	0	0	0	1	1	0	1	0
	K17462	Cysteine and methionine metabolism	Amino acid metabolism	0	1	0	0	0	0	0	0	0	0	0	0	0	0	0	0	0	0	0	0	0	0	0	0	0	0	1	0	0	0	0	0	0	0	1	0	0	0	0	0	0	0	0	0	0	0
	K07173	Cysteine and methionine metabolism	Amino acid metabolism	0	1	0	0	0	0	0	0	0	0	0	0	0	0	0	0	0	0	0	0	0	0	0	0	0	0	0	0	0	0	0	0	0	1	1	0	0	0	0	0	0	0	0	0	0	0
	K17216	Cysteine and methionine metabolism	Amino acid metabolism	0	0	0	0	0	0	0	0	1	0	0	0	0	0	0	0	0	0	0	0	0	0	0	0	0	0	1	0	0	0	0	0	0	0	1	1	0	0	0	0	0	0	0	0	0	0
	K12339	Cysteine and methionine metabolism	Amino acid metabolism	1	0	0	0	0	0	0	0	0	1	0	1	0	0	0	0	0	1	0	1	0	0	1	0	0	0	0	0	0	0	0	0	0	0	0	0	0	0	1	0	0	0	0	0	0	0
	K05396	Cysteine and methionine metabolism	Amino acid metabolism	1	0	0	0	0	0	0	1	0	0	0	0	0	0	0	0	0	0	0	0	0	0	0	0	0	0	0	0	0	0	0	0	0	0	0	0	0	0	0	0	0	0	0	0	0	0
	K08968	Cysteine and methionine metabolism	Amino acid metabolism	0	2	0	0	0	0	1	2	0	0	1	0	0	1	0	0	0	1	0	2	0	0	1	0	1	0	0	0	0	0	0	0	0	0	1	1	0	0	0	0	0	1	0	0	1	0
	K01740	Cysteine and methionine metabolism	Amino acid metabolism	0	2	1	1	0	3	1	1	0	1	0	3	2	0	1	3	0	1	0	2	2	1	1	1	0	0	1	1	1	2	0	0	3	1	1	2	1	2	0	1	1	1	4	2	0	1
	K01761	Cysteine and methionine metabolism	Amino acid metabolism	0	1	0	0	1	0	2	0	0	0	2	0	0	0	0	0	0	0	2	0	0	0	0	1	1	0	0	1	0	0	1	0	0	0	0	0	0	0	0	0	0	0	0	0	2	1
	K00547	Cysteine and methionine metabolism	Amino acid metabolism	0	1	0	0	0	0	0	0	1	0	1	0	0	0	0	0	0	0	0	0	0	0	0	0	0	0	0	0	0	0	2	0	0	1	0	0	0	0	0	0	1	1	0	0	0	0
	K12960	Cysteine and methionine metabolism	Amino acid metabolism	0	0	0	0	0	0	1	0	1	1	1	0	0	1	0	0	0	0	0	0	0	0	0	0	0	0	2	0	0	1	0	0	1	0	0	2	0	0	0	1	0	1	0	0	0	0
	K19696	Cysteine and methionine metabolism	Amino acid metabolism	0	0	0	0	0	0	0	0	0	1	0	0	0	1	0	0	0	0	0	0	0	0	0	0	0	0	0	0	0	0	0	0	0	0	0	0	0	0	0	0	0	0	0	0	0	0
	K00456	Cysteine and methionine metabolism	Amino acid metabolism	0	0	0	0	0	0	0	0	0	0	1	0	0	0	0	0	0	0	0	0	0	0	0	0	0	0	0	0	0	0	0	0	0	0	0	0	0	0	0	0	0	0	0	0	0	0
	K01505	Cysteine and methionine metabolism	Amino acid metabolism	0	0	0	0	0	0	0	0	0	0	0	0	0	0	1	0	0	1	0	0	0	0	0	0	1	0	0	1	0	0	0	0	0	0	0	0	0	0	0	0	0	0	0	0	0	0
	K22957	Cysteine and methionine metabolism	Amino acid metabolism	0	0	0	0	0	0	0	0	0	0	0	0	0	0	0	0	0	0	0	0	0	0	0	0	0	2	0	0	0	0	0	0	0	0	0	0	0	0	0	0	0	0	0	0	0	0
	K22847	Cysteine and methionine metabolism	Amino acid metabolism	0	0	0	0	0	0	0	0	0	0	0	0	0	0	0	0	0	0	0	0	0	0	0	0	0	0	0	1	0	0	0	0	0	0	0	0	0	0	0	0	0	0	0	0	0	0
	K16843	Cysteine and methionine metabolism	Amino acid metabolism	0	0	0	0	0	0	0	0	0	0	0	0	0	0	0	0	0	0	0	0	0	0	0	0	0	0	0	0	0	1	0	0	3	0	0	1	0	0	0	1	0	0	0	0	0	0
	K16846	Cysteine and methionine metabolism	Amino acid metabolism	0	0	0	0	0	0	0	0	0	0	0	0	0	0	0	0	0	0	0	0	0	0	0	0	0	0	0	0	0	0	0	0	0	0	0	0	0	0	0	1	0	0	0	0	0	0
	K16845	Cysteine and methionine metabolism	Amino acid metabolism	0	0	0	0	0	0	0	0	0	0	0	0	0	0	0	0	0	0	0	0	0	0	0	0	0	0	0	0	0	0	0	0	0	0	0	0	0	0	0	1	0	0	0	0	0	0
	K16844	Cysteine and methionine metabolism	Amino acid metabolism	0	0	0	0	0	0	0	0	0	0	0	0	0	0	0	0	0	0	0	0	0	0	0	0	0	0	0	0	0	0	0	0	0	0	0	0	0	0	0	1	0	0	0	0	0	0
	K17950	Cysteine and methionine metabolism	Amino acid metabolism	0	0	0	0	0	0	0	0	0	0	0	0	0	0	0	0	0	0	0	0	0	0	0	0	0	0	0	0	0	0	0	0	0	0	0	0	0	0	0	0	0	1	0	0	0	0
	K00802	Cysteine and methionine metabolism	Amino acid metabolism	0	0	0	0	0	0	0	0	0	0	0	0	0	0	0	0	0	0	0	0	0	0	0	0	0	0	0	0	0	0	0	0	0	0	0	0	0	0	0	0	0	0	0	0	0	0
	K20249	Cysteine and methionine metabolism	Amino acid metabolism	0	0	0	0	0	0	0	0	0	0	0	0	0	0	0	0	0	0	0	0	0	0	0	0	0	0	0	0	0	0	0	0	0	0	0	0	0	0	0	0	0	0	0	0	0	0
	K22955	Cysteine and methionine metabolism	Amino acid metabolism	0	0	0	0	0	0	0	0	0	0	0	0	0	0	0	0	0	0	0	0	0	0	0	0	0	0	0	0	0	0	0	0	0	0	0	0	0	0	0	0	0	0	0	0	0	0
	K01696	Glycine, serine and threonine metabolism	Amino acid metabolism	2	2	1	1	0	1	1	1	3	2	1	0	1	1	1	0	1	1	1	1	1	1	2	0	0	1	1	1	1	2	1	1	3	2	1	0	0	1	1	1	1	1	1	2	1	1
	K06001	Glycine, serine and threonine metabolism	Amino acid metabolism	1	0	0	1	0	0	0	1	0	1	0	0	2	0	1	2	1	0	0	0	1	1	0	0	0	0	0	1	0	0	0	0	0	0	0	1	1	1	0	0	1	0	0	0	0	0
	K01695	Glycine, serine and threonine metabolism	Amino acid metabolism	1	1	1	1	0	1	1	1	1	0	1	0	1	2	1	1	1	1	1	1	1	1	1	0	0	1	1	1	1	0	1	2	2	1	2	0	0	1	2	1	1	1	1	1	1	0
	K02204	Glycine, serine and threonine metabolism	Amino acid metabolism	1	0	0	0	0	0	0	1	0	1	0	1	0	0	0	0	0	0	0	0	0	0	0	0	0	0	0	0	0	0	0	1	0	0	0	0	0	0	0	1	0	0	1	0	0	0
	K01733	Glycine, serine and threonine metabolism	Amino acid metabolism	1	2	1	1	0	1	1	5	1	1	2	2	1	1	2	1	1	1	0	1	1	2	2	1	1	2	2	2	3	0	0	1	3	1	1	1	0	1	1	1	3	1	1	1	0	2
	K00872	Glycine, serine and threonine metabolism	Amino acid metabolism	0	0	0	0	0	0	0	1	1	0	1	0	1	1	0	0	1	1	0	1	0	1	1	1	1	0	1	1	1	0	0	0	1	1	1	0	0	0	1	0	1	0	0	1	0	2
	K01697	Glycine, serine and threonine metabolism	Amino acid metabolism	0	0	0	0	1	1	0	1	0	0	1	0	0	1	0	0	0	1	1	1	0	1	0	0	1	0	0	1	0	0	3	0	0	0	0	0	0	0	1	0	0	0	0	1	0	0
	K00003	Glycine, serine and threonine metabolism	Amino acid metabolism	1	1	1	1	0	1	0	1	0	1	0	1	1	0	0	1	0	1	0	0	1	1	0	1	0	2	1	1	1	1	0	2	1	1	1	1	2	1	1	2	1	1	1	1	0	2
	K00928	Glycine, serine and threonine metabolism	Amino acid metabolism	1	1	1	1	1	1	0	1	1	2	1	1	1	0	0	3	0	2	0	1	1	1	1	2	1	3	3	1	1	2	0	1	3	2	2	2	2	1	1	0	1	1	1	1	2	1
	K00133	Glycine, serine and threonine metabolism	Amino acid metabolism	1	1	1	1	2	1	1	1	0	0	1	0	1	1	1	1	0	1	0	1	1	1	1	1	1	0	1	2	1	1	0	2	1	1	1	1	1	1	1	1	1	1	1	1	1	0
	K12526	Glycine, serine and threonine metabolism	Amino acid metabolism	0	0	0	0	1	0	1	0	0	0	0	0	0	1	0	0	0	0	0	1	0	0	0	0	0	0	0	0	0	0	0	0	0	0	0	0	0	0	0	0	0	0	0	0	1	0
	K12524	Glycine, serine and threonine metabolism	Amino acid metabolism	0	0	0	0	0	0	1	0	0	0	1	0	0	1	0	0	0	1	0	1	0	0	1	0	2	0	0	0	0	0	0	0	0	0	0	0	0	0	0	0	0	0	0	0	1	0
	K12525	Glycine, serine and threonine metabolism	Amino acid metabolism	0	0	0	0	0	0	0	0	0	0	0	0	0	0	0	0	0	0	0	0	0	0	0	0	0	0	0	0	0	0	0	0	0	0	0	0	0	0	0	0	0	0	0	0	0	0
	K01754	Glycine, serine and threonine metabolism	Amino acid metabolism	1	2	0	1	1	1	2	2	0	1	1	1	0	2	0	2	0	1	1	0	1	2	2	1	0	0	1	3	0	0	0	1	2	1	2	2	0	0	1	2	4	4	0	2	1	1
	K17989	Glycine, serine and threonine metabolism	Amino acid metabolism	0	0	0	0	0	0	0	0	0	0	0	0	0	0	0	0	0	0	0	0	0	0	0	0	0	0	0	0	0	0	0	0	0	0	0	0	0	0	0	0	0	0	0	0	0	0
	K00643	Glycine, serine and threonine metabolism	Amino acid metabolism	0	0	1	1	0	0	1	0	0	0	0	0	0	0	0	0	0	0	0	0	0	0	0	0	0	0	0	0	0	0	0	1	0	0	0	0	0	0	1	0	0	1	1	0	2	0
	K00274	Glycine, serine and threonine metabolism	Amino acid metabolism	1	0	0	1	0	2	3	0	0	0	1	0	0	1	0	1	0	0	0	0	0	0	1	0	0	1	0	2	0	0	0	1	0	0	0	0	0	0	0	1	2	0	0	0	1	0
	K15783	Glycine, serine and threonine metabolism	Amino acid metabolism	0	0	0	2	0	0	0	0	0	0	0	0	0	0	0	0	0	0	0	0	0	0	0	0	0	0	0	0	0	0	0	0	0	0	0	0	0	0	0	0	0	1	0	1	0	0
	K15786	Glycine, serine and threonine metabolism	Amino acid metabolism	0	0	0	0	0	0	0	0	0	0	0	0	0	0	0	0	0	0	0	0	0	0	0	0	0	0	0	0	0	0	0	0	0	0	0	0	0	0	0	0	0	1	0	0	0	0
	K15785	Glycine, serine and threonine metabolism	Amino acid metabolism	0	0	0	0	0	0	0	0	0	0	0	0	0	0	0	0	0	0	0	0	0	0	0	0	0	0	0	0	0	0	0	0	0	0	0	0	0	0	0	0	0	1	0	0	0	0
	K15784	Glycine, serine and threonine metabolism	Amino acid metabolism	0	0	0	0	0	0	0	0	0	0	0	0	0	0	0	0	0	0	0	0	0	0	0	0	0	0	0	0	0	0	0	0	0	0	0	0	0	0	0	0	0	0	0	0	0	0
	K06720	Glycine, serine and threonine metabolism	Amino acid metabolism	1	1	1	0	0	0	0	0	0	1	0	0	0	0	0	0	0	0	0	0	0	0	0	1	0	0	0	1	0	0	0	0	0	0	1	0	0	0	0	0	0	0	0	0	0	0
	K06718	Glycine, serine and threonine metabolism	Amino acid metabolism	1	1	1	0	0	0	0	0	0	1	0	1	0	0	0	0	0	0	0	0	0	0	0	1	0	0	0	1	0	0	0	0	0	1	1	0	0	0	0	0	0	0	0	0	0	0
	K00836	Glycine, serine and threonine metabolism	Amino acid metabolism	1	1	1	0	0	0	0	0	0	1	0	0	0	0	0	0	0	0	0	0	0	0	0	2	0	0	0	1	0	0	0	0	0	1	1	0	0	0	0	0	0	0	0	0	0	1
	K01758	Glycine, serine and threonine metabolism	Amino acid metabolism	1	0	0	0	1	0	0	0	0	0	0	0	0	1	0	0	0	0	0	0	0	0	0	0	0	0	0	0	0	0	1	0	0	0	0	0	0	0	0	0	0	1	0	0	0	0
	K00613	Glycine, serine and threonine metabolism	Amino acid metabolism	0	0	0	0	0	0	0	0	0	0	0	0	0	0	0	0	0	0	0	0	0	0	0	0	0	0	0	0	0	0	0	0	0	0	0	0	0	0	0	0	0	0	1	0	0	0
	K00544	Glycine, serine and threonine metabolism	Amino acid metabolism	0	0	1	0	0	0	0	0	0	0	0	0	0	0	0	0	0	0	0	0	0	0	0	0	0	0	0	0	0	0	0	0	0	0	0	0	0	0	0	0	0	0	0	0	0	0
	K00315	Glycine, serine and threonine metabolism	Amino acid metabolism	0	0	1	9	0	0	0	0	0	0	0	0	0	0	0	0	0	0	0	0	0	0	0	0	0	0	0	0	0	0	0	0	0	0	0	0	0	0	0	0	0	3	0	0	0	0
	K21832	Glycine, serine and threonine metabolism	Amino acid metabolism	1	0	1	0	0	0	0	0	0	0	0	0	0	0	0	0	0	0	0	0	0	0	0	0	0	0	0	0	0	0	0	0	0	0	0	0	0	0	0	0	0	0	0	0	0	0
	K00302	Glycine, serine and threonine metabolism	Amino acid metabolism	0	5	1	3	1	0	0	0	0	0	0	1	0	0	0	0	0	0	0	0	0	0	0	3	0	0	0	0	0	0	0	0	0	0	0	0	0	0	0	0	0	2	0	0	0	0
	K01752	Glycine, serine and threonine metabolism	Amino acid metabolism	0	0	1	1	0	0	1	0	0	0	0	1	0	1	0	0	0	0	0	1	1	0	1	0	1	0	2	1	0	2	0	0	0	0	2	0	0	0	0	1	0	1	0	0	1	0
	K00479	Glycine, serine and threonine metabolism	Amino acid metabolism	0	0	1	0	0	0	1	0	0	0	0	0	0	0	0	0	0	0	0	0	0	0	0	0	0	0	0	0	0	0	0	0	0	0	0	0	0	0	0	0	0	1	0	0	1	0
	K00305	Glycine, serine and threonine metabolism	Amino acid metabolism	0	0	1	0	0	0	0	0	0	0	0	1	0	0	0	0	0	0	0	0	0	0	0	0	0	0	0	0	0	0	0	0	0	0	0	0	0	0	0	0	0	2	0	0	0	0
	K00304	Glycine, serine and threonine metabolism	Amino acid metabolism	0	0	1	2	0	0	0	0	0	0	0	1	0	0	0	0	0	0	0	0	0	0	0	0	0	0	0	0	0	0	0	0	0	0	0	0	0	0	0	0	0	3	0	0	0	0
	K00303	Glycine, serine and threonine metabolism	Amino acid metabolism	0	0	1	3	1	0	0	1	0	0	0	2	0	0	0	0	0	0	0	0	0	0	0	0	0	0	0	0	0	0	1	0	0	0	0	0	1	0	0	0	0	2	0	0	0	0
	K00301	Glycine, serine and threonine metabolism	Amino acid metabolism	0	0	0	0	0	0	0	1	0	0	0	0	0	0	0	0	0	0	0	0	0	0	0	0	0	0	0	0	0	0	0	0	0	0	0	0	0	0	0	0	0	0	0	0	0	0
	K21833	Glycine, serine and threonine metabolism	Amino acid metabolism	0	0	0	0	0	0	0	0	0	0	0	0	0	0	0	0	0	0	0	0	0	0	0	0	0	0	0	0	0	0	0	0	0	0	0	0	0	0	0	0	0	0	0	0	1	0
	K21834	Glycine, serine and threonine metabolism	Amino acid metabolism	0	0	0	0	0	0	0	0	0	0	0	0	0	0	0	0	0	0	0	0	0	0	0	0	0	0	0	0	0	0	0	0	0	0	0	0	0	0	0	0	0	0	0	0	0	0
	K11440	Glycine, serine and threonine metabolism	Amino acid metabolism	0	1	0	0	0	0	0	0	0	0	0	0	0	0	0	0	0	0	0	0	0	0	0	0	0	0	0	0	0	0	0	0	0	0	0	0	0	0	0	0	0	0	0	0	0	0
	K00130	Glycine, serine and threonine metabolism	Amino acid metabolism	0	1	1	0	0	0	0	1	0	0	0	1	0	0	1	0	0	0	0	0	0	0	0	1	0	0	0	1	1	0	0	0	0	0	0	0	0	0	0	0	1	2	0	2	0	0
	K00108	Glycine, serine and threonine metabolism	Amino acid metabolism	0	0	1	1	0	0	0	0	0	0	0	0	0	0	0	2	0	0	0	1	1	0	0	0	0	0	0	1	0	0	0	1	0	0	0	0	0	0	0	1	0	3	5	0	0	0
	K00499	Glycine, serine and threonine metabolism	Amino acid metabolism	0	0	0	0	0	0	0	0	0	0	0	0	0	1	0	0	0	0	0	0	0	0	0	0	0	0	0	0	0	0	0	0	0	0	0	0	0	0	0	1	0	0	0	0	0	0
	K01620	Glycine, serine and threonine metabolism	Amino acid metabolism	0	1	0	0	1	1	1	1	0	0	1	1	2	1	1	1	1	0	1	1	0	1	1	0	1	1	0	1	0	0	1	1	1	0	0	0	1	0	0	0	1	1	3	1	1	4
	K00639	Glycine, serine and threonine metabolism	Amino acid metabolism	0	1	0	1	0	0	1	0	0	0	1	0	0	1	0	0	0	2	1	1	0	1	2	0	2	0	1	0	0	0	3	1	0	0	1	0	1	0	0	0	0	0	0	1	1	1
	K08688	Glycine, serine and threonine metabolism	Amino acid metabolism	0	0	1	1	0	0	0	0	0	0	0	0	0	0	0	0	0	0	0	0	0	0	0	0	0	0	0	0	0	0	0	0	0	0	0	0	0	0	0	0	0	2	0	0	0	0
	K00276	Glycine, serine and threonine metabolism	Amino acid metabolism	0	0	0	1	0	0	0	2	0	0	0	0	0	0	0	0	0	0	0	0	0	0	0	0	0	0	0	0	0	0	0	0	0	0	0	0	0	0	0	0	0	0	0	0	0	0
	K00060	Glycine, serine and threonine metabolism	Amino acid metabolism	0	0	0	1	0	0	0	0	0	0	1	0	0	1	0	0	1	0	2	0	0	1	0	0	0	0	1	0	0	0	1	1	0	0	0	0	1	0	0	0	0	0	0	1	0	1
	K00273	Glycine, serine and threonine metabolism	Amino acid metabolism	0	0	0	0	0	1	0	0	0	0	0	0	0	0	0	0	0	0	1	0	0	0	0	0	0	0	0	0	0	0	0	0	0	0	0	0	0	0	0	0	0	0	0	0	0	0
	K18897	Glycine, serine and threonine metabolism	Amino acid metabolism	0	0	0	0	0	0	0	0	0	0	0	0	0	0	0	0	0	0	0	0	0	0	0	0	0	0	0	1	0	0	0	0	0	0	0	0	0	0	0	0	0	0	0	0	0	0
	K10674	Glycine, serine and threonine metabolism	Amino acid metabolism	0	0	0	0	0	0	0	0	0	0	0	0	0	0	0	0	0	0	0	0	0	0	0	0	0	0	0	1	0	0	0	0	0	0	0	0	0	0	0	0	0	0	0	0	0	0
	K01753	Glycine, serine and threonine metabolism	Amino acid metabolism	0	0	0	0	0	0	0	0	0	0	0	0	0	0	0	0	0	0	0	0	0	0	0	0	0	0	0	0	0	0	0	0	0	0	2	0	0	0	0	0	0	0	0	0	0	0
	K13745	Glycine, serine and threonine metabolism	Amino acid metabolism	0	0	0	0	0	0	0	0	0	0	0	0	0	0	0	0	0	0	0	0	0	0	0	0	0	0	0	0	0	0	0	0	0	0	0	0	0	0	0	0	0	0	0	0	0	1
	K13290	Glycine, serine and threonine metabolism	Amino acid metabolism	0	0	0	0	0	0	0	0	0	0	0	0	0	0	0	0	0	0	0	0	0	0	0	0	0	0	0	0	0	0	0	0	0	0	0	0	0	0	0	0	0	0	0	0	0	0
	K01745	Histidine metabolism	Amino acid metabolism	1	1	0	3	1	0	2	1	0	0	1	0	0	1	1	1	0	0	0	0	0	0	1	0	1	0	1	2	0	0	0	2	0	0	0	1	0	0	0	0	1	2	0	1	1	1
	K01712	Histidine metabolism	Amino acid metabolism	0	2	0	1	1	0	1	1	0	0	1	0	0	1	1	2	0	0	1	0	0	0	0	0	1	0	1	1	0	0	0	1	0	0	0	3	1	0	0	0	1	2	0	1	1	0
	K01479	Histidine metabolism	Amino acid metabolism	0	1	0	0	0	0	1	0	0	0	1	0	0	0	1	0	0	0	0	0	0	0	0	0	0	0	1	0	0	0	0	1	0	0	0	0	0	0	0	0	0	0	0	0	1	0
	K01468	Histidine metabolism	Amino acid metabolism	0	1	0	1	1	0	1	0	0	0	1	0	0	1	1	1	0	0	2	0	0	0	0	0	1	0	1	2	0	0	0	0	0	0	0	3	1	0	0	1	1	2	0	1	1	1
	K05603	Histidine metabolism	Amino acid metabolism	0	0	0	1	0	0	0	0	0	0	0	0	0	1	0	1	0	0	0	0	0	0	0	0	0	0	0	0	0	0	0	0	0	0	0	0	0	0	0	1	0	2	0	0	0	0
	K00603	Histidine metabolism	Amino acid metabolism	0	0	0	0	0	1	0	0	0	0	0	0	0	0	0	0	1	0	0	0	0	0	0	0	0	0	0	0	0	0	0	0	0	0	0	0	0	1	1	0	0	1	0	0	0	0
	K13990	Histidine metabolism	Amino acid metabolism	0	0	0	0	0	0	0	0	0	0	1	0	0	0	0	0	0	0	1	0	0	0	0	0	1	1	0	0	0	0	1	0	0	0	0	0	0	0	0	0	0	0	0	0	0	0
	K11755	Histidine metabolism	Amino acid metabolism	1	1	0	0	0	0	1	1	0	0	1	0	0	1	0	0	0	1	0	0	0	0	1	1	0	1	1	0	0	0	0	0	0	1	1	0	0	1	2	0	0	0	0	1	1	0
	K05602	Histidine metabolism	Amino acid metabolism	1	0	0	0	0	0	1	0	0	0	0	0	0	1	0	0	0	0	0	0	0	2	0	0	0	0	0	1	1	0	1	0	0	0	0	0	0	0	1	0	0	0	0	1	1	1
	K02502	Histidine metabolism	Amino acid metabolism	1	1	1	0	0	0	0	0	1	1	0	1	0	0	0	0	0	0	0	0	1	0	0	1	0	0	1	0	0	0	0	0	2	1	1	0	0	0	0	1	0	1	1	0	0	0
	K02500	Histidine metabolism	Amino acid metabolism	1	1	1	1	0	1	1	1	0	0	1	0	1	1	2	2	0	1	0	1	1	1	1	0	0	1	1	1	1	0	0	2	1	1	1	2	0	1	1	0	2	1	1	1	0	1
	K01814	Histidine metabolism	Amino acid metabolism	1	1	1	1	0	1	1	1	1	1	1	0	1	1	0	4	0	1	0	1	0	0	1	0	0	1	1	0	0	0	0	2	1	1	1	1	0	1	1	1	1	2	1	1	0	1
	K01693	Histidine metabolism	Amino acid metabolism	1	1	1	0	0	2	0	1	2	0	0	0	2	0	1	2	0	0	1	1	0	0	0	0	0	0	1	1	1	0	0	0	1	1	1	2	0	1	1	1	1	1	1	0	0	0
	K00817	Histidine metabolism	Amino acid metabolism	1	1	2	3	1	2	2	1	1	2	1	1	1	2	1	1	1	1	2	1	2	1	2	3	0	1	1	3	2	1	0	0	1	1	1	0	0	1	1	1	1	4	1	2	2	2
	K00765	Histidine metabolism	Amino acid metabolism	1	1	1	0	0	1	1	1	2	1	1	0	1	1	1	1	1	1	0	2	0	1	1	1	0	1	1	1	0	0	0	1	1	1	1	0	0	1	1	0	1	1	1	1	1	1
	K00013	Histidine metabolism	Amino acid metabolism	1	1	1	1	0	1	1	1	2	2	1	0	1	1	1	0	0	1	1	1	1	1	1	1	0	1	1	1	1	0	0	2	1	1	1	2	0	1	1	1	1	1	1	1	1	2
	K02501	Histidine metabolism	Amino acid metabolism	0	0	1	0	0	1	1	1	2	2	1	0	1	1	1	3	0	1	1	1	0	0	1	0	0	0	1	1	1	0	0	2	0	0	1	0	0	1	1	1	1	1	1	1	0	1
	K01523	Histidine metabolism	Amino acid metabolism	0	0	1	1	0	0	0	0	0	0	0	0	0	0	1	2	0	0	0	0	1	1	0	0	0	0	0	0	0	0	0	0	1	0	0	0	0	0	0	0	0	1	1	0	0	1
	K01496	Histidine metabolism	Amino acid metabolism	0	0	1	0	0	1	0	0	0	0	0	0	1	0	1	1	0	0	1	1	1	1	0	0	0	0	0	1	1	0	0	0	0	0	0	0	0	0	0	0	1	1	1	0	0	1
	K01089	Histidine metabolism	Amino acid metabolism	0	0	0	0	0	0	1	0	0	0	1	0	0	0	0	0	0	1	0	0	0	0	1	0	0	0	0	0	0	0	0	0	0	0	0	0	0	0	0	0	0	0	0	1	0	0
	K04486	Histidine metabolism	Amino acid metabolism	0	0	0	0	0	0	0	1	1	0	0	0	0	0	0	0	0	0	0	0	0	0	0	0	0	0	0	0	0	0	1	0	1	0	1	0	0	0	0	0	0	0	0	0	0	0
	K18912	Histidine metabolism	Amino acid metabolism	0	0	0	0	1	0	0	0	0	0	1	0	0	0	0	0	1	0	0	0	0	0	0	0	0	3	0	1	0	0	0	0	0	0	0	0	0	0	0	0	0	0	0	0	0	0
	K18911	Histidine metabolism	Amino acid metabolism	0	0	0	0	1	0	0	0	0	0	0	0	1	0	0	0	1	0	0	0	0	0	0	0	0	0	0	1	1	0	0	0	0	0	0	0	0	0	0	0	0	0	0	0	0	0
	K07008	Histidine metabolism	Amino acid metabolism	0	0	0	0	0	0	0	0	0	0	0	0	0	0	0	0	0	0	0	0	0	0	0	0	0	0	0	1	0	0	0	0	0	0	0	0	0	0	0	0	0	0	0	0	0	0
	K17363	Histidine metabolism	Amino acid metabolism	0	0	0	0	0	0	0	0	0	0	0	0	0	0	0	0	0	0	0	0	0	0	0	0	0	0	0	0	0	0	0	0	0	0	0	1	0	0	0	0	0	0	0	0	0	0
	K18913	Histidine metabolism	Amino acid metabolism	0	0	0	0	0	0	0	0	0	0	0	0	0	0	0	0	0	0	0	0	0	0	0	0	0	0	0	0	0	0	0	0	0	0	0	0	0	0	0	0	0	0	0	0	0	0
	K01586	Lysine biosynthesis	Amino acid metabolism	2	2	1	1	0	0	0	2	1	2	1	0	1	2	2	0	0	1	1	0	1	1	1	1	1	0	1	2	1	1	0	2	0	1	1	1	1	1	1	1	1	2	2	1	0	1
	K01714	Lysine biosynthesis	Amino acid metabolism	1	3	3	1	1	2	1	3	0	2	1	1	1	1	1	2	1	1	1	2	0	2	3	0	1	0	1	1	1	1	0	1	3	1	1	1	1	1	1	2	2	2	2	2	1	1
	K00821	Lysine biosynthesis	Amino acid metabolism	1	1	1	0	1	1	1	0	1	1	1	0	1	0	0	2	2	1	1	1	1	0	1	1	0	0	2	1	1	1	0	1	1	1	1	0	1	1	1	0	0	1	1	0	1	1
	K00215	Lysine biosynthesis	Amino acid metabolism	1	1	1	1	1	1	0	0	1	1	1	1	1	1	2	1	1	1	0	1	1	1	1	0	1	2	1	1	1	1	0	1	0	1	2	2	1	1	1	1	0	1	1	1	1	2
	K01439	Lysine biosynthesis	Amino acid metabolism	0	4	1	2	0	1	0	0	0	0	0	1	1	1	0	0	1	0	0	0	1	0	0	0	0	0	0	1	1	0	0	1	0	0	2	1	1	1	1	1	0	2	1	2	1	2
	K01778	Lysine biosynthesis	Amino acid metabolism	0	0	2	1	0	1	1	1	1	2	1	1	1	1	1	1	1	1	0	1	1	1	1	0	1	1	1	1	1	0	1	1	0	0	0	1	0	1	1	0	1	0	2	0	1	2
	K00674	Lysine biosynthesis	Amino acid metabolism	0	0	1	0	0	1	0	0	0	0	1	1	1	1	0	0	0	1	0	1	1	1	1	0	1	0	0	1	1	0	0	2	0	0	0	0	0	1	1	0	0	1	1	1	0	1
	K14267	Lysine biosynthesis	Amino acid metabolism	0	0	0	0	0	1	1	0	0	0	0	1	0	0	0	0	0	0	0	0	0	2	0	0	0	0	0	1	1	0	0	0	0	0	0	0	0	0	0	0	0	0	0	1	0	3
	K05827	Lysine biosynthesis	Amino acid metabolism	0	0	0	0	0	0	0	3	0	0	0	0	0	0	0	0	0	0	0	0	0	0	0	0	0	0	0	0	0	0	0	0	0	0	0	0	0	0	0	0	1	0	0	0	0	0
	K05830	Lysine biosynthesis	Amino acid metabolism	0	0	0	0	0	0	0	2	0	0	0	0	0	0	0	0	0	0	0	0	0	0	0	0	0	0	0	0	0	0	0	0	0	0	0	0	0	0	0	0	1	0	0	0	0	0
	K05831	Lysine biosynthesis	Amino acid metabolism	0	0	0	0	0	0	0	1	0	0	0	0	0	0	0	0	0	0	0	0	0	0	0	0	0	0	0	0	0	0	0	0	0	0	0	0	0	0	0	0	1	0	0	0	0	0
	K05829	Lysine biosynthesis	Amino acid metabolism	0	0	0	0	0	0	0	1	0	0	0	0	0	0	0	0	0	0	0	0	0	0	0	0	0	0	0	0	0	0	0	0	0	0	0	0	0	0	0	0	1	0	0	0	0	0
	K05828	Lysine biosynthesis	Amino acid metabolism	0	0	0	0	0	0	0	1	0	0	0	0	0	0	0	0	0	0	0	0	0	0	0	0	0	0	0	0	0	0	0	0	0	0	0	0	0	0	0	0	1	0	0	0	0	0
	K05826	Lysine biosynthesis	Amino acid metabolism	0	0	0	0	0	0	0	1	0	0	0	0	0	0	0	0	0	0	0	0	0	0	0	0	0	0	0	0	0	0	0	0	0	0	0	0	0	0	0	0	1	0	0	0	0	0
	K03340	Lysine biosynthesis	Amino acid metabolism	1	1	0	0	1	0	0	0	0	1	0	0	0	0	0	0	0	0	0	0	1	0	1	0	0	2	0	0	0	0	0	0	1	1	1	0	1	0	0	0	0	0	0	0	0	0
	K10206	Lysine biosynthesis	Amino acid metabolism	0	0	0	0	0	0	0	0	0	0	0	0	0	0	0	0	0	1	0	0	0	0	1	0	0	2	0	0	0	0	1	0	1	0	1	0	0	0	0	0	0	0	0	0	0	0
	K05823	Lysine biosynthesis	Amino acid metabolism	0	0	0	0	0	0	0	0	0	0	0	0	0	0	0	0	0	0	0	0	0	0	0	0	0	0	1	0	0	0	0	0	0	0	0	0	0	0	0	0	0	0	0	0	0	0
	K05822	Lysine biosynthesis	Amino acid metabolism	0	0	0	0	0	0	0	0	0	0	0	0	0	0	0	0	0	0	0	0	0	0	0	0	0	0	1	0	0	0	0	0	0	0	0	0	0	0	0	0	0	0	0	0	0	0
	K00841	Lysine biosynthesis	Amino acid metabolism	0	0	0	0	0	0	0	0	0	0	0	0	0	0	0	0	0	0	0	0	0	0	0	0	0	0	0	0	0	0	0	0	0	0	0	0	0	0	0	0	0	0	0	0	0	0
	K00290	Lysine biosynthesis	Amino acid metabolism	1	0	0	0	0	0	0	0	0	0	0	0	0	0	0	0	0	0	0	0	0	0	1	0	0	0	0	0	0	0	0	0	0	0	0	0	0	0	0	0	0	0	0	1	0	0
	K01705	Lysine biosynthesis	Amino acid metabolism	0	0	0	0	0	0	0	0	0	0	0	0	0	0	0	0	0	0	0	0	0	0	0	0	0	0	0	0	0	0	2	0	0	0	0	0	0	0	0	0	0	0	0	0	0	0
	K05824	Lysine biosynthesis	Amino acid metabolism	0	0	0	0	0	0	0	0	0	0	0	0	0	0	0	0	0	0	0	0	0	0	0	0	0	0	0	0	0	0	0	0	0	0	0	0	0	0	0	0	0	0	0	0	0	0
	K01929	Lysine biosynthesis	Amino acid metabolism	1	1	1	0	1	1	2	1	1	0	1	0	1	1	1	2	1	1	1	1	1	1	1	1	1	1	1	1	1	1	2	0	1	1	1	1	1	1	1	2	1	1	1	1	0	1
	K01928	Lysine biosynthesis	Amino acid metabolism	1	1	1	0	1	1	2	1	1	1	1	0	1	1	2	1	1	1	1	1	1	1	1	1	1	1	1	1	0	1	2	1	1	1	1	1	1	1	1	0	2	1	1	1	0	3
	K05825	Lysine biosynthesis	Amino acid metabolism	0	0	1	0	0	0	0	0	0	0	0	0	0	0	0	0	0	0	0	0	1	0	0	0	0	0	0	0	0	0	0	0	0	0	0	0	0	0	0	0	0	0	0	1	0	0
	K15792	Lysine biosynthesis	Amino acid metabolism	0	0	0	0	0	0	0	0	0	0	0	1	0	0	0	0	0	0	0	0	0	0	0	0	0	0	0	0	0	0	0	0	0	0	0	0	0	0	0	0	0	0	0	0	0	0
	K00137	Lysine degradation	Amino acid metabolism	0	0	0	0	0	0	1	0	0	0	0	0	0	0	0	0	0	0	0	0	0	0	0	0	0	0	0	0	0	0	0	0	0	0	0	0	0	0	0	0	0	1	0	0	1	0
	K01582	Lysine degradation	Amino acid metabolism	0	0	0	0	0	0	0	0	1	0	0	0	0	0	0	0	0	0	0	0	0	0	0	0	0	0	0	0	0	0	0	0	0	0	0	0	0	0	0	0	0	0	0	0	0	0
	K09251	Lysine degradation	Amino acid metabolism	0	0	0	0	0	0	0	0	0	0	0	0	0	0	1	0	0	0	0	0	0	0	0	0	0	0	0	0	0	0	0	0	0	0	0	1	0	0	0	0	0	0	0	0	0	0
	K15736	Lysine degradation	Amino acid metabolism	0	0	0	0	0	0	0	0	0	0	0	0	0	0	0	0	1	0	0	1	0	0	1	0	0	0	0	0	0	0	0	0	0	1	0	0	0	0	0	0	0	0	0	1	0	0
	K15737	Lysine degradation	Amino acid metabolism	0	0	0	0	0	0	0	0	0	0	0	0	0	0	0	0	0	0	0	0	0	0	0	0	0	0	0	0	0	0	0	0	0	0	0	0	0	0	0	0	0	0	0	0	0	0
	K01506	Lysine degradation	Amino acid metabolism	0	2	0	0	0	0	0	0	0	0	0	0	0	0	0	0	0	0	0	0	0	0	0	0	0	0	0	0	0	0	0	0	0	0	0	0	0	0	0	0	0	0	0	0	0	0
	K00468	Lysine degradation	Amino acid metabolism	0	0	0	1	0	0	0	0	0	0	0	0	0	0	0	0	0	0	0	0	0	0	0	0	0	0	0	0	0	0	0	0	0	0	0	0	0	0	0	0	0	0	0	0	0	0
	K13609	Lysine degradation	Amino acid metabolism	0	0	0	0	0	0	0	0	0	0	0	1	0	0	0	0	0	0	0	0	0	0	0	0	0	0	0	0	0	0	0	0	0	0	0	0	0	0	0	0	0	0	0	0	0	0
	K01843	Lysine degradation	Amino acid metabolism	1	0	0	0	2	0	0	0	0	0	0	0	0	0	0	0	0	0	0	1	0	1	0	0	0	0	1	1	0	0	0	2	0	0	0	0	0	0	0	0	0	0	0	1	0	0
	K00824	Lysine degradation	Amino acid metabolism	0	1	1	1	0	0	1	0	0	0	0	1	0	0	0	1	0	0	0	0	0	0	1	2	0	1	0	0	0	1	0	1	0	0	2	0	1	0	0	0	0	1	1	0	1	0
	K00471	Lysine degradation	Amino acid metabolism	0	0	0	1	0	0	0	0	0	0	0	0	0	0	0	0	0	0	0	0	0	0	0	0	0	0	0	0	0	0	0	0	0	0	0	0	0	0	0	0	0	0	0	0	0	0
	K21672	Lysine degradation	Amino acid metabolism	0	0	0	0	1	0	0	0	0	0	0	0	0	0	0	0	1	0	0	0	0	0	0	0	0	0	0	3	0	0	0	1	0	0	0	0	0	0	0	0	0	0	0	0	0	0
	K18014	Lysine degradation	Amino acid metabolism	0	0	0	0	1	0	0	0	0	0	0	0	0	0	0	0	0	0	0	0	0	1	0	0	0	0	1	1	0	0	0	0	0	0	0	0	0	0	0	0	0	0	0	1	0	0
	K18013	Lysine degradation	Amino acid metabolism	0	0	0	0	1	0	0	0	0	0	0	0	0	0	0	0	0	0	1	0	0	1	0	0	0	0	1	0	0	0	0	0	0	0	0	0	0	0	0	0	0	0	0	0	0	0
	K18012	Lysine degradation	Amino acid metabolism	0	0	0	0	1	0	0	0	0	0	0	0	0	0	0	0	0	0	0	0	0	1	0	0	0	0	1	1	0	0	0	0	0	0	0	0	0	0	0	0	0	0	0	1	0	0
	K18011	Lysine degradation	Amino acid metabolism	0	0	0	0	1	0	0	0	0	0	0	0	0	0	0	0	0	0	0	0	0	1	0	0	0	0	1	1	0	0	0	0	0	0	0	0	0	0	0	0	0	0	0	1	0	0
	K01844	Lysine degradation	Amino acid metabolism	0	0	0	0	1	0	0	0	0	0	0	0	0	0	0	0	0	0	0	0	0	1	0	0	0	0	1	1	0	0	0	0	0	0	0	0	0	0	0	0	0	0	0	1	0	0
	K05710	Phenylalanine metabolism	Amino acid metabolism	0	0	0	0	0	1	0	1	0	0	0	0	0	1	1	0	1	0	0	0	0	1	0	0	0	1	0	1	2	0	0	0	0	0	0	0	0	0	1	0	0	0	0	1	0	0
	K05712	Phenylalanine metabolism	Amino acid metabolism	0	0	0	0	0	0	0	0	0	0	0	1	0	0	0	0	0	0	0	0	1	2	0	0	0	0	1	1	0	0	0	0	0	0	0	0	0	0	0	1	0	0	0	0	0	0
	K02554	Phenylalanine metabolism	Amino acid metabolism	0	0	0	0	0	0	0	0	0	0	0	0	0	0	0	0	0	0	0	0	0	0	0	0	0	0	0	2	0	1	0	0	1	0	0	1	0	0	0	0	0	0	0	0	0	0
	K05714	Phenylalanine metabolism	Amino acid metabolism	0	0	0	0	0	0	0	0	0	0	0	0	0	0	0	0	0	0	0	0	0	0	0	0	0	0	0	1	0	1	0	0	0	0	0	0	0	0	0	0	0	0	0	0	0	0
	K05713	Phenylalanine metabolism	Amino acid metabolism	0	0	0	0	0	0	0	0	0	0	0	0	0	0	0	0	0	0	0	0	0	0	0	0	0	0	0	1	0	0	0	0	0	0	0	0	0	0	0	0	0	0	0	0	0	0
	K01666	Phenylalanine metabolism	Amino acid metabolism	0	0	0	0	0	0	0	0	0	0	0	0	0	0	0	0	0	0	0	0	0	0	0	0	0	0	0	1	0	1	0	0	0	0	0	0	0	0	0	0	0	0	0	0	0	0
	K05711	Phenylalanine metabolism	Amino acid metabolism	0	0	0	0	0	0	0	0	0	0	0	0	0	0	0	0	0	0	0	0	0	0	0	0	0	0	0	0	0	0	0	0	0	0	0	0	0	0	0	0	0	0	0	0	0	0
	K05709	Phenylalanine metabolism	Amino acid metabolism	0	0	0	0	0	0	0	0	0	0	0	0	0	0	0	0	0	0	0	0	0	0	0	0	0	0	0	0	0	0	0	0	0	0	0	0	0	0	0	0	0	0	0	0	0	0
	K05708	Phenylalanine metabolism	Amino acid metabolism	0	0	0	0	0	0	0	0	0	0	0	0	0	0	0	0	0	0	0	0	0	0	0	0	0	0	0	0	0	0	0	0	0	0	0	0	0	0	0	0	0	0	0	0	0	0
[truncated: 764 more rows]
[truncated: 181 more columns]

## Sheet: Table S5
Supplementary Table S5 | Detailed information on carbohydrate-active enzymes (CAZymes) identified in 227 MAGs
[truncated: 228 more rows]

[truncated: 1 more sheets: Table S6]
